# Supplementary material for: Complete genome assembly and characterization of an outbreak strain of the causative agent of swine erysipelas – Erysipelothrix rhusiopathiae SY1027
Source: BMC Microbiol. 2014 Jul 2;14:176. doi: 10.1186/1471-2180-14-176 (PMC4105556; doi:10.1186/1471-2180-14-176)
Supplement: Additional file 2 — NCBI nr database annotation for E. rhusiopathiae strain. The full list of orfs in E. rhusiopathiae strain SY1027 annotated against NCBI non-redundant database. [file 1471-2180-14-176-S2.xlsx]

## Sheet: 工作表1
NCBI nr database-annotated ORF in E. rhusiopathiae	Blast hit descriptions
contig00001_orf00997	gi|219668450|ref|YP_002458885.1| hypothetical protein Dhaf_2421 [Desulfitobacterium hafniense DCB-2]_x0001_gi|219538710|gb|ACL20449.1| hypothetical protein Dhaf_2421 [Desulfitobacterium hafniense DCB-2]
contig00001_orf01632	gi|186681757|ref|YP_001864953.1| beta-ketoacyl synthase [Nostoc punctiforme PCC 73102]_x0001_gi|186464209|gb|ACC80010.1| beta-ketoacyl synthase [Nostoc punctiforme PCC 73102]
contig00001_orf01678	gi|77412474|ref|ZP_00788776.1| ribosomal protein L10 [Streptococcus agalactiae CJB111]_x0001_gi|77161473|gb|EAO72482.1| ribosomal protein L10 [Streptococcus agalactiae CJB111]
contig00001_orf00722	gi|323341968|ref|ZP_08082201.1| transposase family protein [Erysipelothrix rhusiopathiae ATCC 19414]_x0001_gi|336065493|ref|YP_004560351.1| transposase of ISErh4 [Erysipelothrix rhusiopathiae str. Fujisawa]_x0001_gi|336065701|ref|YP_004560559.1| transposase of ISErh4 [Erysipelothrix rhusiopathiae str. Fujisawa]_x0001_gi|336065877|ref|YP_004560735.1| transposase of ISErh4 [Erysipelothrix rhusiopat…
contig00001_orf00461	gi|336066093|ref|YP_004560951.1| exopolysaccharide biosynthesis polyprenyl glycosylphosphotransferase [Erysipelothrix rhusiopathiae str. Fujisawa]_x0001_gi|2696052|dbj|BAA23782.1| polypeptide [Erysipelothrix rhusiopathiae]_x0001_gi|334296039|dbj|BAK31910.1| exopolysaccharide biosynthesis polyprenyl glycosylphosphotransferase [Erysipelothrix rhusiopathiae str. Fujisawa]
contig00001_orf00179	gi|1169374|sp|Q05647.2|DNAK_ERYRH RecName: Full=Chaperone protein DnaK; AltName: Full=HSP70; AltName: Full=Heat shock 70 kDa protein; AltName: Full=Heat shock protein 70_x0001_gi|148503|gb|AAA24869.1| dnaK [Erysipelothrix rhusiopathiae]
contig00001_orf00231	gi|29603462|dbj|BAC67689.1| rhusiopathiae surface protein A [Erysipelothrix rhusiopathiae]
contig00001_orf00181	gi|336065812|ref|YP_004560670.1| chaperone protein DnaJ [Erysipelothrix rhusiopathiae str. Fujisawa]_x0001_gi|544177|sp|Q05646.1|DNAJ_ERYRH RecName: Full=Chaperone protein DnaJ_x0001_gi|148506|gb|AAA71922.1| dnaJ [Erysipelothrix rhusiopathiae]_x0001_gi|334295758|dbj|BAK31629.1| chaperone protein DnaJ [Erysipelothrix rhusiopathiae str. Fujisawa]
contig00001_orf01005	gi|19705364|ref|NP_602859.1| BslIM [Fusobacterium nucleatum subsp. nucleatum ATCC 25586]_x0001_gi|19713347|gb|AAL94158.1| BslIM [Fusobacterium nucleatum subsp. nucleatum ATCC 25586]
contig00001_orf01006	gi|19705364|ref|NP_602859.1| BslIM [Fusobacterium nucleatum subsp. nucleatum ATCC 25586]_x0001_gi|19713347|gb|AAL94158.1| BslIM [Fusobacterium nucleatum subsp. nucleatum ATCC 25586]
contig00001_orf01551	gi|323342217|ref|ZP_08082449.1| manganese/zinc/iron ABC superfamily ATP binding cassette transporter, binding protein [Erysipelothrix rhusiopathiae ATCC 19414]_x0001_gi|336065286|ref|YP_004560144.1| manganese/zinc/iron ABC transporter substrate-binding protein [Erysipelothrix rhusiopathiae str. Fujisawa]_x0001_gi|1335912|gb|AAB01156.1| EwlA [Erysipelothrix rhusiopathiae]_x0001_gi|322463329|gb|EFY…
contig00001_orf01552	gi|323342217|ref|ZP_08082449.1| manganese/zinc/iron ABC superfamily ATP binding cassette transporter, binding protein [Erysipelothrix rhusiopathiae ATCC 19414]_x0001_gi|336065286|ref|YP_004560144.1| manganese/zinc/iron ABC transporter substrate-binding protein [Erysipelothrix rhusiopathiae str. Fujisawa]_x0001_gi|1335912|gb|AAB01156.1| EwlA [Erysipelothrix rhusiopathiae]_x0001_gi|322463329|gb|EFY…
contig00001_orf01553	gi|323342216|ref|ZP_08082448.1| iron ABC superfamily ATP binding cassette transporter, ABC protein [Erysipelothrix rhusiopathiae ATCC 19414]_x0001_gi|336065287|ref|YP_004560145.1| manganese/zinc/iron ABC transporter ATP-binding protein [Erysipelothrix rhusiopathiae str. Fujisawa]_x0001_gi|1335913|gb|AAB01157.1| unknown [Erysipelothrix rhusiopathiae]_x0001_gi|322463328|gb|EFY08522.1| iron ABC supe…
contig00001_orf01621	gi|105303389|dbj|BAE95035.1| surface protective antigen spaA [Erysipelothrix rhusiopathiae]
contig00001_orf00815	gi|152060572|sp|A1R8R6.2|RS11_ARTAT RecName: Full=30S ribosomal protein S11
contig00001_orf00993	gi|160939228|ref|ZP_02086579.1| hypothetical protein CLOBOL_04122 [Clostridium bolteae ATCC BAA-613]_x0001_gi|158438191|gb|EDP15951.1| hypothetical protein CLOBOL_04122 [Clostridium bolteae ATCC BAA-613]
contig00001_orf01016	gi|167760713|ref|ZP_02432840.1| hypothetical protein CLOSCI_03098 [Clostridium scindens ATCC 35704]_x0001_gi|167661600|gb|EDS05730.1| site-specific recombinase, phage integrase family [Clostridium scindens ATCC 35704]
contig00001_orf01004	gi|254169284|ref|ZP_04876116.1| hypothetical protein ABOONEI_973 [Aciduliprofundum boonei T469]_x0001_gi|197621761|gb|EDY34344.1| hypothetical protein ABOONEI_973 [Aciduliprofundum boonei T469]
contig00001_orf01313	gi|222150768|ref|YP_002559921.1| hypothetical protein MCCL_0518 [Macrococcus caseolyticus JCSC5402]_x0001_gi|254799306|sp|B9EAG4.1|WHIA_MACCJ RecName: Full=Putative sporulation transcription regulator WhiA_x0001_gi|222119890|dbj|BAH17225.1| conserved hypothetical protein [Macrococcus caseolyticus JCSC5402]
contig00001_orf00994	gi|283797107|ref|ZP_06346260.1| conserved hypothetical protein [Clostridium sp. M62/1]_x0001_gi|291075524|gb|EFE12888.1| hypothetical protein CLOM621_07074 [Clostridium sp. M62/1]
contig00001_orf00826	gi|257125052|ref|YP_003163166.1| 50S ribosomal protein L18 [Leptotrichia buccalis C-1013-b]_x0001_gi|257048991|gb|ACV38175.1| ribosomal protein L18 [Leptotrichia buccalis C-1013-b]
contig00001_orf00996	gi|258514765|ref|YP_003190987.1| hypothetical protein Dtox_1500 [Desulfotomaculum acetoxidans DSM 771]_x0001_gi|257778470|gb|ACV62364.1| hypothetical protein Dtox_1500 [Desulfotomaculum acetoxidans DSM 771]
contig00001_orf00991	gi|258514740|ref|YP_003190962.1| D12 class N6 adenine-specific DNA methyltransferase [Desulfotomaculum acetoxidans DSM 771]_x0001_gi|257778445|gb|ACV62339.1| D12 class N6 adenine-specific DNA methyltransferase [Desulfotomaculum acetoxidans DSM 771]
contig00001_orf00734	gi|323342878|ref|ZP_08083110.1| galactoside ABC superfamily ATP binding cassette transporter, membrane protein [Erysipelothrix rhusiopathiae ATCC 19414]_x0001_gi|336066321|ref|YP_004561179.1| beta-methylgalactoside transporter inner membrane protein [Erysipelothrix rhusiopathiae str. Fujisawa]_x0001_gi|322463990|gb|EFY09184.1| galactoside ABC superfamily ATP binding cassette transporter, membrane…
contig00001_orf00732	gi|323342879|ref|ZP_08083111.1| galactokinase [Erysipelothrix rhusiopathiae ATCC 19414]_x0001_gi|322463991|gb|EFY09185.1| galactokinase [Erysipelothrix rhusiopathiae ATCC 19414]
contig00001_orf00730	gi|323342880|ref|ZP_08083112.1| aldose 1-epimerase [Erysipelothrix rhusiopathiae ATCC 19414]_x0001_gi|336066319|ref|YP_004561177.1| aldose 1-epimerase [Erysipelothrix rhusiopathiae str. Fujisawa]_x0001_gi|322463992|gb|EFY09186.1| aldose 1-epimerase [Erysipelothrix rhusiopathiae ATCC 19414]_x0001_gi|334296265|dbj|BAK32136.1| aldose 1-epimerase [Erysipelothrix rhusiopathiae str. Fujisawa]
contig00001_orf00725	gi|323342883|ref|ZP_08083115.1| hypothetical protein HMPREF0357_11296 [Erysipelothrix rhusiopathiae ATCC 19414]_x0001_gi|322463995|gb|EFY09189.1| hypothetical protein HMPREF0357_11296 [Erysipelothrix rhusiopathiae ATCC 19414]
contig00001_orf00717	gi|323342888|ref|ZP_08083120.1| hypothetical protein HMPREF0357_11301 [Erysipelothrix rhusiopathiae ATCC 19414]_x0001_gi|336066310|ref|YP_004561168.1| hypothetical protein ERH_1072 [Erysipelothrix rhusiopathiae str. Fujisawa]_x0001_gi|322464000|gb|EFY09194.1| hypothetical protein HMPREF0357_11301 [Erysipelothrix rhusiopathiae ATCC 19414]_x0001_gi|334296256|dbj|BAK32127.1| hypothetical protein ERH…
contig00001_orf00716	gi|323342889|ref|ZP_08083121.1| ribosomal subunit interface protein [Erysipelothrix rhusiopathiae ATCC 19414]_x0001_gi|336066309|ref|YP_004561167.1| ribosomal protein S30Ae/sigma 54 modulation protein [Erysipelothrix rhusiopathiae str. Fujisawa]_x0001_gi|322464001|gb|EFY09195.1| ribosomal subunit interface protein [Erysipelothrix rhusiopathiae ATCC 19414]_x0001_gi|334296255|dbj|BAK32126.1| riboso…
contig00001_orf00710	gi|323342892|ref|ZP_08083124.1| TrmH family RNA methyltransferase [Erysipelothrix rhusiopathiae ATCC 19414]_x0001_gi|336066305|ref|YP_004561163.1| SpoU rRNA methylase family protein [Erysipelothrix rhusiopathiae str. Fujisawa]_x0001_gi|322464004|gb|EFY09198.1| TrmH family RNA methyltransferase [Erysipelothrix rhusiopathiae ATCC 19414]_x0001_gi|334296251|dbj|BAK32122.1| SpoU rRNA methylase family …
contig00001_orf00709	gi|323342893|ref|ZP_08083125.1| hypothetical protein HMPREF0357_11306 [Erysipelothrix rhusiopathiae ATCC 19414]_x0001_gi|336066304|ref|YP_004561162.1| N-acetyltransferase GCN5 [Erysipelothrix rhusiopathiae str. Fujisawa]_x0001_gi|322464005|gb|EFY09199.1| hypothetical protein HMPREF0357_11306 [Erysipelothrix rhusiopathiae ATCC 19414]_x0001_gi|334296250|dbj|BAK32121.1| GCN5-related N-acetyltransfer…
contig00001_orf00708	gi|323342894|ref|ZP_08083126.1| superoxide dismutase [Erysipelothrix rhusiopathiae ATCC 19414]_x0001_gi|336066303|ref|YP_004561161.1| superoxide dismutase [Erysipelothrix rhusiopathiae str. Fujisawa]_x0001_gi|322464006|gb|EFY09200.1| superoxide dismutase [Erysipelothrix rhusiopathiae ATCC 19414]_x0001_gi|334296249|dbj|BAK32120.1| superoxide dismutase [Erysipelothrix rhusiopathiae str. Fujisawa]
contig00001_orf00958	gi|323342695|ref|ZP_08082927.1| chaperone GroES [Erysipelothrix rhusiopathiae ATCC 19414]_x0001_gi|336066503|ref|YP_004561361.1| co-chaperonin GroES [Erysipelothrix rhusiopathiae str. Fujisawa]_x0001_gi|322463807|gb|EFY09001.1| chaperone GroES [Erysipelothrix rhusiopathiae ATCC 19414]_x0001_gi|334296449|dbj|BAK32320.1| co-chaperonin GroES [Erysipelothrix rhusiopathiae str. Fujisawa]
contig00001_orf00951	gi|323342701|ref|ZP_08082933.1| hypothetical protein HMPREF0357_11114 [Erysipelothrix rhusiopathiae ATCC 19414]_x0001_gi|322463813|gb|EFY09007.1| hypothetical protein HMPREF0357_11114 [Erysipelothrix rhusiopathiae ATCC 19414]
contig00001_orf00947	gi|323342703|ref|ZP_08082935.1| cell wall surface anchor family protein [Erysipelothrix rhusiopathiae ATCC 19414]_x0001_gi|322463815|gb|EFY09009.1| cell wall surface anchor family protein [Erysipelothrix rhusiopathiae ATCC 19414]
contig00001_orf00941	gi|323342707|ref|ZP_08082939.1| YbaK/prolyl-tRNA synthetase associated region [Erysipelothrix rhusiopathiae ATCC 19414]_x0001_gi|336066491|ref|YP_004561349.1| YbaK/prolyl-tRNA synthetase-associated domain-containing protein [Erysipelothrix rhusiopathiae str. Fujisawa]_x0001_gi|322463819|gb|EFY09013.1| YbaK/prolyl-tRNA synthetase associated region [Erysipelothrix rhusiopathiae ATCC 19414]_x0001_gi…
contig00001_orf00940	gi|323342708|ref|ZP_08082940.1| hypothetical protein HMPREF0357_11121 [Erysipelothrix rhusiopathiae ATCC 19414]_x0001_gi|322463820|gb|EFY09014.1| hypothetical protein HMPREF0357_11121 [Erysipelothrix rhusiopathiae ATCC 19414]
contig00001_orf00930	gi|323342714|ref|ZP_08082946.1| RpiR family phosphosugar-binding transcriptional regulator [Erysipelothrix rhusiopathiae ATCC 19414]_x0001_gi|336066484|ref|YP_004561342.1| RpiR family phosphosugar-binding transcriptional regulator [Erysipelothrix rhusiopathiae str. Fujisawa]_x0001_gi|322463826|gb|EFY09020.1| RpiR family phosphosugar-binding transcriptional regulator [Erysipelothrix rhusiopathiae …
contig00001_orf00928	gi|323342715|ref|ZP_08082947.1| carbohydrate uptake ABC superfamily ATP binding cassette transporter, binding protein [Erysipelothrix rhusiopathiae ATCC 19414]_x0001_gi|336066483|ref|YP_004561341.1| sugar ABC transporter sugar-binding protein [Erysipelothrix rhusiopathiae str. Fujisawa]_x0001_gi|322463827|gb|EFY09021.1| carbohydrate uptake ABC superfamily ATP binding cassette transporter, binding…
contig00001_orf00925	gi|323342717|ref|ZP_08082949.1| sugar ABC superfamily ATP binding cassette transporter, membrane protein [Erysipelothrix rhusiopathiae ATCC 19414]_x0001_gi|336066481|ref|YP_004561339.1| sugar ABC transporter permease [Erysipelothrix rhusiopathiae str. Fujisawa]_x0001_gi|322463829|gb|EFY09023.1| sugar ABC superfamily ATP binding cassette transporter, membrane protein [Erysipelothrix rhusiopathiae …
contig00001_orf00923	gi|323342719|ref|ZP_08082951.1| hypothetical protein HMPREF0357_11132 [Erysipelothrix rhusiopathiae ATCC 19414]_x0001_gi|336066479|ref|YP_004561337.1| hypothetical protein ERH_1242 [Erysipelothrix rhusiopathiae str. Fujisawa]_x0001_gi|322463831|gb|EFY09025.1| hypothetical protein HMPREF0357_11132 [Erysipelothrix rhusiopathiae ATCC 19414]_x0001_gi|334296425|dbj|BAK32296.1| putative membrane protei…
contig00001_orf00922	gi|323342720|ref|ZP_08082952.1| hypothetical protein HMPREF0357_11133 [Erysipelothrix rhusiopathiae ATCC 19414]_x0001_gi|322463832|gb|EFY09026.1| hypothetical protein HMPREF0357_11133 [Erysipelothrix rhusiopathiae ATCC 19414]
contig00001_orf00913	gi|323342728|ref|ZP_08082960.1| hypothetical protein HMPREF0357_11141 [Erysipelothrix rhusiopathiae ATCC 19414]_x0001_gi|336066470|ref|YP_004561328.1| hypothetical protein ERH_1233 [Erysipelothrix rhusiopathiae str. Fujisawa]_x0001_gi|322463840|gb|EFY09034.1| hypothetical protein HMPREF0357_11141 [Erysipelothrix rhusiopathiae ATCC 19414]_x0001_gi|334296416|dbj|BAK32287.1| hypothetical protein ERH…
contig00001_orf00912	gi|323342729|ref|ZP_08082961.1| hypothetical protein HMPREF0357_11142 [Erysipelothrix rhusiopathiae ATCC 19414]_x0001_gi|336066469|ref|YP_004561327.1| hypothetical protein ERH_1232 [Erysipelothrix rhusiopathiae str. Fujisawa]_x0001_gi|322463841|gb|EFY09035.1| hypothetical protein HMPREF0357_11142 [Erysipelothrix rhusiopathiae ATCC 19414]_x0001_gi|334296415|dbj|BAK32286.1| hypothetical protein ERH…
contig00001_orf00909	gi|323342732|ref|ZP_08082964.1| hypothetical protein HMPREF0357_11145 [Erysipelothrix rhusiopathiae ATCC 19414]_x0001_gi|322463844|gb|EFY09038.1| hypothetical protein HMPREF0357_11145 [Erysipelothrix rhusiopathiae ATCC 19414]
contig00001_orf00906	gi|323342735|ref|ZP_08082967.1| gluconate 5-dehydrogenase [Erysipelothrix rhusiopathiae ATCC 19414]_x0001_gi|336066462|ref|YP_004561320.1| gluconate 5-dehydrogenase [Erysipelothrix rhusiopathiae str. Fujisawa]_x0001_gi|322463847|gb|EFY09041.1| gluconate 5-dehydrogenase [Erysipelothrix rhusiopathiae ATCC 19414]_x0001_gi|334296408|dbj|BAK32279.1| gluconate 5-dehydrogenase [Erysipelothrix rhusiopath…
contig00001_orf00905	gi|323342736|ref|ZP_08082968.1| PfkB family KHG/KDPG family aldolase/carbohydrate kinase [Erysipelothrix rhusiopathiae ATCC 19414]_x0001_gi|336066461|ref|YP_004561319.1| 2-dehydro-3-deoxygluconokinase [Erysipelothrix rhusiopathiae str. Fujisawa]_x0001_gi|322463848|gb|EFY09042.1| PfkB family KHG/KDPG family aldolase/carbohydrate kinase [Erysipelothrix rhusiopathiae ATCC 19414]_x0001_gi|334296407|d…
contig00001_orf00904	gi|323342737|ref|ZP_08082969.1| KHG/KDPG aldolase [Erysipelothrix rhusiopathiae ATCC 19414]_x0001_gi|336066460|ref|YP_004561318.1| 2-dehydro-3-deoxyphosphogluconate aldolase [Erysipelothrix rhusiopathiae str. Fujisawa]_x0001_gi|322463849|gb|EFY09043.1| KHG/KDPG aldolase [Erysipelothrix rhusiopathiae ATCC 19414]_x0001_gi|334296406|dbj|BAK32277.1| 2-dehydro-3-deoxyphosphogluconate aldolase/4-hydrox…
contig00001_orf00902	gi|323342739|ref|ZP_08082971.1| PTS system, N-acetylgalactosamine-specific IIB component [Erysipelothrix rhusiopathiae ATCC 19414]_x0001_gi|336066458|ref|YP_004561316.1| PTS system transporter subunit IIB [Erysipelothrix rhusiopathiae str. Fujisawa]_x0001_gi|322463851|gb|EFY09045.1| PTS system, N-acetylgalactosamine-specific IIB component [Erysipelothrix rhusiopathiae ATCC 19414]_x0001_gi|3342964…
contig00001_orf00901	gi|323342740|ref|ZP_08082972.1| PTS family mannose/fructose/sorbose porter component IIC [Erysipelothrix rhusiopathiae ATCC 19414]_x0001_gi|336066457|ref|YP_004561315.1| PTS system transporter subunit IIC [Erysipelothrix rhusiopathiae str. Fujisawa]_x0001_gi|322463852|gb|EFY09046.1| PTS family mannose/fructose/sorbose porter component IIC [Erysipelothrix rhusiopathiae ATCC 19414]_x0001_gi|3342964…
contig00001_orf00900	gi|323342741|ref|ZP_08082973.1| PTS family N-acetylgalactosamine (nac) porter component IID [Erysipelothrix rhusiopathiae ATCC 19414]_x0001_gi|336066456|ref|YP_004561314.1| PTS system transporter subunit IID [Erysipelothrix rhusiopathiae str. Fujisawa]_x0001_gi|322463853|gb|EFY09047.1| PTS family N-acetylgalactosamine (nac) porter component IID [Erysipelothrix rhusiopathiae ATCC 19414]_x0001_gi|3…
contig00001_orf00896	gi|323342744|ref|ZP_08082976.1| membrane spanning protein [Erysipelothrix rhusiopathiae ATCC 19414]_x0001_gi|322463856|gb|EFY09050.1| membrane spanning protein [Erysipelothrix rhusiopathiae ATCC 19414]
contig00001_orf00895	gi|323342745|ref|ZP_08082977.1| membrane protein [Erysipelothrix rhusiopathiae ATCC 19414]_x0001_gi|322463857|gb|EFY09051.1| membrane protein [Erysipelothrix rhusiopathiae ATCC 19414]
contig00001_orf00887	gi|323342751|ref|ZP_08082983.1| hypothetical protein HMPREF0357_11164 [Erysipelothrix rhusiopathiae ATCC 19414]_x0001_gi|336066446|ref|YP_004561304.1| AraC family transcriptional regulator [Erysipelothrix rhusiopathiae str. Fujisawa]_x0001_gi|322463863|gb|EFY09057.1| hypothetical protein HMPREF0357_11164 [Erysipelothrix rhusiopathiae ATCC 19414]_x0001_gi|334296392|dbj|BAK32263.1| transcriptional …
contig00001_orf00888	gi|323342751|ref|ZP_08082983.1| hypothetical protein HMPREF0357_11164 [Erysipelothrix rhusiopathiae ATCC 19414]_x0001_gi|336066446|ref|YP_004561304.1| AraC family transcriptional regulator [Erysipelothrix rhusiopathiae str. Fujisawa]_x0001_gi|322463863|gb|EFY09057.1| hypothetical protein HMPREF0357_11164 [Erysipelothrix rhusiopathiae ATCC 19414]_x0001_gi|334296392|dbj|BAK32263.1| transcriptional …
contig00001_orf00886	gi|323342752|ref|ZP_08082984.1| PTS system, N-acetylgalactosamine-specific IIA component [Erysipelothrix rhusiopathiae ATCC 19414]_x0001_gi|336066445|ref|YP_004561303.1| PTS system transporter subunit IIA [Erysipelothrix rhusiopathiae str. Fujisawa]_x0001_gi|322463864|gb|EFY09058.1| PTS system, N-acetylgalactosamine-specific IIA component [Erysipelothrix rhusiopathiae ATCC 19414]_x0001_gi|3342963…
contig00001_orf00885	gi|323342753|ref|ZP_08082985.1| alkylphosphonate utilization operon protein PhnA [Erysipelothrix rhusiopathiae ATCC 19414]_x0001_gi|336066444|ref|YP_004561302.1| phnA protein [Erysipelothrix rhusiopathiae str. Fujisawa]_x0001_gi|322463865|gb|EFY09059.1| alkylphosphonate utilization operon protein PhnA [Erysipelothrix rhusiopathiae ATCC 19414]_x0001_gi|334296390|dbj|BAK32261.1| phnA protein [Erysi…
contig00001_orf00879	gi|323342759|ref|ZP_08082991.1| hypothetical protein HMPREF0357_11172 [Erysipelothrix rhusiopathiae ATCC 19414]_x0001_gi|336066438|ref|YP_004561296.1| ankyrin repeat-containing protein [Erysipelothrix rhusiopathiae str. Fujisawa]_x0001_gi|322463871|gb|EFY09065.1| hypothetical protein HMPREF0357_11172 [Erysipelothrix rhusiopathiae ATCC 19414]_x0001_gi|334296384|dbj|BAK32255.1| ankyrin repeat-conta…
contig00001_orf00873	gi|323342765|ref|ZP_08082997.1| hypothetical protein HMPREF0357_11178 [Erysipelothrix rhusiopathiae ATCC 19414]_x0001_gi|322463877|gb|EFY09071.1| hypothetical protein HMPREF0357_11178 [Erysipelothrix rhusiopathiae ATCC 19414]
contig00001_orf00872	gi|323342766|ref|ZP_08082998.1| hypothetical protein HMPREF0357_11179 [Erysipelothrix rhusiopathiae ATCC 19414]_x0001_gi|322463878|gb|EFY09072.1| hypothetical protein HMPREF0357_11179 [Erysipelothrix rhusiopathiae ATCC 19414]
contig00001_orf00871	gi|323342767|ref|ZP_08082999.1| LytTR family two component transcriptional regulator [Erysipelothrix rhusiopathiae ATCC 19414]_x0001_gi|336066431|ref|YP_004561289.1| two-component system response regulator LytTR family [Erysipelothrix rhusiopathiae str. Fujisawa]_x0001_gi|322463879|gb|EFY09073.1| LytTR family two component transcriptional regulator [Erysipelothrix rhusiopathiae ATCC 19414]_x0001_…
contig00001_orf00868	gi|323342770|ref|ZP_08083002.1| LexA repressor [Erysipelothrix rhusiopathiae ATCC 19414]_x0001_gi|322463882|gb|EFY09076.1| LexA repressor [Erysipelothrix rhusiopathiae ATCC 19414]
contig00001_orf00867	gi|323342771|ref|ZP_08083003.1| MIT family metal ion transporter CorA [Erysipelothrix rhusiopathiae ATCC 19414]_x0001_gi|336066428|ref|YP_004561286.1| Mg2 transporter protein CorA family protein [Erysipelothrix rhusiopathiae str. Fujisawa]_x0001_gi|322463883|gb|EFY09077.1| MIT family metal ion transporter CorA [Erysipelothrix rhusiopathiae ATCC 19414]_x0001_gi|334296374|dbj|BAK32245.1| Mg2 transp…
contig00001_orf00866	gi|323342772|ref|ZP_08083004.1| DNA-binding response regulator [Erysipelothrix rhusiopathiae ATCC 19414]_x0001_gi|336066427|ref|YP_004561285.1| two-component system response regulator [Erysipelothrix rhusiopathiae str. Fujisawa]_x0001_gi|322463884|gb|EFY09078.1| DNA-binding response regulator [Erysipelothrix rhusiopathiae ATCC 19414]_x0001_gi|334296373|dbj|BAK32244.1| two-component system, respon…
contig00001_orf00865	gi|323342773|ref|ZP_08083005.1| sensor histidine kinase [Erysipelothrix rhusiopathiae ATCC 19414]_x0001_gi|336066426|ref|YP_004561284.1| two-component system sensor histidine kinase [Erysipelothrix rhusiopathiae str. Fujisawa]_x0001_gi|322463885|gb|EFY09079.1| sensor histidine kinase [Erysipelothrix rhusiopathiae ATCC 19414]_x0001_gi|334296372|dbj|BAK32243.1| two-component system, sensor histidin…
contig00001_orf00863	gi|323342774|ref|ZP_08083006.1| ABC superfamily ATP binding cassette transporter, ABC protein [Erysipelothrix rhusiopathiae ATCC 19414]_x0001_gi|336066425|ref|YP_004561283.1| ABC transporter ATP-binding protein [Erysipelothrix rhusiopathiae str. Fujisawa]_x0001_gi|322463886|gb|EFY09080.1| ABC superfamily ATP binding cassette transporter, ABC protein [Erysipelothrix rhusiopathiae ATCC 19414]_x0001…
contig00001_orf00862	gi|323342775|ref|ZP_08083007.1| hypothetical protein HMPREF0357_11188 [Erysipelothrix rhusiopathiae ATCC 19414]_x0001_gi|322463887|gb|EFY09081.1| hypothetical protein HMPREF0357_11188 [Erysipelothrix rhusiopathiae ATCC 19414]
contig00001_orf00858	gi|323342778|ref|ZP_08083010.1| hypothetical protein HMPREF0357_11191 [Erysipelothrix rhusiopathiae ATCC 19414]_x0001_gi|336066421|ref|YP_004561279.1| hypothetical protein ERH_1183 [Erysipelothrix rhusiopathiae str. Fujisawa]_x0001_gi|322463890|gb|EFY09084.1| hypothetical protein HMPREF0357_11191 [Erysipelothrix rhusiopathiae ATCC 19414]_x0001_gi|334296367|dbj|BAK32238.1| conserved hypothetical p…
contig00001_orf00857	gi|323342779|ref|ZP_08083011.1| hypothetical protein HMPREF0357_11192 [Erysipelothrix rhusiopathiae ATCC 19414]_x0001_gi|336066420|ref|YP_004561278.1| putative ABC transporter permease [Erysipelothrix rhusiopathiae str. Fujisawa]_x0001_gi|322463891|gb|EFY09085.1| hypothetical protein HMPREF0357_11192 [Erysipelothrix rhusiopathiae ATCC 19414]_x0001_gi|334296366|dbj|BAK32237.1| putative ABC transpo…
contig00001_orf00856	gi|323342780|ref|ZP_08083012.1| hypothetical protein HMPREF0357_11193 [Erysipelothrix rhusiopathiae ATCC 19414]_x0001_gi|336066419|ref|YP_004561277.1| hypothetical protein ERH_1181 [Erysipelothrix rhusiopathiae str. Fujisawa]_x0001_gi|322463892|gb|EFY09086.1| hypothetical protein HMPREF0357_11193 [Erysipelothrix rhusiopathiae ATCC 19414]_x0001_gi|334296365|dbj|BAK32236.1| hypothetical protein ERH…
contig00001_orf00854	gi|323342782|ref|ZP_08083014.1| hypothetical protein HMPREF0357_11195 [Erysipelothrix rhusiopathiae ATCC 19414]_x0001_gi|322463894|gb|EFY09088.1| hypothetical protein HMPREF0357_11195 [Erysipelothrix rhusiopathiae ATCC 19414]
contig00001_orf00853	gi|323342783|ref|ZP_08083015.1| 30S ribosomal protein S12 [Erysipelothrix rhusiopathiae ATCC 19414]_x0001_gi|322463895|gb|EFY09089.1| 30S ribosomal protein S12 [Erysipelothrix rhusiopathiae ATCC 19414]
contig00001_orf00852	gi|323342784|ref|ZP_08083016.1| 30S ribosomal protein S7 [Erysipelothrix rhusiopathiae ATCC 19414]_x0001_gi|336066415|ref|YP_004561273.1| 30S ribosomal protein S7 [Erysipelothrix rhusiopathiae str. Fujisawa]_x0001_gi|322463896|gb|EFY09090.1| 30S ribosomal protein S7 [Erysipelothrix rhusiopathiae ATCC 19414]_x0001_gi|334296361|dbj|BAK32232.1| 30S ribosomal protein S7 [Erysipelothrix rhusiopathiae …
contig00001_orf00851	gi|323342785|ref|ZP_08083017.1| elongation factor G [Erysipelothrix rhusiopathiae ATCC 19414]_x0001_gi|336066414|ref|YP_004561272.1| translation elongation factor G [Erysipelothrix rhusiopathiae str. Fujisawa]_x0001_gi|322463897|gb|EFY09091.1| elongation factor G [Erysipelothrix rhusiopathiae ATCC 19414]_x0001_gi|334296360|dbj|BAK32231.1| translation elongation factor G [Erysipelothrix rhusiopath…
contig00001_orf00846	gi|323342788|ref|ZP_08083020.1| 30S ribosomal protein S10 [Erysipelothrix rhusiopathiae ATCC 19414]_x0001_gi|336066411|ref|YP_004561269.1| 30S ribosomal protein S10 [Erysipelothrix rhusiopathiae str. Fujisawa]_x0001_gi|322463900|gb|EFY09094.1| 30S ribosomal protein S10 [Erysipelothrix rhusiopathiae ATCC 19414]_x0001_gi|334296357|dbj|BAK32228.1| 30S ribosomal protein S10 [Erysipelothrix rhusiopath…
contig00001_orf00845	gi|323342789|ref|ZP_08083021.1| 50S ribosomal protein L3 [Erysipelothrix rhusiopathiae ATCC 19414]_x0001_gi|336066410|ref|YP_004561268.1| 50S ribosomal protein L3 [Erysipelothrix rhusiopathiae str. Fujisawa]_x0001_gi|322463901|gb|EFY09095.1| 50S ribosomal protein L3 [Erysipelothrix rhusiopathiae ATCC 19414]_x0001_gi|334296356|dbj|BAK32227.1| 50S ribosomal protein L3 [Erysipelothrix rhusiopathiae …
contig00001_orf00844	gi|323342790|ref|ZP_08083022.1| 50S ribosomal protein L4 [Erysipelothrix rhusiopathiae ATCC 19414]_x0001_gi|336066409|ref|YP_004561267.1| 50S ribosomal protein L4 [Erysipelothrix rhusiopathiae str. Fujisawa]_x0001_gi|322463902|gb|EFY09096.1| 50S ribosomal protein L4 [Erysipelothrix rhusiopathiae ATCC 19414]_x0001_gi|334296355|dbj|BAK32226.1| 50S ribosomal protein L4 [Erysipelothrix rhusiopathiae …
contig00001_orf00843	gi|323342791|ref|ZP_08083023.1| 50S ribosomal protein L23 [Erysipelothrix rhusiopathiae ATCC 19414]_x0001_gi|336066408|ref|YP_004561266.1| 50S ribosomal protein L23 [Erysipelothrix rhusiopathiae str. Fujisawa]_x0001_gi|322463903|gb|EFY09097.1| 50S ribosomal protein L23 [Erysipelothrix rhusiopathiae ATCC 19414]_x0001_gi|334296354|dbj|BAK32225.1| 50S ribosomal protein L23 [Erysipelothrix rhusiopath…
contig00001_orf00842	gi|323342792|ref|ZP_08083024.1| 50S ribosomal protein L2 [Erysipelothrix rhusiopathiae ATCC 19414]_x0001_gi|336066407|ref|YP_004561265.1| 50S ribosomal protein L2 [Erysipelothrix rhusiopathiae str. Fujisawa]_x0001_gi|322463904|gb|EFY09098.1| 50S ribosomal protein L2 [Erysipelothrix rhusiopathiae ATCC 19414]_x0001_gi|334296353|dbj|BAK32224.1| 50S ribosomal protein L2 [Erysipelothrix rhusiopathiae …
contig00001_orf00841	gi|323342793|ref|ZP_08083025.1| 30S ribosomal protein S19 [Erysipelothrix rhusiopathiae ATCC 19414]_x0001_gi|336066406|ref|YP_004561264.1| 30S ribosomal protein S19 [Erysipelothrix rhusiopathiae str. Fujisawa]_x0001_gi|322463905|gb|EFY09099.1| 30S ribosomal protein S19 [Erysipelothrix rhusiopathiae ATCC 19414]_x0001_gi|334296352|dbj|BAK32223.1| 30S ribosomal protein S19 [Erysipelothrix rhusiopath…
contig00001_orf00840	gi|323342794|ref|ZP_08083026.1| 50S ribosomal protein L22 [Erysipelothrix rhusiopathiae ATCC 19414]_x0001_gi|336066405|ref|YP_004561263.1| 50S ribosomal protein L22 [Erysipelothrix rhusiopathiae str. Fujisawa]_x0001_gi|322463906|gb|EFY09100.1| 50S ribosomal protein L22 [Erysipelothrix rhusiopathiae ATCC 19414]_x0001_gi|334296351|dbj|BAK32222.1| 50S ribosomal protein L22 [Erysipelothrix rhusiopath…
contig00001_orf00839	gi|323342795|ref|ZP_08083027.1| 30S ribosomal protein S3 [Erysipelothrix rhusiopathiae ATCC 19414]_x0001_gi|336066404|ref|YP_004561262.1| 30S ribosomal protein S3 [Erysipelothrix rhusiopathiae str. Fujisawa]_x0001_gi|322463907|gb|EFY09101.1| 30S ribosomal protein S3 [Erysipelothrix rhusiopathiae ATCC 19414]_x0001_gi|334296350|dbj|BAK32221.1| 30S ribosomal protein S3 [Erysipelothrix rhusiopathiae …
contig00001_orf00838	gi|323342796|ref|ZP_08083028.1| 50S ribosomal protein L16 [Erysipelothrix rhusiopathiae ATCC 19414]_x0001_gi|336066403|ref|YP_004561261.1| 50S ribosomal protein L16 [Erysipelothrix rhusiopathiae str. Fujisawa]_x0001_gi|322463908|gb|EFY09102.1| 50S ribosomal protein L16 [Erysipelothrix rhusiopathiae ATCC 19414]_x0001_gi|334296349|dbj|BAK32220.1| 50S ribosomal protein L16 [Erysipelothrix rhusiopath…
contig00001_orf00837	gi|323342797|ref|ZP_08083029.1| 50S ribosomal protein L29 [Erysipelothrix rhusiopathiae ATCC 19414]_x0001_gi|336066402|ref|YP_004561260.1| 50S ribosomal protein L29 [Erysipelothrix rhusiopathiae str. Fujisawa]_x0001_gi|322463909|gb|EFY09103.1| 50S ribosomal protein L29 [Erysipelothrix rhusiopathiae ATCC 19414]_x0001_gi|334296348|dbj|BAK32219.1| 50S ribosomal protein L29 [Erysipelothrix rhusiopath…
contig00001_orf00836	gi|323342798|ref|ZP_08083030.1| 30S ribosomal protein S17 [Erysipelothrix rhusiopathiae ATCC 19414]_x0001_gi|336066401|ref|YP_004561259.1| 30S ribosomal protein S17 [Erysipelothrix rhusiopathiae str. Fujisawa]_x0001_gi|322463910|gb|EFY09104.1| 30S ribosomal protein S17 [Erysipelothrix rhusiopathiae ATCC 19414]_x0001_gi|334296347|dbj|BAK32218.1| 30S ribosomal protein S17 [Erysipelothrix rhusiopath…
contig00001_orf00835	gi|323342799|ref|ZP_08083031.1| 50S ribosomal protein L14 [Erysipelothrix rhusiopathiae ATCC 19414]_x0001_gi|336066400|ref|YP_004561258.1| 50S ribosomal protein L14 [Erysipelothrix rhusiopathiae str. Fujisawa]_x0001_gi|322463911|gb|EFY09105.1| 50S ribosomal protein L14 [Erysipelothrix rhusiopathiae ATCC 19414]_x0001_gi|334296346|dbj|BAK32217.1| 50S ribosomal protein L14 [Erysipelothrix rhusiopath…
contig00001_orf00834	gi|323342799|ref|ZP_08083031.1| 50S ribosomal protein L14 [Erysipelothrix rhusiopathiae ATCC 19414]_x0001_gi|336066400|ref|YP_004561258.1| 50S ribosomal protein L14 [Erysipelothrix rhusiopathiae str. Fujisawa]_x0001_gi|322463911|gb|EFY09105.1| 50S ribosomal protein L14 [Erysipelothrix rhusiopathiae ATCC 19414]_x0001_gi|334296346|dbj|BAK32217.1| 50S ribosomal protein L14 [Erysipelothrix rhusiopath…
contig00001_orf00833	gi|323342800|ref|ZP_08083032.1| 50S ribosomal protein L24 [Erysipelothrix rhusiopathiae ATCC 19414]_x0001_gi|336066399|ref|YP_004561257.1| 50S ribosomal protein L24 [Erysipelothrix rhusiopathiae str. Fujisawa]_x0001_gi|322463912|gb|EFY09106.1| 50S ribosomal protein L24 [Erysipelothrix rhusiopathiae ATCC 19414]_x0001_gi|334296345|dbj|BAK32216.1| 50S ribosomal protein L24 [Erysipelothrix rhusiopath…
contig00001_orf00831	gi|323342801|ref|ZP_08083033.1| 50S ribosomal protein L5 [Erysipelothrix rhusiopathiae ATCC 19414]_x0001_gi|336066398|ref|YP_004561256.1| 50S ribosomal protein L5 [Erysipelothrix rhusiopathiae str. Fujisawa]_x0001_gi|322463913|gb|EFY09107.1| 50S ribosomal protein L5 [Erysipelothrix rhusiopathiae ATCC 19414]_x0001_gi|334296344|dbj|BAK32215.1| 50S ribosomal protein L5 [Erysipelothrix rhusiopathiae …
contig00001_orf00832	gi|323342801|ref|ZP_08083033.1| 50S ribosomal protein L5 [Erysipelothrix rhusiopathiae ATCC 19414]_x0001_gi|336066398|ref|YP_004561256.1| 50S ribosomal protein L5 [Erysipelothrix rhusiopathiae str. Fujisawa]_x0001_gi|322463913|gb|EFY09107.1| 50S ribosomal protein L5 [Erysipelothrix rhusiopathiae ATCC 19414]_x0001_gi|334296344|dbj|BAK32215.1| 50S ribosomal protein L5 [Erysipelothrix rhusiopathiae …
contig00001_orf00830	gi|323342802|ref|ZP_08083034.1| 30S ribosomal protein S14 [Erysipelothrix rhusiopathiae ATCC 19414]_x0001_gi|336066397|ref|YP_004561255.1| 30S ribosomal protein S14 [Erysipelothrix rhusiopathiae str. Fujisawa]_x0001_gi|322463914|gb|EFY09108.1| 30S ribosomal protein S14 [Erysipelothrix rhusiopathiae ATCC 19414]_x0001_gi|334296343|dbj|BAK32214.1| 30S ribosomal protein S14 [Erysipelothrix rhusiopath…
contig00001_orf00828	gi|323342803|ref|ZP_08083035.1| 30S ribosomal protein S8 [Erysipelothrix rhusiopathiae ATCC 19414]_x0001_gi|336066396|ref|YP_004561254.1| 30S ribosomal protein S8 [Erysipelothrix rhusiopathiae str. Fujisawa]_x0001_gi|322463915|gb|EFY09109.1| 30S ribosomal protein S8 [Erysipelothrix rhusiopathiae ATCC 19414]_x0001_gi|334296342|dbj|BAK32213.1| 30S ribosomal protein S8 [Erysipelothrix rhusiopathiae …
contig00001_orf00827	gi|323342804|ref|ZP_08083036.1| 50S ribosomal protein L6 [Erysipelothrix rhusiopathiae ATCC 19414]_x0001_gi|336066395|ref|YP_004561253.1| 50S ribosomal protein L6 [Erysipelothrix rhusiopathiae str. Fujisawa]_x0001_gi|322463916|gb|EFY09110.1| 50S ribosomal protein L6 [Erysipelothrix rhusiopathiae ATCC 19414]_x0001_gi|334296341|dbj|BAK32212.1| 50S ribosomal protein L6 [Erysipelothrix rhusiopathiae …
contig00001_orf00824	gi|323342806|ref|ZP_08083038.1| 30S ribosomal protein S5 [Erysipelothrix rhusiopathiae ATCC 19414]_x0001_gi|322463918|gb|EFY09112.1| 30S ribosomal protein S5 [Erysipelothrix rhusiopathiae ATCC 19414]
contig00001_orf00823	gi|323342807|ref|ZP_08083039.1| 50S ribosomal protein L15 [Erysipelothrix rhusiopathiae ATCC 19414]_x0001_gi|336066392|ref|YP_004561250.1| 50S ribosomal protein L15 [Erysipelothrix rhusiopathiae str. Fujisawa]_x0001_gi|322463919|gb|EFY09113.1| 50S ribosomal protein L15 [Erysipelothrix rhusiopathiae ATCC 19414]_x0001_gi|334296338|dbj|BAK32209.1| 50S ribosomal protein L15 [Erysipelothrix rhusiopath…
contig00001_orf00822	gi|323342808|ref|ZP_08083040.1| preprotein translocase subunit SecY [Erysipelothrix rhusiopathiae ATCC 19414]_x0001_gi|336066391|ref|YP_004561249.1| preprotein translocase subunit SecY [Erysipelothrix rhusiopathiae str. Fujisawa]_x0001_gi|322463920|gb|EFY09114.1| preprotein translocase subunit SecY [Erysipelothrix rhusiopathiae ATCC 19414]_x0001_gi|334296337|dbj|BAK32208.1| preprotein translocase…
contig00001_orf00820	gi|323342809|ref|ZP_08083041.1| adenylate kinase [Erysipelothrix rhusiopathiae ATCC 19414]_x0001_gi|336066390|ref|YP_004561248.1| adenylate kinase [Erysipelothrix rhusiopathiae str. Fujisawa]_x0001_gi|322463921|gb|EFY09115.1| adenylate kinase [Erysipelothrix rhusiopathiae ATCC 19414]_x0001_gi|334296336|dbj|BAK32207.1| adenylate kinase [Erysipelothrix rhusiopathiae str. Fujisawa]
contig00001_orf00819	gi|323342810|ref|ZP_08083042.1| methionine aminopeptidase [Erysipelothrix rhusiopathiae ATCC 19414]_x0001_gi|336066389|ref|YP_004561247.1| methionine aminopeptidase [Erysipelothrix rhusiopathiae str. Fujisawa]_x0001_gi|322463922|gb|EFY09116.1| methionine aminopeptidase [Erysipelothrix rhusiopathiae ATCC 19414]_x0001_gi|334296335|dbj|BAK32206.1| methionine aminopeptidase, type I [Erysipelothrix rh…
contig00001_orf00818	gi|323342811|ref|ZP_08083043.1| translation initiation factor IF-1 [Erysipelothrix rhusiopathiae ATCC 19414]_x0001_gi|336066388|ref|YP_004561246.1| translation initiation factor IF-1 [Erysipelothrix rhusiopathiae str. Fujisawa]_x0001_gi|322463923|gb|EFY09117.1| translation initiation factor IF-1 [Erysipelothrix rhusiopathiae ATCC 19414]_x0001_gi|334296334|dbj|BAK32205.1| translation initiation fa…
contig00001_orf00816	gi|323342812|ref|ZP_08083044.1| 30S ribosomal protein S13 [Erysipelothrix rhusiopathiae ATCC 19414]_x0001_gi|336066387|ref|YP_004561245.1| 30S ribosomal protein S13 [Erysipelothrix rhusiopathiae str. Fujisawa]_x0001_gi|322463924|gb|EFY09118.1| 30S ribosomal protein S13 [Erysipelothrix rhusiopathiae ATCC 19414]_x0001_gi|334296333|dbj|BAK32204.1| 30S ribosomal protein S13 [Erysipelothrix rhusiopath…
contig00001_orf00814	gi|323342814|ref|ZP_08083046.1| DNA-directed RNA polymerase subunit alpha [Erysipelothrix rhusiopathiae ATCC 19414]_x0001_gi|336066385|ref|YP_004561243.1| DNA-directed RNA polymerase subunit alpha [Erysipelothrix rhusiopathiae str. Fujisawa]_x0001_gi|322463926|gb|EFY09120.1| DNA-directed RNA polymerase subunit alpha [Erysipelothrix rhusiopathiae ATCC 19414]_x0001_gi|334296331|dbj|BAK32202.1| DNA-…
contig00001_orf00813	gi|323342815|ref|ZP_08083047.1| 50S ribosomal protein L17 [Erysipelothrix rhusiopathiae ATCC 19414]_x0001_gi|336066384|ref|YP_004561242.1| 50S ribosomal protein L17 [Erysipelothrix rhusiopathiae str. Fujisawa]_x0001_gi|322463927|gb|EFY09121.1| 50S ribosomal protein L17 [Erysipelothrix rhusiopathiae ATCC 19414]_x0001_gi|334296330|dbj|BAK32201.1| 50S ribosomal protein L17 [Erysipelothrix rhusiopath…
contig00001_orf00812	gi|323342816|ref|ZP_08083048.1| PTS family chitibiose porter, IIC component [Erysipelothrix rhusiopathiae ATCC 19414]_x0001_gi|336066383|ref|YP_004561241.1| PTS system lactose/cellobiose-specific transporter subunit IIC [Erysipelothrix rhusiopathiae str. Fujisawa]_x0001_gi|322463928|gb|EFY09122.1| PTS family chitibiose porter, IIC component [Erysipelothrix rhusiopathiae ATCC 19414]_x0001_gi|33429…
contig00001_orf00806	gi|323342823|ref|ZP_08083055.1| hypothetical protein HMPREF0357_11236 [Erysipelothrix rhusiopathiae ATCC 19414]_x0001_gi|336066376|ref|YP_004561234.1| hypothetical protein ERH_1138 [Erysipelothrix rhusiopathiae str. Fujisawa]_x0001_gi|322463935|gb|EFY09129.1| hypothetical protein HMPREF0357_11236 [Erysipelothrix rhusiopathiae ATCC 19414]_x0001_gi|334296322|dbj|BAK32193.1| hypothetical protein ERH…
contig00001_orf00802	gi|323342826|ref|ZP_08083058.1| ABC superfamily ATP binding cassette transporter, ABC protein [Erysipelothrix rhusiopathiae ATCC 19414]_x0001_gi|336066373|ref|YP_004561231.1| cobalt ABC transporter ATP-binding subunit [Erysipelothrix rhusiopathiae str. Fujisawa]_x0001_gi|322463938|gb|EFY09132.1| ABC superfamily ATP binding cassette transporter, ABC protein [Erysipelothrix rhusiopathiae ATCC 19414…
contig00001_orf00800	gi|323342827|ref|ZP_08083059.1| cobalt ABC superfamily ATP binding cassette transporter, membrane protein [Erysipelothrix rhusiopathiae ATCC 19414]_x0001_gi|322463939|gb|EFY09133.1| cobalt ABC superfamily ATP binding cassette transporter, membrane protein [Erysipelothrix rhusiopathiae ATCC 19414]
contig00001_orf00797	gi|323342829|ref|ZP_08083061.1| 50S ribosomal protein L13 [Erysipelothrix rhusiopathiae ATCC 19414]_x0001_gi|336066370|ref|YP_004561228.1| 50S ribosomal protein L13 [Erysipelothrix rhusiopathiae str. Fujisawa]_x0001_gi|322463941|gb|EFY09135.1| 50S ribosomal protein L13 [Erysipelothrix rhusiopathiae ATCC 19414]_x0001_gi|334296316|dbj|BAK32187.1| 50S ribosomal protein L13 [Erysipelothrix rhusiopath…
contig00001_orf00796	gi|323342830|ref|ZP_08083062.1| 30S ribosomal protein S9 [Erysipelothrix rhusiopathiae ATCC 19414]_x0001_gi|336066369|ref|YP_004561227.1| 30S ribosomal protein S9 [Erysipelothrix rhusiopathiae str. Fujisawa]_x0001_gi|322463942|gb|EFY09136.1| 30S ribosomal protein S9 [Erysipelothrix rhusiopathiae ATCC 19414]_x0001_gi|334296315|dbj|BAK32186.1| 30S ribosomal protein S9 [Erysipelothrix rhusiopathiae …
contig00001_orf00792	gi|323342832|ref|ZP_08083064.1| acetyltransferase [Erysipelothrix rhusiopathiae ATCC 19414]_x0001_gi|322463944|gb|EFY09138.1| acetyltransferase [Erysipelothrix rhusiopathiae ATCC 19414]
contig00001_orf00790	gi|323342834|ref|ZP_08083066.1| Na/Pi-cotransporter family protein [Erysipelothrix rhusiopathiae ATCC 19414]_x0001_gi|322463946|gb|EFY09140.1| Na/Pi-cotransporter family protein [Erysipelothrix rhusiopathiae ATCC 19414]
contig00001_orf00787	gi|323342837|ref|ZP_08083069.1| hypothetical protein HMPREF0357_11250 [Erysipelothrix rhusiopathiae ATCC 19414]_x0001_gi|322463949|gb|EFY09143.1| hypothetical protein HMPREF0357_11250 [Erysipelothrix rhusiopathiae ATCC 19414]
contig00001_orf00786	gi|323342838|ref|ZP_08083070.1| protein of hypothetical function DUF567 [Erysipelothrix rhusiopathiae ATCC 19414]_x0001_gi|336066361|ref|YP_004561219.1| hypothetical protein ERH_1123 [Erysipelothrix rhusiopathiae str. Fujisawa]_x0001_gi|322463950|gb|EFY09144.1| protein of hypothetical function DUF567 [Erysipelothrix rhusiopathiae ATCC 19414]_x0001_gi|334296307|dbj|BAK32178.1| conserved hypothetic…
contig00001_orf00785	gi|323342839|ref|ZP_08083071.1| PTS family cellobiose porter, IIA component [Erysipelothrix rhusiopathiae ATCC 19414]_x0001_gi|322463951|gb|EFY09145.1| PTS family cellobiose porter, IIA component [Erysipelothrix rhusiopathiae ATCC 19414]
contig00001_orf00782	gi|323342842|ref|ZP_08083074.1| flavodoxin [Erysipelothrix rhusiopathiae ATCC 19414]_x0001_gi|322463954|gb|EFY09148.1| flavodoxin [Erysipelothrix rhusiopathiae ATCC 19414]
contig00001_orf00780	gi|323342843|ref|ZP_08083075.1| pantetheine-phosphate adenylyltransferase [Erysipelothrix rhusiopathiae ATCC 19414]_x0001_gi|336066356|ref|YP_004561214.1| pantetheine-phosphate adenylyltransferase [Erysipelothrix rhusiopathiae str. Fujisawa]_x0001_gi|322463955|gb|EFY09149.1| pantetheine-phosphate adenylyltransferase [Erysipelothrix rhusiopathiae ATCC 19414]_x0001_gi|334296302|dbj|BAK32173.1| pant…
contig00001_orf00781	gi|323342843|ref|ZP_08083075.1| pantetheine-phosphate adenylyltransferase [Erysipelothrix rhusiopathiae ATCC 19414]_x0001_gi|336066356|ref|YP_004561214.1| pantetheine-phosphate adenylyltransferase [Erysipelothrix rhusiopathiae str. Fujisawa]_x0001_gi|322463955|gb|EFY09149.1| pantetheine-phosphate adenylyltransferase [Erysipelothrix rhusiopathiae ATCC 19414]_x0001_gi|334296302|dbj|BAK32173.1| pant…
contig00001_orf00776	gi|323342847|ref|ZP_08083079.1| cyclase [Erysipelothrix rhusiopathiae ATCC 19414]_x0001_gi|336066352|ref|YP_004561210.1| cyclase family protein [Erysipelothrix rhusiopathiae str. Fujisawa]_x0001_gi|322463959|gb|EFY09153.1| cyclase [Erysipelothrix rhusiopathiae ATCC 19414]_x0001_gi|334296298|dbj|BAK32169.1| cyclase family protein [Erysipelothrix rhusiopathiae str. Fujisawa]
contig00001_orf00764	gi|323342855|ref|ZP_08083087.1| signal peptidase II [Erysipelothrix rhusiopathiae ATCC 19414]_x0001_gi|336066344|ref|YP_004561202.1| signal peptidase II [Erysipelothrix rhusiopathiae str. Fujisawa]_x0001_gi|322463967|gb|EFY09161.1| signal peptidase II [Erysipelothrix rhusiopathiae ATCC 19414]_x0001_gi|334296290|dbj|BAK32161.1| signal peptidase II [Erysipelothrix rhusiopathiae str. Fujisawa]
contig00001_orf00763	gi|323342856|ref|ZP_08083088.1| ribosomal large subunit pseudouridine synthase D [Erysipelothrix rhusiopathiae ATCC 19414]_x0001_gi|322463968|gb|EFY09162.1| ribosomal large subunit pseudouridine synthase D [Erysipelothrix rhusiopathiae ATCC 19414]
contig00001_orf00760	gi|323342858|ref|ZP_08083090.1| competence protein comEB [Erysipelothrix rhusiopathiae ATCC 19414]_x0001_gi|336066341|ref|YP_004561199.1| dCMP deaminase [Erysipelothrix rhusiopathiae str. Fujisawa]_x0001_gi|322463970|gb|EFY09164.1| competence protein comEB [Erysipelothrix rhusiopathiae ATCC 19414]_x0001_gi|334296287|dbj|BAK32158.1| dCMP deaminase [Erysipelothrix rhusiopathiae str. Fujisawa]
contig00001_orf00751	gi|323342866|ref|ZP_08083098.1| hexapeptide transferase family protein [Erysipelothrix rhusiopathiae ATCC 19414]_x0001_gi|336066333|ref|YP_004561191.1| hypothetical protein ERH_1095 [Erysipelothrix rhusiopathiae str. Fujisawa]_x0001_gi|322463978|gb|EFY09172.1| hexapeptide transferase family protein [Erysipelothrix rhusiopathiae ATCC 19414]_x0001_gi|334296279|dbj|BAK32150.1| hypothetical protein E…
contig00001_orf00747	gi|323342868|ref|ZP_08083100.1| trigger factor [Erysipelothrix rhusiopathiae ATCC 19414]_x0001_gi|322463980|gb|EFY09174.1| trigger factor [Erysipelothrix rhusiopathiae ATCC 19414]
contig00001_orf00745	gi|323342870|ref|ZP_08083102.1| ribosome biogenesis GTP-binding protein YsxC [Erysipelothrix rhusiopathiae ATCC 19414]_x0001_gi|336066329|ref|YP_004561187.1| ribosome biogenesis GTP-binding protein YsxC [Erysipelothrix rhusiopathiae str. Fujisawa]_x0001_gi|322463982|gb|EFY09176.1| ribosome biogenesis GTP-binding protein YsxC [Erysipelothrix rhusiopathiae ATCC 19414]_x0001_gi|334296275|dbj|BAK3214…
contig00001_orf00744	gi|323342871|ref|ZP_08083103.1| hexapeptide transferase family protein [Erysipelothrix rhusiopathiae ATCC 19414]_x0001_gi|322463983|gb|EFY09177.1| hexapeptide transferase family protein [Erysipelothrix rhusiopathiae ATCC 19414]
contig00001_orf00741	gi|323342873|ref|ZP_08083105.1| valine--tRNA ligase [Erysipelothrix rhusiopathiae ATCC 19414]_x0001_gi|322463985|gb|EFY09179.1| valine--tRNA ligase [Erysipelothrix rhusiopathiae ATCC 19414]
contig00001_orf00737	gi|323342876|ref|ZP_08083108.1| galactoside ABC superfamily ATP binding cassette transporter, binding protein [Erysipelothrix rhusiopathiae ATCC 19414]_x0001_gi|336066323|ref|YP_004561181.1| D-galactose-binding periplasmic protein [Erysipelothrix rhusiopathiae str. Fujisawa]_x0001_gi|322463988|gb|EFY09182.1| galactoside ABC superfamily ATP binding cassette transporter, binding protein [Erysipelot…
contig00001_orf01146	gi|323342576|ref|ZP_08082808.1| transcription antiterminator LicT [Erysipelothrix rhusiopathiae ATCC 19414]_x0001_gi|336066636|ref|YP_004561494.1| transcriptional antiterminator BglG [Erysipelothrix rhusiopathiae str. Fujisawa]_x0001_gi|322463688|gb|EFY08882.1| transcription antiterminator LicT [Erysipelothrix rhusiopathiae ATCC 19414]_x0001_gi|334296582|dbj|BAK32453.1| transcriptional antitermin…
contig00001_orf01145	gi|323342577|ref|ZP_08082809.1| PTS family N-acetylglucosamine porter, IIABC component [Erysipelothrix rhusiopathiae ATCC 19414]_x0001_gi|336066635|ref|YP_004561493.1| PTS system N-acetylglucosamine-specific transporter subunit IIBC [Erysipelothrix rhusiopathiae str. Fujisawa]_x0001_gi|322463689|gb|EFY08883.1| PTS family N-acetylglucosamine porter, IIABC component [Erysipelothrix rhusiopathiae AT…
contig00001_orf01138	gi|323342581|ref|ZP_08082813.1| PTS family mannose/fructose/sorbose porter component IIB [Erysipelothrix rhusiopathiae ATCC 19414]_x0001_gi|336066631|ref|YP_004561489.1| PTS system sorbose subfamily transporter subunit IIB [Erysipelothrix rhusiopathiae str. Fujisawa]_x0001_gi|322463693|gb|EFY08887.1| PTS family mannose/fructose/sorbose porter component IIB [Erysipelothrix rhusiopathiae ATCC 19414…
contig00001_orf01137	gi|323342582|ref|ZP_08082814.1| PTS family mannose/fructose/sorbose porter component IIC [Erysipelothrix rhusiopathiae ATCC 19414]_x0001_gi|336066630|ref|YP_004561488.1| PTS system sorbose-specific transporter subunit IIC [Erysipelothrix rhusiopathiae str. Fujisawa]_x0001_gi|322463694|gb|EFY08888.1| PTS family mannose/fructose/sorbose porter component IIC [Erysipelothrix rhusiopathiae ATCC 19414]…
contig00001_orf01136	gi|323342583|ref|ZP_08082815.1| PTS family mannose/fructose/sorbose porter component IID [Erysipelothrix rhusiopathiae ATCC 19414]_x0001_gi|322463695|gb|EFY08889.1| PTS family mannose/fructose/sorbose porter component IID [Erysipelothrix rhusiopathiae ATCC 19414]
contig00001_orf01130	gi|323342587|ref|ZP_08082819.1| hypothetical protein HMPREF0357_11000 [Erysipelothrix rhusiopathiae ATCC 19414]_x0001_gi|336066624|ref|YP_004561482.1| hypothetical protein ERH_1388 [Erysipelothrix rhusiopathiae str. Fujisawa]_x0001_gi|322463699|gb|EFY08893.1| hypothetical protein HMPREF0357_11000 [Erysipelothrix rhusiopathiae ATCC 19414]_x0001_gi|334296570|dbj|BAK32441.1| putative membrane protei…
contig00001_orf01129	gi|323342588|ref|ZP_08082820.1| multidrug ABC superfamily ATP binding cassette transporter, ABC protein [Erysipelothrix rhusiopathiae ATCC 19414]_x0001_gi|336066623|ref|YP_004561481.1| ABC transporter ATP-binding protein [Erysipelothrix rhusiopathiae str. Fujisawa]_x0001_gi|322463700|gb|EFY08894.1| multidrug ABC superfamily ATP binding cassette transporter, ABC protein [Erysipelothrix rhusiopathi…
contig00001_orf01113	gi|323342599|ref|ZP_08082831.1| ABC superfamily ATP binding cassette transporter, ABC protein [Erysipelothrix rhusiopathiae ATCC 19414]_x0001_gi|322463711|gb|EFY08905.1| ABC superfamily ATP binding cassette transporter, ABC protein [Erysipelothrix rhusiopathiae ATCC 19414]
contig00001_orf01112	gi|323342600|ref|ZP_08082832.1| regulatory protein ArsR [Erysipelothrix rhusiopathiae ATCC 19414]_x0001_gi|336066611|ref|YP_004561469.1| ArsR family transcriptional regulator [Erysipelothrix rhusiopathiae str. Fujisawa]_x0001_gi|322463712|gb|EFY08906.1| regulatory protein ArsR [Erysipelothrix rhusiopathiae ATCC 19414]_x0001_gi|334296557|dbj|BAK32428.1| transcriptional regulator, ArsR family [Erys…
contig00001_orf01101	gi|323342610|ref|ZP_08082842.1| UDP-glucose 4-epimerase [Erysipelothrix rhusiopathiae ATCC 19414]_x0001_gi|336066601|ref|YP_004561459.1| UDP-glucose 4-epimerase [Erysipelothrix rhusiopathiae str. Fujisawa]_x0001_gi|322463722|gb|EFY08916.1| UDP-glucose 4-epimerase [Erysipelothrix rhusiopathiae ATCC 19414]_x0001_gi|334296547|dbj|BAK32418.1| UDP-glucose 4-epimerase [Erysipelothrix rhusiopathiae str.…
contig00001_orf01100	gi|323342611|ref|ZP_08082843.1| hypothetical protein HMPREF0357_11024 [Erysipelothrix rhusiopathiae ATCC 19414]_x0001_gi|322463723|gb|EFY08917.1| hypothetical protein HMPREF0357_11024 [Erysipelothrix rhusiopathiae ATCC 19414]
contig00001_orf01097	gi|323342614|ref|ZP_08082846.1| ABC superfamily ATP binding cassette transporter, ABC protein [Erysipelothrix rhusiopathiae ATCC 19414]_x0001_gi|336066597|ref|YP_004561455.1| ABC transporter ATP-binding protein [Erysipelothrix rhusiopathiae str. Fujisawa]_x0001_gi|322463726|gb|EFY08920.1| ABC superfamily ATP binding cassette transporter, ABC protein [Erysipelothrix rhusiopathiae ATCC 19414]_x0001…
contig00001_orf01096	gi|323342615|ref|ZP_08082847.1| ABC superfamily ATP binding cassette transporter [Erysipelothrix rhusiopathiae ATCC 19414]_x0001_gi|336066596|ref|YP_004561454.1| ABC transporter permease [Erysipelothrix rhusiopathiae str. Fujisawa]_x0001_gi|322463727|gb|EFY08921.1| ABC superfamily ATP binding cassette transporter [Erysipelothrix rhusiopathiae ATCC 19414]_x0001_gi|334296542|dbj|BAK32413.1| ABC tra…
contig00001_orf01095	gi|323342616|ref|ZP_08082848.1| hemolytic protein [Erysipelothrix rhusiopathiae ATCC 19414]_x0001_gi|336066595|ref|YP_004561453.1| hypothetical protein ERH_1359 [Erysipelothrix rhusiopathiae str. Fujisawa]_x0001_gi|322463728|gb|EFY08922.1| hemolytic protein [Erysipelothrix rhusiopathiae ATCC 19414]_x0001_gi|334296541|dbj|BAK32412.1| hypothetical protein ERH_1359 [Erysipelothrix rhusiopathiae str.…
contig00001_orf01094	gi|323342617|ref|ZP_08082849.1| aldo/keto reductase [Erysipelothrix rhusiopathiae ATCC 19414]_x0001_gi|336066594|ref|YP_004561452.1| protein-tyrosine phosphatase [Erysipelothrix rhusiopathiae str. Fujisawa]_x0001_gi|322463729|gb|EFY08923.1| aldo/keto reductase [Erysipelothrix rhusiopathiae ATCC 19414]_x0001_gi|334296540|dbj|BAK32411.1| protein-tyrosine phosphatase [Erysipelothrix rhusiopathiae st…
contig00001_orf01093	gi|323342617|ref|ZP_08082849.1| aldo/keto reductase [Erysipelothrix rhusiopathiae ATCC 19414]_x0001_gi|336066594|ref|YP_004561452.1| protein-tyrosine phosphatase [Erysipelothrix rhusiopathiae str. Fujisawa]_x0001_gi|322463729|gb|EFY08923.1| aldo/keto reductase [Erysipelothrix rhusiopathiae ATCC 19414]_x0001_gi|334296540|dbj|BAK32411.1| protein-tyrosine phosphatase [Erysipelothrix rhusiopathiae st…
contig00001_orf01092	gi|323342618|ref|ZP_08082850.1| hypothetical protein HMPREF0357_11031 [Erysipelothrix rhusiopathiae ATCC 19414]_x0001_gi|336066593|ref|YP_004561451.1| peptidase, M23B family [Erysipelothrix rhusiopathiae str. Fujisawa]_x0001_gi|322463730|gb|EFY08924.1| hypothetical protein HMPREF0357_11031 [Erysipelothrix rhusiopathiae ATCC 19414]_x0001_gi|334296539|dbj|BAK32410.1| peptidase, M23B family [Erysipe…
contig00001_orf01091	gi|323342619|ref|ZP_08082851.1| zinc ABC superfamily ATP binding cassette transporter, binding protein [Erysipelothrix rhusiopathiae ATCC 19414]_x0001_gi|336066592|ref|YP_004561450.1| ABC transporter metal-binding lipoprotein [Erysipelothrix rhusiopathiae str. Fujisawa]_x0001_gi|322463731|gb|EFY08925.1| zinc ABC superfamily ATP binding cassette transporter, binding protein [Erysipelothrix rhusiop…
contig00001_orf01090	gi|323342620|ref|ZP_08082852.1| hypothetical protein HMPREF0357_11033 [Erysipelothrix rhusiopathiae ATCC 19414]_x0001_gi|336066591|ref|YP_004561449.1| peptidase, M23B family [Erysipelothrix rhusiopathiae str. Fujisawa]_x0001_gi|322463732|gb|EFY08926.1| hypothetical protein HMPREF0357_11033 [Erysipelothrix rhusiopathiae ATCC 19414]_x0001_gi|334296537|dbj|BAK32408.1| peptidase, M23B family [Erysipe…
contig00001_orf01087	gi|323342623|ref|ZP_08082855.1| methionine ABC superfamily ATP binding cassette transporter, binding protein [Erysipelothrix rhusiopathiae ATCC 19414]_x0001_gi|336066588|ref|YP_004561446.1| D-methionine ABC transporter substrate-binding protein [Erysipelothrix rhusiopathiae str. Fujisawa]_x0001_gi|322463735|gb|EFY08929.1| methionine ABC superfamily ATP binding cassette transporter, binding protei…
contig00001_orf01085	gi|323342624|ref|ZP_08082856.1| methionine ABC superfamily ATP binding cassette transporter, membrane protein [Erysipelothrix rhusiopathiae ATCC 19414]_x0001_gi|336066587|ref|YP_004561445.1| D-methionine ABC transporter permease [Erysipelothrix rhusiopathiae str. Fujisawa]_x0001_gi|322463736|gb|EFY08930.1| methionine ABC superfamily ATP binding cassette transporter, membrane protein [Erysipelothr…
contig00001_orf01082	gi|323342627|ref|ZP_08082859.1| aldose epimerase [Erysipelothrix rhusiopathiae ATCC 19414]_x0001_gi|336066584|ref|YP_004561442.1| putative aldose 1-epimerase [Erysipelothrix rhusiopathiae str. Fujisawa]_x0001_gi|322463739|gb|EFY08933.1| aldose epimerase [Erysipelothrix rhusiopathiae ATCC 19414]_x0001_gi|334296530|dbj|BAK32401.1| putative aldose 1-epimerase [Erysipelothrix rhusiopathiae str. Fujis…
contig00001_orf01081	gi|323342628|ref|ZP_08082860.1| hypothetical protein HMPREF0357_11041 [Erysipelothrix rhusiopathiae ATCC 19414]_x0001_gi|336066583|ref|YP_004561441.1| hypothetical protein ERH_1347 [Erysipelothrix rhusiopathiae str. Fujisawa]_x0001_gi|322463740|gb|EFY08934.1| hypothetical protein HMPREF0357_11041 [Erysipelothrix rhusiopathiae ATCC 19414]_x0001_gi|334296529|dbj|BAK32400.1| hypothetical protein ERH…
contig00001_orf01077	gi|323342630|ref|ZP_08082862.1| carboxymuconolactone decarboxylase [Erysipelothrix rhusiopathiae ATCC 19414]_x0001_gi|336066581|ref|YP_004561439.1| alkylhydroperoxidase-like protein [Erysipelothrix rhusiopathiae str. Fujisawa]_x0001_gi|322463742|gb|EFY08936.1| carboxymuconolactone decarboxylase [Erysipelothrix rhusiopathiae ATCC 19414]_x0001_gi|334296527|dbj|BAK32398.1| alkylhydroperoxidase like …
contig00001_orf01075	gi|323342631|ref|ZP_08082863.1| hypothetical protein HMPREF0357_11044 [Erysipelothrix rhusiopathiae ATCC 19414]_x0001_gi|336066580|ref|YP_004561438.1| hypothetical protein ERH_1344 [Erysipelothrix rhusiopathiae str. Fujisawa]_x0001_gi|322463743|gb|EFY08937.1| hypothetical protein HMPREF0357_11044 [Erysipelothrix rhusiopathiae ATCC 19414]_x0001_gi|334296526|dbj|BAK32397.1| hypothetical protein ERH…
contig00001_orf01067	gi|323342637|ref|ZP_08082869.1| phosphoglycerate kinase [Erysipelothrix rhusiopathiae ATCC 19414]_x0001_gi|322463749|gb|EFY08943.1| phosphoglycerate kinase [Erysipelothrix rhusiopathiae ATCC 19414]
contig00001_orf01066	gi|323342638|ref|ZP_08082870.1| triose-phosphate isomerase [Erysipelothrix rhusiopathiae ATCC 19414]_x0001_gi|336066571|ref|YP_004561429.1| triose-phosphate isomerase [Erysipelothrix rhusiopathiae str. Fujisawa]_x0001_gi|322463750|gb|EFY08944.1| triose-phosphate isomerase [Erysipelothrix rhusiopathiae ATCC 19414]_x0001_gi|334296517|dbj|BAK32388.1| triose-phosphate isomerase [Erysipelothrix rhusio…
contig00001_orf01065	gi|323342639|ref|ZP_08082871.1| enolase [Erysipelothrix rhusiopathiae ATCC 19414]_x0001_gi|336066570|ref|YP_004561428.1| enolase [Erysipelothrix rhusiopathiae str. Fujisawa]_x0001_gi|322463751|gb|EFY08945.1| enolase [Erysipelothrix rhusiopathiae ATCC 19414]_x0001_gi|334296516|dbj|BAK32387.1| enolase [Erysipelothrix rhusiopathiae str. Fujisawa]
contig00001_orf01064	gi|323342640|ref|ZP_08082872.1| NCS2 family nucleobase:cation symporter-2 [Erysipelothrix rhusiopathiae ATCC 19414]_x0001_gi|336066569|ref|YP_004561427.1| xanthine/uracil/vitamin C permease [Erysipelothrix rhusiopathiae str. Fujisawa]_x0001_gi|322463752|gb|EFY08946.1| NCS2 family nucleobase:cation symporter-2 [Erysipelothrix rhusiopathiae ATCC 19414]_x0001_gi|334296515|dbj|BAK32386.1| xanthine/ur…
contig00001_orf01063	gi|323342641|ref|ZP_08082873.1| xanthine phosphoribosyltransferase [Erysipelothrix rhusiopathiae ATCC 19414]_x0001_gi|336066568|ref|YP_004561426.1| xanthine phosphoribosyltransferase [Erysipelothrix rhusiopathiae str. Fujisawa]_x0001_gi|322463753|gb|EFY08947.1| xanthine phosphoribosyltransferase [Erysipelothrix rhusiopathiae ATCC 19414]_x0001_gi|334296514|dbj|BAK32385.1| xanthine phosphoribosyltr…
contig00001_orf01060	gi|323342644|ref|ZP_08082876.1| transcriptional regulator MerR [Erysipelothrix rhusiopathiae ATCC 19414]_x0001_gi|336066565|ref|YP_004561423.1| MerR family transcriptional regulator [Erysipelothrix rhusiopathiae str. Fujisawa]_x0001_gi|322463756|gb|EFY08950.1| transcriptional regulator MerR [Erysipelothrix rhusiopathiae ATCC 19414]_x0001_gi|334296511|dbj|BAK32382.1| transcriptional regulator, Mer…
contig00001_orf01059	gi|323342644|ref|ZP_08082876.1| transcriptional regulator MerR [Erysipelothrix rhusiopathiae ATCC 19414]_x0001_gi|336066565|ref|YP_004561423.1| MerR family transcriptional regulator [Erysipelothrix rhusiopathiae str. Fujisawa]_x0001_gi|322463756|gb|EFY08950.1| transcriptional regulator MerR [Erysipelothrix rhusiopathiae ATCC 19414]_x0001_gi|334296511|dbj|BAK32382.1| transcriptional regulator, Mer…
contig00001_orf01057	gi|323342646|ref|ZP_08082878.1| PTS family cellobiose porter, IIC component [Erysipelothrix rhusiopathiae ATCC 19414]_x0001_gi|336066563|ref|YP_004561421.1| PTS system lactose/cellobiose-specific transporter subunit IIC [Erysipelothrix rhusiopathiae str. Fujisawa]_x0001_gi|322463758|gb|EFY08952.1| PTS family cellobiose porter, IIC component [Erysipelothrix rhusiopathiae ATCC 19414]_x0001_gi|33429…
contig00001_orf01053	gi|323342650|ref|ZP_08082882.1| L-serine ammonia-lyase beta subunit [Erysipelothrix rhusiopathiae ATCC 19414]_x0001_gi|336066559|ref|YP_004561417.1| L-serine dehydratase, iron-sulfur-dependent subunit beta [Erysipelothrix rhusiopathiae str. Fujisawa]_x0001_gi|322463762|gb|EFY08956.1| L-serine ammonia-lyase beta subunit [Erysipelothrix rhusiopathiae ATCC 19414]_x0001_gi|334296505|dbj|BAK32376.1| L…
contig00001_orf01049	gi|323342654|ref|ZP_08082886.1| hypothetical protein HMPREF0357_11067 [Erysipelothrix rhusiopathiae ATCC 19414]_x0001_gi|322463766|gb|EFY08960.1| hypothetical protein HMPREF0357_11067 [Erysipelothrix rhusiopathiae ATCC 19414]
contig00001_orf01048	gi|323342655|ref|ZP_08082887.1| hypothetical protein HMPREF0357_11068 [Erysipelothrix rhusiopathiae ATCC 19414]_x0001_gi|322463767|gb|EFY08961.1| hypothetical protein HMPREF0357_11068 [Erysipelothrix rhusiopathiae ATCC 19414]
contig00001_orf01042	gi|323342659|ref|ZP_08082891.1| hypothetical protein HMPREF0357_11072 [Erysipelothrix rhusiopathiae ATCC 19414]_x0001_gi|336066550|ref|YP_004561408.1| hypothetical protein ERH_1314 [Erysipelothrix rhusiopathiae str. Fujisawa]_x0001_gi|322463771|gb|EFY08965.1| hypothetical protein HMPREF0357_11072 [Erysipelothrix rhusiopathiae ATCC 19414]_x0001_gi|334296496|dbj|BAK32367.1| hypothetical protein ERH…
contig00001_orf01041	gi|323342660|ref|ZP_08082892.1| hypothetical protein HMPREF0357_11073 [Erysipelothrix rhusiopathiae ATCC 19414]_x0001_gi|336066549|ref|YP_004561407.1| hypothetical protein ERH_1313 [Erysipelothrix rhusiopathiae str. Fujisawa]_x0001_gi|322463772|gb|EFY08966.1| hypothetical protein HMPREF0357_11073 [Erysipelothrix rhusiopathiae ATCC 19414]_x0001_gi|334296495|dbj|BAK32366.1| putative membrane protei…
contig00001_orf01040	gi|323342661|ref|ZP_08082893.1| dipeptidase E [Erysipelothrix rhusiopathiae ATCC 19414]_x0001_gi|336066548|ref|YP_004561406.1| dipeptidase E [Erysipelothrix rhusiopathiae str. Fujisawa]_x0001_gi|322463773|gb|EFY08967.1| dipeptidase E [Erysipelothrix rhusiopathiae ATCC 19414]_x0001_gi|334296494|dbj|BAK32365.1| dipeptidase E [Erysipelothrix rhusiopathiae str. Fujisawa]
contig00001_orf01035	gi|323342665|ref|ZP_08082897.1| cadmium efflux system accessory protein [Erysipelothrix rhusiopathiae ATCC 19414]_x0001_gi|322463777|gb|EFY08971.1| cadmium efflux system accessory protein [Erysipelothrix rhusiopathiae ATCC 19414]
contig00001_orf01031	gi|323342667|ref|ZP_08082899.1| hypothetical protein HMPREF0357_11080 [Erysipelothrix rhusiopathiae ATCC 19414]_x0001_gi|322463779|gb|EFY08973.1| hypothetical protein HMPREF0357_11080 [Erysipelothrix rhusiopathiae ATCC 19414]
contig00001_orf01030	gi|323342668|ref|ZP_08082900.1| hypothetical protein HMPREF0357_11081 [Erysipelothrix rhusiopathiae ATCC 19414]_x0001_gi|336066540|ref|YP_004561398.1| hypothetical protein ERH_1304 [Erysipelothrix rhusiopathiae str. Fujisawa]_x0001_gi|322463780|gb|EFY08974.1| hypothetical protein HMPREF0357_11081 [Erysipelothrix rhusiopathiae ATCC 19414]_x0001_gi|334296486|dbj|BAK32357.1| putative membrane protei…
contig00001_orf01028	gi|323342669|ref|ZP_08082901.1| transcriptional regulator [Erysipelothrix rhusiopathiae ATCC 19414]_x0001_gi|336066539|ref|YP_004561397.1| ArsR family transcriptional regulator [Erysipelothrix rhusiopathiae str. Fujisawa]_x0001_gi|322463781|gb|EFY08975.1| transcriptional regulator [Erysipelothrix rhusiopathiae ATCC 19414]_x0001_gi|334296485|dbj|BAK32356.1| transcriptional regulator [Erysipelothri…
contig00001_orf01027	gi|323342670|ref|ZP_08082902.1| hypothetical protein HMPREF0357_11083 [Erysipelothrix rhusiopathiae ATCC 19414]_x0001_gi|336066538|ref|YP_004561396.1| hypothetical protein ERH_1302 [Erysipelothrix rhusiopathiae str. Fujisawa]_x0001_gi|322463782|gb|EFY08976.1| hypothetical protein HMPREF0357_11083 [Erysipelothrix rhusiopathiae ATCC 19414]_x0001_gi|334296484|dbj|BAK32355.1| putative membrane protei…
contig00001_orf01022	gi|323342675|ref|ZP_08082907.1| inosine-5-monophosphate dehydrogenase [Erysipelothrix rhusiopathiae ATCC 19414]_x0001_gi|336066533|ref|YP_004561391.1| inosine-5'-monophosphate dehydrogenase [Erysipelothrix rhusiopathiae str. Fujisawa]_x0001_gi|322463787|gb|EFY08981.1| inosine-5-monophosphate dehydrogenase [Erysipelothrix rhusiopathiae ATCC 19414]_x0001_gi|334296479|dbj|BAK32350.1| inosine-5'-mono…
contig00001_orf01021	gi|323342676|ref|ZP_08082908.1| GMP synthase [Erysipelothrix rhusiopathiae ATCC 19414]_x0001_gi|336066532|ref|YP_004561390.1| GMP synthase large subunit [Erysipelothrix rhusiopathiae str. Fujisawa]_x0001_gi|322463788|gb|EFY08982.1| GMP synthase [Erysipelothrix rhusiopathiae ATCC 19414]_x0001_gi|334296478|dbj|BAK32349.1| GMP synthase, large subunit [Erysipelothrix rhusiopathiae str. Fujisawa]
contig00001_orf01163	gi|323342552|ref|ZP_08082784.1| diamine N-acetyltransferase [Erysipelothrix rhusiopathiae ATCC 19414]_x0001_gi|336066651|ref|YP_004561509.1| N-acetyltransferase GCN5 [Erysipelothrix rhusiopathiae str. Fujisawa]_x0001_gi|322463664|gb|EFY08858.1| diamine N-acetyltransferase [Erysipelothrix rhusiopathiae ATCC 19414]_x0001_gi|334296597|dbj|BAK32468.1| GCN5-related N-acetyltransferase [Erysipelothrix …
contig00001_orf01160	gi|323342554|ref|ZP_08082786.1| ABC superfamily ATP binding cassette transporter, ABC/membrane protein [Erysipelothrix rhusiopathiae ATCC 19414]_x0001_gi|336066648|ref|YP_004561506.1| ABC transporter permease/ATP-binding protein [Erysipelothrix rhusiopathiae str. Fujisawa]_x0001_gi|322463666|gb|EFY08860.1| ABC superfamily ATP binding cassette transporter, ABC/membrane protein [Erysipelothrix rhus…
contig00001_orf01159	gi|323342555|ref|ZP_08082787.1| cyclic beta-1,2-glucan ABC superfamily ATP binding cassette transporter, ABC/membrane protein [Erysipelothrix rhusiopathiae ATCC 19414]_x0001_gi|336066647|ref|YP_004561505.1| ABC transporter permease/ATP-binding protein [Erysipelothrix rhusiopathiae str. Fujisawa]_x0001_gi|322463667|gb|EFY08861.1| cyclic beta-1,2-glucan ABC superfamily ATP binding cassette transpor…
contig00001_orf01157	gi|323342556|ref|ZP_08082788.1| pyruvate dehydrogenase complex E1 component alpha subunit [Erysipelothrix rhusiopathiae ATCC 19414]_x0001_gi|336066646|ref|YP_004561504.1| pyruvate dehydrogenase complex, E1 component subunit alpha [Erysipelothrix rhusiopathiae str. Fujisawa]_x0001_gi|322463668|gb|EFY08862.1| pyruvate dehydrogenase complex E1 component alpha subunit [Erysipelothrix rhusiopathiae AT…
contig00001_orf01158	gi|323342556|ref|ZP_08082788.1| pyruvate dehydrogenase complex E1 component alpha subunit [Erysipelothrix rhusiopathiae ATCC 19414]_x0001_gi|336066646|ref|YP_004561504.1| pyruvate dehydrogenase complex, E1 component subunit alpha [Erysipelothrix rhusiopathiae str. Fujisawa]_x0001_gi|322463668|gb|EFY08862.1| pyruvate dehydrogenase complex E1 component alpha subunit [Erysipelothrix rhusiopathiae AT…
contig00001_orf01155	gi|323342558|ref|ZP_08082790.1| pyruvate dehydrogenase complex E2, dihydrolipoamide acetyltransferase [Erysipelothrix rhusiopathiae ATCC 19414]_x0001_gi|336066644|ref|YP_004561502.1| pyruvate dehydrogenase complex, E2 component, dihydrolipoamide acetyltransferase [Erysipelothrix rhusiopathiae str. Fujisawa]_x0001_gi|322463670|gb|EFY08864.1| pyruvate dehydrogenase complex E2, dihydrolipoamide acet…
contig00001_orf01154	gi|323342559|ref|ZP_08082791.1| dihydrolipoyl dehydrogenase [Erysipelothrix rhusiopathiae ATCC 19414]_x0001_gi|336066643|ref|YP_004561501.1| pyruvate dehydrogenase complex, E3 component, dihydrolipoamide dehydrogenase [Erysipelothrix rhusiopathiae str. Fujisawa]_x0001_gi|322463671|gb|EFY08865.1| dihydrolipoyl dehydrogenase [Erysipelothrix rhusiopathiae ATCC 19414]_x0001_gi|334296589|dbj|BAK32460.…
contig00001_orf01152	gi|323342561|ref|ZP_08082793.1| phosphate acetyltransferase [Erysipelothrix rhusiopathiae ATCC 19414]_x0001_gi|336066641|ref|YP_004561499.1| phosphate butyryltransferase [Erysipelothrix rhusiopathiae str. Fujisawa]_x0001_gi|322463673|gb|EFY08867.1| phosphate acetyltransferase [Erysipelothrix rhusiopathiae ATCC 19414]_x0001_gi|334296587|dbj|BAK32458.1| phosphate butyryltransferase [Erysipelothrix …
contig00001_orf01230	gi|323342495|ref|ZP_08082727.1| transposase family protein [Erysipelothrix rhusiopathiae ATCC 19414]_x0001_gi|322463607|gb|EFY08801.1| transposase family protein [Erysipelothrix rhusiopathiae ATCC 19414]
contig00001_orf01229	gi|323342496|ref|ZP_08082728.1| hypothetical protein HMPREF0357_10909 [Erysipelothrix rhusiopathiae ATCC 19414]_x0001_gi|336066701|ref|YP_004561559.1| hypothetical protein ERH_1465 [Erysipelothrix rhusiopathiae str. Fujisawa]_x0001_gi|322463608|gb|EFY08802.1| hypothetical protein HMPREF0357_10909 [Erysipelothrix rhusiopathiae ATCC 19414]_x0001_gi|334296647|dbj|BAK32518.1| putative membrane protei…
contig00001_orf01228	gi|323342497|ref|ZP_08082729.1| hypothetical protein HMPREF0357_10910 [Erysipelothrix rhusiopathiae ATCC 19414]_x0001_gi|336066700|ref|YP_004561558.1| hypothetical protein ERH_1464 [Erysipelothrix rhusiopathiae str. Fujisawa]_x0001_gi|322463609|gb|EFY08803.1| hypothetical protein HMPREF0357_10910 [Erysipelothrix rhusiopathiae ATCC 19414]_x0001_gi|334296646|dbj|BAK32517.1| hypothetical protein ERH…
contig00001_orf01227	gi|323342498|ref|ZP_08082730.1| aminomethyltransferase [Erysipelothrix rhusiopathiae ATCC 19414]_x0001_gi|336066699|ref|YP_004561557.1| hypothetical protein ERH_1463 [Erysipelothrix rhusiopathiae str. Fujisawa]_x0001_gi|322463610|gb|EFY08804.1| aminomethyltransferase [Erysipelothrix rhusiopathiae ATCC 19414]_x0001_gi|334296645|dbj|BAK32516.1| hypothetical protein ERH_1463 [Erysipelothrix rhusiopa…
contig00001_orf01225	gi|323342499|ref|ZP_08082731.1| hypothetical protein HMPREF0357_10912 [Erysipelothrix rhusiopathiae ATCC 19414]_x0001_gi|336066698|ref|YP_004561556.1| hypothetical protein ERH_1462 [Erysipelothrix rhusiopathiae str. Fujisawa]_x0001_gi|322463611|gb|EFY08805.1| hypothetical protein HMPREF0357_10912 [Erysipelothrix rhusiopathiae ATCC 19414]_x0001_gi|334296644|dbj|BAK32515.1| hypothetical protein ERH…
contig00001_orf01224	gi|323342500|ref|ZP_08082732.1| hypothetical protein HMPREF0357_10913 [Erysipelothrix rhusiopathiae ATCC 19414]_x0001_gi|336066697|ref|YP_004561555.1| hypothetical protein ERH_1461 [Erysipelothrix rhusiopathiae str. Fujisawa]_x0001_gi|322463612|gb|EFY08806.1| hypothetical protein HMPREF0357_10913 [Erysipelothrix rhusiopathiae ATCC 19414]_x0001_gi|334296643|dbj|BAK32514.1| hypothetical protein ERH…
contig00001_orf01223	gi|323342501|ref|ZP_08082733.1| hypothetical protein HMPREF0357_10914 [Erysipelothrix rhusiopathiae ATCC 19414]_x0001_gi|322463613|gb|EFY08807.1| hypothetical protein HMPREF0357_10914 [Erysipelothrix rhusiopathiae ATCC 19414]
contig00001_orf01220	gi|323342504|ref|ZP_08082736.1| ABC superfamily ATP binding cassette transporter, ABC protein [Erysipelothrix rhusiopathiae ATCC 19414]_x0001_gi|336066693|ref|YP_004561551.1| ABC transporter ATP-binding protein [Erysipelothrix rhusiopathiae str. Fujisawa]_x0001_gi|322463616|gb|EFY08810.1| ABC superfamily ATP binding cassette transporter, ABC protein [Erysipelothrix rhusiopathiae ATCC 19414]_x0001…
contig00001_orf01219	gi|323342505|ref|ZP_08082737.1| hypothetical protein HMPREF0357_10918 [Erysipelothrix rhusiopathiae ATCC 19414]_x0001_gi|336066692|ref|YP_004561550.1| hypothetical protein ERH_1456 [Erysipelothrix rhusiopathiae str. Fujisawa]_x0001_gi|322463617|gb|EFY08811.1| hypothetical protein HMPREF0357_10918 [Erysipelothrix rhusiopathiae ATCC 19414]_x0001_gi|334296638|dbj|BAK32509.1| putative membrane protei…
contig00001_orf01206	gi|323342513|ref|ZP_08082745.1| general glycosylation pathway protein [Erysipelothrix rhusiopathiae ATCC 19414]_x0001_gi|322463625|gb|EFY08819.1| general glycosylation pathway protein [Erysipelothrix rhusiopathiae ATCC 19414]
contig00001_orf01197	gi|323342525|ref|ZP_08082757.1| auxin efflux carrier family transporter [Erysipelothrix rhusiopathiae ATCC 19414]_x0001_gi|322463637|gb|EFY08831.1| auxin efflux carrier family transporter [Erysipelothrix rhusiopathiae ATCC 19414]
contig00001_orf01185	gi|323342531|ref|ZP_08082763.1| hypothetical protein HMPREF0357_10944 [Erysipelothrix rhusiopathiae ATCC 19414]_x0001_gi|322463643|gb|EFY08837.1| hypothetical protein HMPREF0357_10944 [Erysipelothrix rhusiopathiae ATCC 19414]
contig00001_orf01183	gi|323342532|ref|ZP_08082764.1| hypothetical protein HMPREF0357_10945 [Erysipelothrix rhusiopathiae ATCC 19414]_x0001_gi|322463644|gb|EFY08838.1| hypothetical protein HMPREF0357_10945 [Erysipelothrix rhusiopathiae ATCC 19414]
contig00001_orf01178	gi|323342536|ref|ZP_08082768.1| GNAT family acetyltransferase [Erysipelothrix rhusiopathiae ATCC 19414]_x0001_gi|336066663|ref|YP_004561521.1| N-acetyltransferase GCN5 [Erysipelothrix rhusiopathiae str. Fujisawa]_x0001_gi|322463648|gb|EFY08842.1| GNAT family acetyltransferase [Erysipelothrix rhusiopathiae ATCC 19414]_x0001_gi|334296609|dbj|BAK32480.1| GCN5-related N-acetyltransferase [Erysipeloth…
contig00001_orf01176	gi|323342538|ref|ZP_08082770.1| hypothetical protein HMPREF0357_10951 [Erysipelothrix rhusiopathiae ATCC 19414]_x0001_gi|336066661|ref|YP_004561519.1| hypothetical protein ERH_1425 [Erysipelothrix rhusiopathiae str. Fujisawa]_x0001_gi|322463650|gb|EFY08844.1| hypothetical protein HMPREF0357_10951 [Erysipelothrix rhusiopathiae ATCC 19414]_x0001_gi|334296607|dbj|BAK32478.1| conserved hypothetical p…
contig00001_orf01172	gi|323342540|ref|ZP_08082772.1| hypothetical protein HMPREF0357_10953 [Erysipelothrix rhusiopathiae ATCC 19414]_x0001_gi|336066660|ref|YP_004561518.1| SirA family protein [Erysipelothrix rhusiopathiae str. Fujisawa]_x0001_gi|322463652|gb|EFY08846.1| hypothetical protein HMPREF0357_10953 [Erysipelothrix rhusiopathiae ATCC 19414]_x0001_gi|334296606|dbj|BAK32477.1| SirA family protein [Erysipelothri…
contig00001_orf01169	gi|323342543|ref|ZP_08082775.1| transcriptional regulator [Erysipelothrix rhusiopathiae ATCC 19414]_x0001_gi|336066657|ref|YP_004561515.1| LysR family transcriptional regulator [Erysipelothrix rhusiopathiae str. Fujisawa]_x0001_gi|322463655|gb|EFY08849.1| transcriptional regulator [Erysipelothrix rhusiopathiae ATCC 19414]_x0001_gi|334296603|dbj|BAK32474.1| transcriptional regulator, LysR family […
contig00001_orf01292	gi|323342442|ref|ZP_08082674.1| polar amino acid ABC superfamily ATP binding cassette transporter, ABC protein [Erysipelothrix rhusiopathiae ATCC 19414]_x0001_gi|336066755|ref|YP_004561613.1| polar amino acid ABC transporter ATP-binding protein [Erysipelothrix rhusiopathiae str. Fujisawa]_x0001_gi|322463554|gb|EFY08748.1| polar amino acid ABC superfamily ATP binding cassette transporter, ABC prot…
contig00001_orf01290	gi|323342444|ref|ZP_08082676.1| polar amino acid ABC superfamily ATP binding cassette transporter, binding protein [Erysipelothrix rhusiopathiae ATCC 19414]_x0001_gi|336066753|ref|YP_004561611.1| amino acid ABC transporter amino acid-binding protein [Erysipelothrix rhusiopathiae str. Fujisawa]_x0001_gi|322463556|gb|EFY08750.1| polar amino acid ABC superfamily ATP binding cassette transporter, bin…
contig00001_orf01280	gi|323342451|ref|ZP_08082683.1| arginine--tRNA ligase [Erysipelothrix rhusiopathiae ATCC 19414]_x0001_gi|322463563|gb|EFY08757.1| arginine--tRNA ligase [Erysipelothrix rhusiopathiae ATCC 19414]
contig00001_orf01271	gi|323342460|ref|ZP_08082692.1| putative diacylglycerol kinase [Erysipelothrix rhusiopathiae ATCC 19414]_x0001_gi|322463572|gb|EFY08766.1| putative diacylglycerol kinase [Erysipelothrix rhusiopathiae ATCC 19414]
contig00001_orf01270	gi|323342461|ref|ZP_08082693.1| thioredoxin [Erysipelothrix rhusiopathiae ATCC 19414]_x0001_gi|336066736|ref|YP_004561594.1| thioredoxin [Erysipelothrix rhusiopathiae str. Fujisawa]_x0001_gi|322463573|gb|EFY08767.1| thioredoxin [Erysipelothrix rhusiopathiae ATCC 19414]_x0001_gi|334296682|dbj|BAK32553.1| thioredoxin [Erysipelothrix rhusiopathiae str. Fujisawa]
contig00001_orf01269	gi|323342462|ref|ZP_08082694.1| cro/CI family transcriptional regulator [Erysipelothrix rhusiopathiae ATCC 19414]_x0001_gi|336066735|ref|YP_004561593.1| XRE family transcriptional regulator [Erysipelothrix rhusiopathiae str. Fujisawa]_x0001_gi|322463574|gb|EFY08768.1| cro/CI family transcriptional regulator [Erysipelothrix rhusiopathiae ATCC 19414]_x0001_gi|334296681|dbj|BAK32552.1| transcription…
contig00001_orf01267	gi|323342464|ref|ZP_08082696.1| spermidine/putrescine ABC superfamily ATP binding cassette transporter, permease protein [Erysipelothrix rhusiopathiae ATCC 19414]_x0001_gi|336066733|ref|YP_004561591.1| spermidine/putrescine ABC transporter permease [Erysipelothrix rhusiopathiae str. Fujisawa]_x0001_gi|322463576|gb|EFY08770.1| spermidine/putrescine ABC superfamily ATP binding cassette transporter,…
contig00001_orf01251	gi|323342474|ref|ZP_08082706.1| hypothetical protein HMPREF0357_10887 [Erysipelothrix rhusiopathiae ATCC 19414]_x0001_gi|322463586|gb|EFY08780.1| hypothetical protein HMPREF0357_10887 [Erysipelothrix rhusiopathiae ATCC 19414]
contig00001_orf01249	gi|323342478|ref|ZP_08082710.1| transcriptional regulator [Erysipelothrix rhusiopathiae ATCC 19414]_x0001_gi|336066718|ref|YP_004561576.1| LacI family transcriptional regulator [Erysipelothrix rhusiopathiae str. Fujisawa]_x0001_gi|322463590|gb|EFY08784.1| transcriptional regulator [Erysipelothrix rhusiopathiae ATCC 19414]_x0001_gi|334296664|dbj|BAK32535.1| transcriptional regulator, LacI family […
contig00001_orf01248	gi|323342479|ref|ZP_08082711.1| ribokinase [Erysipelothrix rhusiopathiae ATCC 19414]_x0001_gi|336066717|ref|YP_004561575.1| ribokinase [Erysipelothrix rhusiopathiae str. Fujisawa]_x0001_gi|322463591|gb|EFY08785.1| ribokinase [Erysipelothrix rhusiopathiae ATCC 19414]_x0001_gi|334296663|dbj|BAK32534.1| ribokinase [Erysipelothrix rhusiopathiae str. Fujisawa]
contig00001_orf01245	gi|323342481|ref|ZP_08082713.1| ribose ABC superfamily ATP binding cassette transporter, ABC protein [Erysipelothrix rhusiopathiae ATCC 19414]_x0001_gi|322463593|gb|EFY08787.1| ribose ABC superfamily ATP binding cassette transporter, ABC protein [Erysipelothrix rhusiopathiae ATCC 19414]
contig00001_orf01243	gi|323342483|ref|ZP_08082715.1| ABC superfamily ATP binding cassette transporter, membrane protein [Erysipelothrix rhusiopathiae ATCC 19414]_x0001_gi|336066713|ref|YP_004561571.1| ABC transporter permease [Erysipelothrix rhusiopathiae str. Fujisawa]_x0001_gi|322463595|gb|EFY08789.1| ABC superfamily ATP binding cassette transporter, membrane protein [Erysipelothrix rhusiopathiae ATCC 19414]_x0001_…
contig00001_orf01242	gi|323342484|ref|ZP_08082716.1| cytidine/uridine-specific hydrolase [Erysipelothrix rhusiopathiae ATCC 19414]_x0001_gi|336066712|ref|YP_004561570.1| inosine/uridine-preferring nucleoside hydrolase [Erysipelothrix rhusiopathiae str. Fujisawa]_x0001_gi|322463596|gb|EFY08790.1| cytidine/uridine-specific hydrolase [Erysipelothrix rhusiopathiae ATCC 19414]_x0001_gi|334296658|dbj|BAK32529.1| inosine/ur…
contig00001_orf01237	gi|323342489|ref|ZP_08082721.1| internalin [Erysipelothrix rhusiopathiae ATCC 19414]_x0001_gi|322463601|gb|EFY08795.1| internalin [Erysipelothrix rhusiopathiae ATCC 19414]
contig00001_orf01236	gi|323342489|ref|ZP_08082721.1| internalin [Erysipelothrix rhusiopathiae ATCC 19414]_x0001_gi|322463601|gb|EFY08795.1| internalin [Erysipelothrix rhusiopathiae ATCC 19414]
contig00001_orf01345	gi|323342398|ref|ZP_08082630.1| DNA polymerase III PolC [Erysipelothrix rhusiopathiae ATCC 19414]_x0001_gi|336066800|ref|YP_004561658.1| DNA polymerase III subunit epsilon [Erysipelothrix rhusiopathiae str. Fujisawa]_x0001_gi|322463510|gb|EFY08704.1| DNA polymerase III PolC [Erysipelothrix rhusiopathiae ATCC 19414]_x0001_gi|334296746|dbj|BAK32617.1| DNA polymerase III, epsilon subunit [Erysipelot…
contig00001_orf01344	gi|323342399|ref|ZP_08082631.1| hypothetical protein HMPREF0357_10812 [Erysipelothrix rhusiopathiae ATCC 19414]_x0001_gi|336066799|ref|YP_004561657.1| putative phosphoserine phosphatase [Erysipelothrix rhusiopathiae str. Fujisawa]_x0001_gi|322463511|gb|EFY08705.1| hypothetical protein HMPREF0357_10812 [Erysipelothrix rhusiopathiae ATCC 19414]_x0001_gi|334296745|dbj|BAK32616.1| putative phosphoser…
contig00001_orf01341	gi|323342402|ref|ZP_08082634.1| SPFH domain/Band 7 family protein [Erysipelothrix rhusiopathiae ATCC 19414]_x0001_gi|336066796|ref|YP_004561654.1| hypothetical protein ERH_1560 [Erysipelothrix rhusiopathiae str. Fujisawa]_x0001_gi|322463514|gb|EFY08708.1| SPFH domain/Band 7 family protein [Erysipelothrix rhusiopathiae ATCC 19414]_x0001_gi|334296742|dbj|BAK32613.1| band 7/stomatin-like protein [Er…
contig00001_orf01333	gi|323342407|ref|ZP_08082639.1| peptide chain release factor RF2 [Erysipelothrix rhusiopathiae ATCC 19414]_x0001_gi|336066791|ref|YP_004561649.1| peptide chain release factor 2 [Erysipelothrix rhusiopathiae str. Fujisawa]_x0001_gi|322463519|gb|EFY08713.1| peptide chain release factor RF2 [Erysipelothrix rhusiopathiae ATCC 19414]_x0001_gi|334296737|dbj|BAK32608.1| peptide chain release factor 2 [E…
contig00001_orf01332	gi|323342407|ref|ZP_08082639.1| peptide chain release factor RF2 [Erysipelothrix rhusiopathiae ATCC 19414]_x0001_gi|336066791|ref|YP_004561649.1| peptide chain release factor 2 [Erysipelothrix rhusiopathiae str. Fujisawa]_x0001_gi|322463519|gb|EFY08713.1| peptide chain release factor RF2 [Erysipelothrix rhusiopathiae ATCC 19414]_x0001_gi|334296737|dbj|BAK32608.1| peptide chain release factor 2 [E…
contig00001_orf01330	gi|323342409|ref|ZP_08082641.1| cell division ATP-binding protein FtsE [Erysipelothrix rhusiopathiae ATCC 19414]_x0001_gi|336066789|ref|YP_004561647.1| cell division ATP-binding protein FtsE [Erysipelothrix rhusiopathiae str. Fujisawa]_x0001_gi|322463521|gb|EFY08715.1| cell division ATP-binding protein FtsE [Erysipelothrix rhusiopathiae ATCC 19414]_x0001_gi|334296735|dbj|BAK32606.1| cell division…
contig00001_orf01329	gi|323342410|ref|ZP_08082642.1| cell division protein FtsX [Erysipelothrix rhusiopathiae ATCC 19414]_x0001_gi|336066788|ref|YP_004561646.1| cell division protein FtsX [Erysipelothrix rhusiopathiae str. Fujisawa]_x0001_gi|322463522|gb|EFY08716.1| cell division protein FtsX [Erysipelothrix rhusiopathiae ATCC 19414]_x0001_gi|334296734|dbj|BAK32605.1| cell division protein FtsX [Erysipelothrix rhusio…
contig00001_orf01324	gi|323342413|ref|ZP_08082645.1| decarboxylase [Erysipelothrix rhusiopathiae ATCC 19414]_x0001_gi|336066784|ref|YP_004561642.1| hypothetical protein ERH_1548 [Erysipelothrix rhusiopathiae str. Fujisawa]_x0001_gi|322463525|gb|EFY08719.1| decarboxylase [Erysipelothrix rhusiopathiae ATCC 19414]_x0001_gi|334296730|dbj|BAK32601.1| conserved hypothetical protein [Erysipelothrix rhusiopathiae str. Fujisa…
contig00001_orf01319	gi|323342418|ref|ZP_08082650.1| HPr kinase/phosphatase [Erysipelothrix rhusiopathiae ATCC 19414]_x0001_gi|336066779|ref|YP_004561637.1| HPr kinase/phosphorylase [Erysipelothrix rhusiopathiae str. Fujisawa]_x0001_gi|322463530|gb|EFY08724.1| HPr kinase/phosphatase [Erysipelothrix rhusiopathiae ATCC 19414]_x0001_gi|334296725|dbj|BAK32596.1| HPr kinase/phosphorylase [Erysipelothrix rhusiopathiae str.…
contig00001_orf01317	gi|323342420|ref|ZP_08082652.1| thioredoxin-disulfide reductase [Erysipelothrix rhusiopathiae ATCC 19414]_x0001_gi|336066777|ref|YP_004561635.1| thioredoxin-disulfide reductase [Erysipelothrix rhusiopathiae str. Fujisawa]_x0001_gi|322463532|gb|EFY08726.1| thioredoxin-disulfide reductase [Erysipelothrix rhusiopathiae ATCC 19414]_x0001_gi|334296723|dbj|BAK32594.1| thioredoxin-disulfide reductase [E…
contig00001_orf01316	gi|323342421|ref|ZP_08082653.1| ATP-binding protein [Erysipelothrix rhusiopathiae ATCC 19414]_x0001_gi|336066776|ref|YP_004561634.1| ATP-binding protein [Erysipelothrix rhusiopathiae str. Fujisawa]_x0001_gi|322463533|gb|EFY08727.1| ATP-binding protein [Erysipelothrix rhusiopathiae ATCC 19414]_x0001_gi|334296722|dbj|BAK32593.1| ATP-binding protein [Erysipelothrix rhusiopathiae str. Fujisawa]
contig00001_orf01314	gi|323342422|ref|ZP_08082654.1| protein of hypothetical function UPF0052 and CofD [Erysipelothrix rhusiopathiae ATCC 19414]_x0001_gi|336066775|ref|YP_004561633.1| hypothetical protein ERH_1539 [Erysipelothrix rhusiopathiae str. Fujisawa]_x0001_gi|322463534|gb|EFY08728.1| protein of hypothetical function UPF0052 and CofD [Erysipelothrix rhusiopathiae ATCC 19414]_x0001_gi|334296721|dbj|BAK32592.1| …
contig00001_orf01310	gi|323342425|ref|ZP_08082657.1| hypothetical protein HMPREF0357_10838 [Erysipelothrix rhusiopathiae ATCC 19414]_x0001_gi|336066772|ref|YP_004561630.1| hypothetical protein ERH_1536 [Erysipelothrix rhusiopathiae str. Fujisawa]_x0001_gi|322463537|gb|EFY08731.1| hypothetical protein HMPREF0357_10838 [Erysipelothrix rhusiopathiae ATCC 19414]_x0001_gi|334296718|dbj|BAK32589.1| hypothetical protein ERH…
contig00001_orf01309	gi|323342426|ref|ZP_08082658.1| hypothetical protein HMPREF0357_10839 [Erysipelothrix rhusiopathiae ATCC 19414]_x0001_gi|336066771|ref|YP_004561629.1| hypothetical protein ERH_1535 [Erysipelothrix rhusiopathiae str. Fujisawa]_x0001_gi|322463538|gb|EFY08732.1| hypothetical protein HMPREF0357_10839 [Erysipelothrix rhusiopathiae ATCC 19414]_x0001_gi|334296717|dbj|BAK32588.1| hypothetical protein ERH…
contig00001_orf01307	gi|323342428|ref|ZP_08082660.1| cysteine--tRNA ligase [Erysipelothrix rhusiopathiae ATCC 19414]_x0001_gi|336066769|ref|YP_004561627.1| cysteinyl-tRNA synthetase [Erysipelothrix rhusiopathiae str. Fujisawa]_x0001_gi|322463540|gb|EFY08734.1| cysteine--tRNA ligase [Erysipelothrix rhusiopathiae ATCC 19414]_x0001_gi|334296715|dbj|BAK32586.1| cysteinyl-tRNA synthetase [Erysipelothrix rhusiopathiae str.…
contig00001_orf01306	gi|323342429|ref|ZP_08082661.1| ribonuclease III [Erysipelothrix rhusiopathiae ATCC 19414]_x0001_gi|336066768|ref|YP_004561626.1| ribonuclease III family protein [Erysipelothrix rhusiopathiae str. Fujisawa]_x0001_gi|322463541|gb|EFY08735.1| ribonuclease III [Erysipelothrix rhusiopathiae ATCC 19414]_x0001_gi|334296714|dbj|BAK32585.1| ribonuclease III family protein [Erysipelothrix rhusiopathiae st…
contig00001_orf01305	gi|323342430|ref|ZP_08082662.1| 23S rRNA (guanosine-2'-O-)-methyltransferase RlmB [Erysipelothrix rhusiopathiae ATCC 19414]_x0001_gi|336066767|ref|YP_004561625.1| 23S rRNA (guanosine-2'-O-)-methyltransferase [Erysipelothrix rhusiopathiae str. Fujisawa]_x0001_gi|322463542|gb|EFY08736.1| 23S rRNA (guanosine-2'-O-)-methyltransferase RlmB [Erysipelothrix rhusiopathiae ATCC 19414]_x0001_gi|334296713|d…
contig00001_orf01304	gi|323342431|ref|ZP_08082663.1| sigma-70 region 2 subfamily protein [Erysipelothrix rhusiopathiae ATCC 19414]_x0001_gi|336066766|ref|YP_004561624.1| RNA polymerase factor sigma-70 [Erysipelothrix rhusiopathiae str. Fujisawa]_x0001_gi|322463543|gb|EFY08737.1| sigma-70 region 2 subfamily protein [Erysipelothrix rhusiopathiae ATCC 19414]_x0001_gi|334296712|dbj|BAK32583.1| RNA polymerase factor sigma…
contig00001_orf01303	gi|323342432|ref|ZP_08082664.1| preprotein translocase subunit SecE [Erysipelothrix rhusiopathiae ATCC 19414]_x0001_gi|336066765|ref|YP_004561623.1| preprotein translocase subunit SecE [Erysipelothrix rhusiopathiae str. Fujisawa]_x0001_gi|322463544|gb|EFY08738.1| preprotein translocase subunit SecE [Erysipelothrix rhusiopathiae ATCC 19414]_x0001_gi|334296711|dbj|BAK32582.1| preprotein translocase…
contig00001_orf01301	gi|323342434|ref|ZP_08082666.1| mevalonate kinase [Erysipelothrix rhusiopathiae ATCC 19414]_x0001_gi|336066763|ref|YP_004561621.1| mevalonate kinase [Erysipelothrix rhusiopathiae str. Fujisawa]_x0001_gi|322463546|gb|EFY08740.1| mevalonate kinase [Erysipelothrix rhusiopathiae ATCC 19414]_x0001_gi|334296709|dbj|BAK32580.1| mevalonate kinase [Erysipelothrix rhusiopathiae str. Fujisawa]
contig00001_orf01296	gi|323342439|ref|ZP_08082671.1| transcriptional regulator [Erysipelothrix rhusiopathiae ATCC 19414]_x0001_gi|322463551|gb|EFY08745.1| transcriptional regulator [Erysipelothrix rhusiopathiae ATCC 19414]
contig00001_orf01294	gi|323342440|ref|ZP_08082672.1| uracil-DNA glycosylase [Erysipelothrix rhusiopathiae ATCC 19414]_x0001_gi|336066757|ref|YP_004561615.1| uracil-DNA glycosylase [Erysipelothrix rhusiopathiae str. Fujisawa]_x0001_gi|322463552|gb|EFY08746.1| uracil-DNA glycosylase [Erysipelothrix rhusiopathiae ATCC 19414]_x0001_gi|334296703|dbj|BAK32574.1| uracil-DNA glycosylase [Erysipelothrix rhusiopathiae str. Fuj…
contig00001_orf01295	gi|323342440|ref|ZP_08082672.1| uracil-DNA glycosylase [Erysipelothrix rhusiopathiae ATCC 19414]_x0001_gi|336066757|ref|YP_004561615.1| uracil-DNA glycosylase [Erysipelothrix rhusiopathiae str. Fujisawa]_x0001_gi|322463552|gb|EFY08746.1| uracil-DNA glycosylase [Erysipelothrix rhusiopathiae ATCC 19414]_x0001_gi|334296703|dbj|BAK32574.1| uracil-DNA glycosylase [Erysipelothrix rhusiopathiae str. Fuj…
contig00001_orf01588	gi|323342189|ref|ZP_08082421.1| patatin family phospholipase [Erysipelothrix rhusiopathiae ATCC 19414]_x0001_gi|336065314|ref|YP_004560172.1| patatin-like phospholipase [Erysipelothrix rhusiopathiae str. Fujisawa]_x0001_gi|322463301|gb|EFY08495.1| patatin family phospholipase [Erysipelothrix rhusiopathiae ATCC 19414]_x0001_gi|334295260|dbj|BAK31131.1| patatin-like phospholipase [Erysipelothrix rh…
contig00001_orf01587	gi|323342190|ref|ZP_08082422.1| DNA recombination protein RmuC family protein [Erysipelothrix rhusiopathiae ATCC 19414]_x0001_gi|322463302|gb|EFY08496.1| DNA recombination protein RmuC family protein [Erysipelothrix rhusiopathiae ATCC 19414]
contig00001_orf01581	gi|323342196|ref|ZP_08082428.1| GNAT family acetyltransferase [Erysipelothrix rhusiopathiae ATCC 19414]_x0001_gi|336065307|ref|YP_004560165.1| N-acetyltransferase GCN5 [Erysipelothrix rhusiopathiae str. Fujisawa]_x0001_gi|322463308|gb|EFY08502.1| GNAT family acetyltransferase [Erysipelothrix rhusiopathiae ATCC 19414]_x0001_gi|334295253|dbj|BAK31124.1| GCN5-related N-acetyltransferase [Erysipeloth…
contig00001_orf01580	gi|323342196|ref|ZP_08082428.1| GNAT family acetyltransferase [Erysipelothrix rhusiopathiae ATCC 19414]_x0001_gi|336065307|ref|YP_004560165.1| N-acetyltransferase GCN5 [Erysipelothrix rhusiopathiae str. Fujisawa]_x0001_gi|322463308|gb|EFY08502.1| GNAT family acetyltransferase [Erysipelothrix rhusiopathiae ATCC 19414]_x0001_gi|334295253|dbj|BAK31124.1| GCN5-related N-acetyltransferase [Erysipeloth…
contig00001_orf01579	gi|323342197|ref|ZP_08082429.1| brp/Blh family beta-carotene 15,15'-monooxygenase [Erysipelothrix rhusiopathiae ATCC 19414]_x0001_gi|336065306|ref|YP_004560164.1| hypothetical protein ERH_0064 [Erysipelothrix rhusiopathiae str. Fujisawa]_x0001_gi|322463309|gb|EFY08503.1| brp/Blh family beta-carotene 15,15'-monooxygenase [Erysipelothrix rhusiopathiae ATCC 19414]_x0001_gi|334295252|dbj|BAK31123.1| …
contig00001_orf01578	gi|323342198|ref|ZP_08082430.1| enzyme with TIM-barrel fold [Erysipelothrix rhusiopathiae ATCC 19414]_x0001_gi|322463310|gb|EFY08504.1| enzyme with TIM-barrel fold [Erysipelothrix rhusiopathiae ATCC 19414]
contig00001_orf01576	gi|323342200|ref|ZP_08082432.1| GTP diphosphokinase [Erysipelothrix rhusiopathiae ATCC 19414]_x0001_gi|336065303|ref|YP_004560161.1| RelA/SpoT domain-containing protein [Erysipelothrix rhusiopathiae str. Fujisawa]_x0001_gi|322463312|gb|EFY08506.1| GTP diphosphokinase [Erysipelothrix rhusiopathiae ATCC 19414]_x0001_gi|334295249|dbj|BAK31120.1| RelA/SpoT domain-containing protein [Erysipelothrix rh…
contig00001_orf01574	gi|323342201|ref|ZP_08082433.1| hypothetical protein HMPREF0357_10613 [Erysipelothrix rhusiopathiae ATCC 19414]_x0001_gi|322463313|gb|EFY08507.1| hypothetical protein HMPREF0357_10613 [Erysipelothrix rhusiopathiae ATCC 19414]
contig00001_orf01565	gi|323342208|ref|ZP_08082440.1| hypothetical protein HMPREF0357_10620 [Erysipelothrix rhusiopathiae ATCC 19414]_x0001_gi|336065295|ref|YP_004560153.1| hypothetical protein ERH_0053 [Erysipelothrix rhusiopathiae str. Fujisawa]_x0001_gi|322463320|gb|EFY08514.1| hypothetical protein HMPREF0357_10620 [Erysipelothrix rhusiopathiae ATCC 19414]_x0001_gi|334295241|dbj|BAK31112.1| hypothetical protein ERH…
contig00001_orf01561	gi|323342211|ref|ZP_08082443.1| phosphoglycolate phosphatase [Erysipelothrix rhusiopathiae ATCC 19414]_x0001_gi|336065292|ref|YP_004560150.1| phosphatase [Erysipelothrix rhusiopathiae str. Fujisawa]_x0001_gi|322463323|gb|EFY08517.1| phosphoglycolate phosphatase [Erysipelothrix rhusiopathiae ATCC 19414]_x0001_gi|334295238|dbj|BAK31109.1| phosphatase [Erysipelothrix rhusiopathiae str. Fujisawa]
contig00001_orf01548	gi|323342220|ref|ZP_08082452.1| hypothetical protein HMPREF0357_10632 [Erysipelothrix rhusiopathiae ATCC 19414]_x0001_gi|336065283|ref|YP_004560141.1| hypothetical protein ERH_0041 [Erysipelothrix rhusiopathiae str. Fujisawa]_x0001_gi|322463332|gb|EFY08526.1| hypothetical protein HMPREF0357_10632 [Erysipelothrix rhusiopathiae ATCC 19414]_x0001_gi|334295229|dbj|BAK31100.1| hypothetical protein ERH…
contig00001_orf01544	gi|323342223|ref|ZP_08082455.1| bifunctional pyrimidine operon attenuation protein/uracil phosphoribosyltransferase [Erysipelothrix rhusiopathiae ATCC 19414]_x0001_gi|336065278|ref|YP_004560136.1| bifunctional pyrimidine regulatory protein/uracil phosphoribosyltransferase [Erysipelothrix rhusiopathiae str. Fujisawa]_x0001_gi|322463335|gb|EFY08529.1| bifunctional pyrimidine operon attenuation prot…
contig00001_orf01540	gi|323342227|ref|ZP_08082459.1| CDF family cation diffusion facilitator [Erysipelothrix rhusiopathiae ATCC 19414]_x0001_gi|336065274|ref|YP_004560132.1| cation efflux family protein [Erysipelothrix rhusiopathiae str. Fujisawa]_x0001_gi|322463339|gb|EFY08533.1| CDF family cation diffusion facilitator [Erysipelothrix rhusiopathiae ATCC 19414]_x0001_gi|334295220|dbj|BAK31091.1| cation efflux family …
contig00001_orf01521	gi|323342246|ref|ZP_08082478.1| sortase [Erysipelothrix rhusiopathiae ATCC 19414]_x0001_gi|336065255|ref|YP_004560113.1| sortase family protein [Erysipelothrix rhusiopathiae str. Fujisawa]_x0001_gi|322463358|gb|EFY08552.1| sortase [Erysipelothrix rhusiopathiae ATCC 19414]_x0001_gi|334295201|dbj|BAK31072.1| sortase family protein [Erysipelothrix rhusiopathiae str. Fujisawa]
contig00001_orf01518	gi|323342248|ref|ZP_08082480.1| serine--tRNA ligase [Erysipelothrix rhusiopathiae ATCC 19414]_x0001_gi|336065252|ref|YP_004560110.1| seryl-tRNA synthetase [Erysipelothrix rhusiopathiae str. Fujisawa]_x0001_gi|322463360|gb|EFY08554.1| serine--tRNA ligase [Erysipelothrix rhusiopathiae ATCC 19414]_x0001_gi|334295198|dbj|BAK31069.1| seryl-tRNA synthetase [Erysipelothrix rhusiopathiae str. Fujisawa]
contig00001_orf01516	gi|323342249|ref|ZP_08082481.1| DNA topoisomerase (ATP-hydrolyzing) subunit A [Erysipelothrix rhusiopathiae ATCC 19414]_x0001_gi|336065251|ref|YP_004560109.1| DNA gyrase subunit A [Erysipelothrix rhusiopathiae str. Fujisawa]_x0001_gi|322463361|gb|EFY08555.1| DNA topoisomerase (ATP-hydrolyzing) subunit A [Erysipelothrix rhusiopathiae ATCC 19414]_x0001_gi|334295197|dbj|BAK31068.1| DNA gyrase, A sub…
contig00001_orf01515	gi|323342250|ref|ZP_08082482.1| DNA topoisomerase (ATP-hydrolyzing) subunit B [Erysipelothrix rhusiopathiae ATCC 19414]_x0001_gi|336065250|ref|YP_004560108.1| DNA gyrase subunit B [Erysipelothrix rhusiopathiae str. Fujisawa]_x0001_gi|322463362|gb|EFY08556.1| DNA topoisomerase (ATP-hydrolyzing) subunit B [Erysipelothrix rhusiopathiae ATCC 19414]_x0001_gi|334295196|dbj|BAK31067.1| DNA gyrase, B sub…
contig00001_orf01511	gi|323342254|ref|ZP_08082486.1| fructose-1-phosphate kinase [Erysipelothrix rhusiopathiae ATCC 19414]_x0001_gi|322463366|gb|EFY08560.1| fructose-1-phosphate kinase [Erysipelothrix rhusiopathiae ATCC 19414]
contig00001_orf01508	gi|323342256|ref|ZP_08082488.1| DNA-directed DNA polymerase III beta subunit [Erysipelothrix rhusiopathiae ATCC 19414]_x0001_gi|336065244|ref|YP_004560102.1| DNA polymerase III subunit beta [Erysipelothrix rhusiopathiae str. Fujisawa]_x0001_gi|322463368|gb|EFY08562.1| DNA-directed DNA polymerase III beta subunit [Erysipelothrix rhusiopathiae ATCC 19414]_x0001_gi|334295190|dbj|BAK31061.1| DNA poly…
contig00001_orf01506	gi|323342257|ref|ZP_08082489.1| replication initiation protein DnaA [Erysipelothrix rhusiopathiae ATCC 19414]_x0001_gi|322463369|gb|EFY08563.1| replication initiation protein DnaA [Erysipelothrix rhusiopathiae ATCC 19414]
contig00001_orf01503	gi|323342261|ref|ZP_08082493.1| hypothetical protein HMPREF0357_10674 [Erysipelothrix rhusiopathiae ATCC 19414]_x0001_gi|336066936|ref|YP_004561794.1| Jag protein [Erysipelothrix rhusiopathiae str. Fujisawa]_x0001_gi|322463373|gb|EFY08567.1| hypothetical protein HMPREF0357_10674 [Erysipelothrix rhusiopathiae ATCC 19414]_x0001_gi|334296882|dbj|BAK32753.1| Jag protein [Erysipelothrix rhusiopathiae …
contig00001_orf01502	gi|323342262|ref|ZP_08082494.1| aminoacyl-tRNA hydrolase [Erysipelothrix rhusiopathiae ATCC 19414]_x0001_gi|322463374|gb|EFY08568.1| aminoacyl-tRNA hydrolase [Erysipelothrix rhusiopathiae ATCC 19414]
contig00001_orf01500	gi|323342264|ref|ZP_08082496.1| S4 domain protein [Erysipelothrix rhusiopathiae ATCC 19414]_x0001_gi|336066933|ref|YP_004561791.1| S4 RNA-binding domain-containing protein [Erysipelothrix rhusiopathiae str. Fujisawa]_x0001_gi|322463376|gb|EFY08570.1| S4 domain protein [Erysipelothrix rhusiopathiae ATCC 19414]_x0001_gi|334296879|dbj|BAK32750.1| S4 RNA-binding domain-containing protein [Erysipeloth…
contig00001_orf01499	gi|323342265|ref|ZP_08082497.1| hypothetical protein HMPREF0357_10678 [Erysipelothrix rhusiopathiae ATCC 19414]_x0001_gi|336066932|ref|YP_004561790.1| septum formation initiator [Erysipelothrix rhusiopathiae str. Fujisawa]_x0001_gi|322463377|gb|EFY08571.1| hypothetical protein HMPREF0357_10678 [Erysipelothrix rhusiopathiae ATCC 19414]_x0001_gi|334296878|dbj|BAK32749.1| septum formation initiator …
contig00001_orf01494	gi|323342270|ref|ZP_08082502.1| DNA-directed DNA polymerase III subunit delta' [Erysipelothrix rhusiopathiae ATCC 19414]_x0001_gi|336066927|ref|YP_004561785.1| DNA polymerase III subunit delta' [Erysipelothrix rhusiopathiae str. Fujisawa]_x0001_gi|322463382|gb|EFY08576.1| DNA-directed DNA polymerase III subunit delta' [Erysipelothrix rhusiopathiae ATCC 19414]_x0001_gi|334296873|dbj|BAK32744.1| DN…
contig00001_orf01492	gi|323342271|ref|ZP_08082503.1| tetrapyrrole methylase [Erysipelothrix rhusiopathiae ATCC 19414]_x0001_gi|336066926|ref|YP_004561784.1| tetrapyrrole methylase family protein [Erysipelothrix rhusiopathiae str. Fujisawa]_x0001_gi|322463383|gb|EFY08577.1| tetrapyrrole methylase [Erysipelothrix rhusiopathiae ATCC 19414]_x0001_gi|334296872|dbj|BAK32743.1| tetrapyrrole methylase family protein [Erysipe…
contig00001_orf01489	gi|323342274|ref|ZP_08082506.1| repressor lexA [Erysipelothrix rhusiopathiae ATCC 19414]_x0001_gi|336066923|ref|YP_004561781.1| putative XRE family transcriptional regulator [Erysipelothrix rhusiopathiae str. Fujisawa]_x0001_gi|322463386|gb|EFY08580.1| repressor lexA [Erysipelothrix rhusiopathiae ATCC 19414]_x0001_gi|334296869|dbj|BAK32740.1| putative transcriptional regulator, XRE family [Erysip…
contig00001_orf01485	gi|323342277|ref|ZP_08082509.1| fructose-2,6-bisphosphate 2-phosphatase [Erysipelothrix rhusiopathiae ATCC 19414]_x0001_gi|336066920|ref|YP_004561778.1| phosphoglycerate mutase family protein [Erysipelothrix rhusiopathiae str. Fujisawa]_x0001_gi|322463389|gb|EFY08583.1| fructose-2,6-bisphosphate 2-phosphatase [Erysipelothrix rhusiopathiae ATCC 19414]_x0001_gi|334296866|dbj|BAK32737.1| phosphoglyc…
contig00001_orf01482	gi|323342280|ref|ZP_08082512.1| GntR family transcriptional regulator [Erysipelothrix rhusiopathiae ATCC 19414]_x0001_gi|336066917|ref|YP_004561775.1| GntR family transcriptional regulator [Erysipelothrix rhusiopathiae str. Fujisawa]_x0001_gi|322463392|gb|EFY08586.1| GntR family transcriptional regulator [Erysipelothrix rhusiopathiae ATCC 19414]_x0001_gi|334296863|dbj|BAK32734.1| transcriptional …
contig00001_orf01481	gi|323342281|ref|ZP_08082513.1| glucose inhibited division protein A [Erysipelothrix rhusiopathiae ATCC 19414]_x0001_gi|322463393|gb|EFY08587.1| glucose inhibited division protein A [Erysipelothrix rhusiopathiae ATCC 19414]
contig00001_orf01474	gi|323342285|ref|ZP_08082517.1| glucose inhibited division protein B [Erysipelothrix rhusiopathiae ATCC 19414]_x0001_gi|336066912|ref|YP_004561770.1| ribosomal RNA small subunit methyltransferase G [Erysipelothrix rhusiopathiae str. Fujisawa]_x0001_gi|322463397|gb|EFY08591.1| glucose inhibited division protein B [Erysipelothrix rhusiopathiae ATCC 19414]_x0001_gi|334296858|dbj|BAK32729.1| ribosoma…
contig00001_orf01472	gi|323342287|ref|ZP_08082519.1| sporulation initiation inhibitor protein Soj [Erysipelothrix rhusiopathiae ATCC 19414]_x0001_gi|336066910|ref|YP_004561768.1| chromosome partitioning ATPase [Erysipelothrix rhusiopathiae str. Fujisawa]_x0001_gi|322463399|gb|EFY08593.1| sporulation initiation inhibitor protein Soj [Erysipelothrix rhusiopathiae ATCC 19414]_x0001_gi|334296856|dbj|BAK32727.1| ATPase in…
contig00001_orf01467	gi|323342292|ref|ZP_08082524.1| tRNA modification GTPase TrmE [Erysipelothrix rhusiopathiae ATCC 19414]_x0001_gi|336066905|ref|YP_004561763.1| tRNA modification GTPase TrmE [Erysipelothrix rhusiopathiae str. Fujisawa]_x0001_gi|322463404|gb|EFY08598.1| tRNA modification GTPase TrmE [Erysipelothrix rhusiopathiae ATCC 19414]_x0001_gi|334296851|dbj|BAK32722.1| tRNA modification GTPase TrmE [Erysipelo…
contig00001_orf01466	gi|323342293|ref|ZP_08082525.1| TatD family deoxyribonuclease [Erysipelothrix rhusiopathiae ATCC 19414]_x0001_gi|322463405|gb|EFY08599.1| TatD family deoxyribonuclease [Erysipelothrix rhusiopathiae ATCC 19414]
contig00001_orf01463	gi|323342295|ref|ZP_08082527.1| methionine ABC superfamily ATP binding cassette transporter, membrane protein [Erysipelothrix rhusiopathiae ATCC 19414]_x0001_gi|336066902|ref|YP_004561760.1| D-methionine ABC transporter permease [Erysipelothrix rhusiopathiae str. Fujisawa]_x0001_gi|322463407|gb|EFY08601.1| methionine ABC superfamily ATP binding cassette transporter, membrane protein [Erysipelothr…
contig00001_orf01458	gi|323342299|ref|ZP_08082531.1| hypothetical protein HMPREF0357_10712 [Erysipelothrix rhusiopathiae ATCC 19414]_x0001_gi|336066898|ref|YP_004561756.1| hypothetical protein ERH_1663 [Erysipelothrix rhusiopathiae str. Fujisawa]_x0001_gi|322463411|gb|EFY08605.1| hypothetical protein HMPREF0357_10712 [Erysipelothrix rhusiopathiae ATCC 19414]_x0001_gi|334296844|dbj|BAK32715.1| putative membrane protei…
contig00001_orf01456	gi|323342300|ref|ZP_08082532.1| 3D domain protein [Erysipelothrix rhusiopathiae ATCC 19414]_x0001_gi|336066897|ref|YP_004561755.1| hypothetical protein ERH_1662 [Erysipelothrix rhusiopathiae str. Fujisawa]_x0001_gi|322463412|gb|EFY08606.1| 3D domain protein [Erysipelothrix rhusiopathiae ATCC 19414]_x0001_gi|334296843|dbj|BAK32714.1| 3D domain-containing protein [Erysipelothrix rhusiopathiae str. …
contig00001_orf01455	gi|323342301|ref|ZP_08082533.1| ribonuclease M5 [Erysipelothrix rhusiopathiae ATCC 19414]_x0001_gi|336066896|ref|YP_004561754.1| primase-like protein [Erysipelothrix rhusiopathiae str. Fujisawa]_x0001_gi|322463413|gb|EFY08607.1| ribonuclease M5 [Erysipelothrix rhusiopathiae ATCC 19414]_x0001_gi|334296842|dbj|BAK32713.1| primase-related protein [Erysipelothrix rhusiopathiae str. Fujisawa]
contig00001_orf01453	gi|323342302|ref|ZP_08082534.1| dimethyladenosine transferase [Erysipelothrix rhusiopathiae ATCC 19414]_x0001_gi|322463414|gb|EFY08608.1| dimethyladenosine transferase [Erysipelothrix rhusiopathiae ATCC 19414]
contig00001_orf01441	gi|323342313|ref|ZP_08082545.1| AAA family ATPase [Erysipelothrix rhusiopathiae ATCC 19414]_x0001_gi|336066884|ref|YP_004561742.1| recombination factor protein RarA [Erysipelothrix rhusiopathiae str. Fujisawa]_x0001_gi|322463425|gb|EFY08619.1| AAA family ATPase [Erysipelothrix rhusiopathiae ATCC 19414]_x0001_gi|334296830|dbj|BAK32701.1| recombination factor protein RarA [Erysipelothrix rhusiopath…
contig00001_orf01437	gi|323342316|ref|ZP_08082548.1| hypothetical protein HMPREF0357_10729 [Erysipelothrix rhusiopathiae ATCC 19414]_x0001_gi|336066881|ref|YP_004561739.1| hypothetical protein ERH_1646 [Erysipelothrix rhusiopathiae str. Fujisawa]_x0001_gi|322463428|gb|EFY08622.1| hypothetical protein HMPREF0357_10729 [Erysipelothrix rhusiopathiae ATCC 19414]_x0001_gi|334296827|dbj|BAK32698.1| conserved hypothetical p…
contig00001_orf01435	gi|323342317|ref|ZP_08082549.1| GTP-dependent nucleic acid-binding protein EngD [Erysipelothrix rhusiopathiae ATCC 19414]_x0001_gi|336066880|ref|YP_004561738.1| GTP-dependent nucleic acid-binding protein EngD [Erysipelothrix rhusiopathiae str. Fujisawa]_x0001_gi|322463429|gb|EFY08623.1| GTP-dependent nucleic acid-binding protein EngD [Erysipelothrix rhusiopathiae ATCC 19414]_x0001_gi|334296826|db…
contig00001_orf01433	gi|323342319|ref|ZP_08082551.1| thermostable hemolysin delta-VPH [Erysipelothrix rhusiopathiae ATCC 19414]_x0001_gi|336066878|ref|YP_004561736.1| hypothetical protein ERH_1643 [Erysipelothrix rhusiopathiae str. Fujisawa]_x0001_gi|322463431|gb|EFY08625.1| thermostable hemolysin delta-VPH [Erysipelothrix rhusiopathiae ATCC 19414]_x0001_gi|334296824|dbj|BAK32695.1| hypothetical protein ERH_1643 [Ery…
contig00001_orf01425	gi|323342327|ref|ZP_08082559.1| hypothetical protein HMPREF0357_10740 [Erysipelothrix rhusiopathiae ATCC 19414]_x0001_gi|336066870|ref|YP_004561728.1| hypothetical protein ERH_1635 [Erysipelothrix rhusiopathiae str. Fujisawa]_x0001_gi|322463439|gb|EFY08633.1| hypothetical protein HMPREF0357_10740 [Erysipelothrix rhusiopathiae ATCC 19414]_x0001_gi|334296816|dbj|BAK32687.1| hypothetical protein ERH…
contig00001_orf01423	gi|323342329|ref|ZP_08082561.1| CTP synthase [Erysipelothrix rhusiopathiae ATCC 19414]_x0001_gi|336066868|ref|YP_004561726.1| CTP synthase [Erysipelothrix rhusiopathiae str. Fujisawa]_x0001_gi|322463441|gb|EFY08635.1| CTP synthase [Erysipelothrix rhusiopathiae ATCC 19414]_x0001_gi|334296814|dbj|BAK32685.1| CTP synthase [Erysipelothrix rhusiopathiae str. Fujisawa]
contig00001_orf01422	gi|323342330|ref|ZP_08082562.1| fructose-bisphosphate aldolase class-II [Erysipelothrix rhusiopathiae ATCC 19414]_x0001_gi|336066867|ref|YP_004561725.1| fructose-bisphosphate aldolase [Erysipelothrix rhusiopathiae str. Fujisawa]_x0001_gi|322463442|gb|EFY08636.1| fructose-bisphosphate aldolase class-II [Erysipelothrix rhusiopathiae ATCC 19414]_x0001_gi|334296813|dbj|BAK32684.1| fructose-bisphospha…
contig00001_orf01420	gi|323342332|ref|ZP_08082564.1| glycine betaine/L-proline ABC superfamily ATP binding cassette transporter, ABC protein [Erysipelothrix rhusiopathiae ATCC 19414]_x0001_gi|336066865|ref|YP_004561723.1| glycine betaine/carnitine/choline ABC transporter ATP-binding protein [Erysipelothrix rhusiopathiae str. Fujisawa]_x0001_gi|322463444|gb|EFY08638.1| glycine betaine/L-proline ABC superfamily ATP bin…
contig00001_orf01415	gi|323342336|ref|ZP_08082568.1| UDP-N-acetylglucosamine 1-carboxyvinyltransferase 2 [Erysipelothrix rhusiopathiae ATCC 19414]_x0001_gi|336066861|ref|YP_004561719.1| UDP-N-acetylglucosamine 1-carboxyvinyltransferase [Erysipelothrix rhusiopathiae str. Fujisawa]_x0001_gi|322463448|gb|EFY08642.1| UDP-N-acetylglucosamine 1-carboxyvinyltransferase 2 [Erysipelothrix rhusiopathiae ATCC 19414]_x0001_gi|33…
contig00001_orf01414	gi|323342337|ref|ZP_08082569.1| pyruvate formate-lyase activating enzyme [Erysipelothrix rhusiopathiae ATCC 19414]_x0001_gi|336066860|ref|YP_004561718.1| pyruvate formate-lyase activating enzyme [Erysipelothrix rhusiopathiae str. Fujisawa]_x0001_gi|322463449|gb|EFY08643.1| pyruvate formate-lyase activating enzyme [Erysipelothrix rhusiopathiae ATCC 19414]_x0001_gi|334296806|dbj|BAK32677.1| pyruvat…
contig00001_orf01409	gi|323342341|ref|ZP_08082573.1| integral membrane protein [Erysipelothrix rhusiopathiae ATCC 19414]_x0001_gi|322463453|gb|EFY08647.1| integral membrane protein [Erysipelothrix rhusiopathiae ATCC 19414]
contig00001_orf01408	gi|323342342|ref|ZP_08082574.1| hypothetical protein HMPREF0357_10755 [Erysipelothrix rhusiopathiae ATCC 19414]_x0001_gi|336066855|ref|YP_004561713.1| hypothetical protein ERH_1620 [Erysipelothrix rhusiopathiae str. Fujisawa]_x0001_gi|322463454|gb|EFY08648.1| hypothetical protein HMPREF0357_10755 [Erysipelothrix rhusiopathiae ATCC 19414]_x0001_gi|334296801|dbj|BAK32672.1| putative membrane protei…
contig00001_orf01401	gi|323342348|ref|ZP_08082580.1| 50S ribosomal protein L31 [Erysipelothrix rhusiopathiae ATCC 19414]_x0001_gi|336066849|ref|YP_004561707.1| 50S ribosomal protein L31 [Erysipelothrix rhusiopathiae str. Fujisawa]_x0001_gi|322463460|gb|EFY08654.1| 50S ribosomal protein L31 [Erysipelothrix rhusiopathiae ATCC 19414]_x0001_gi|334296795|dbj|BAK32666.1| 50S ribosomal protein L31 [Erysipelothrix rhusiopath…
contig00001_orf01400	gi|323342349|ref|ZP_08082581.1| thymidine kinase [Erysipelothrix rhusiopathiae ATCC 19414]_x0001_gi|336066848|ref|YP_004561706.1| thymidine kinase [Erysipelothrix rhusiopathiae str. Fujisawa]_x0001_gi|322463461|gb|EFY08655.1| thymidine kinase [Erysipelothrix rhusiopathiae ATCC 19414]_x0001_gi|334296794|dbj|BAK32665.1| thymidine kinase [Erysipelothrix rhusiopathiae str. Fujisawa]
contig00001_orf01398	gi|323342350|ref|ZP_08082582.1| peptide chain release factor RF1 [Erysipelothrix rhusiopathiae ATCC 19414]_x0001_gi|336066847|ref|YP_004561705.1| peptide chain release factor 1 [Erysipelothrix rhusiopathiae str. Fujisawa]_x0001_gi|322463462|gb|EFY08656.1| peptide chain release factor RF1 [Erysipelothrix rhusiopathiae ATCC 19414]_x0001_gi|334296793|dbj|BAK32664.1| peptide chain release factor 1 [E…
contig00001_orf01396	gi|323342352|ref|ZP_08082584.1| hypothetical protein HMPREF0357_10765 [Erysipelothrix rhusiopathiae ATCC 19414]_x0001_gi|322463464|gb|EFY08658.1| hypothetical protein HMPREF0357_10765 [Erysipelothrix rhusiopathiae ATCC 19414]
contig00001_orf01395	gi|323342353|ref|ZP_08082585.1| ribose 5-phosphate isomerase B [Erysipelothrix rhusiopathiae ATCC 19414]_x0001_gi|336066844|ref|YP_004561702.1| ribose-5-phosphate isomerase B [Erysipelothrix rhusiopathiae str. Fujisawa]_x0001_gi|322463465|gb|EFY08659.1| ribose 5-phosphate isomerase B [Erysipelothrix rhusiopathiae ATCC 19414]_x0001_gi|334296790|dbj|BAK32661.1| ribose-5-phosphate isomerase B [Erysi…
contig00001_orf01394	gi|323342354|ref|ZP_08082586.1| glycine hydroxymethyltransferase [Erysipelothrix rhusiopathiae ATCC 19414]_x0001_gi|336066843|ref|YP_004561701.1| glycine hydroxymethyltransferase [Erysipelothrix rhusiopathiae str. Fujisawa]_x0001_gi|322463466|gb|EFY08660.1| glycine hydroxymethyltransferase [Erysipelothrix rhusiopathiae ATCC 19414]_x0001_gi|334296789|dbj|BAK32660.1| glycine hydroxymethyltransferas…
contig00001_orf01393	gi|323342355|ref|ZP_08082587.1| uracil phosphoribosyltransferase [Erysipelothrix rhusiopathiae ATCC 19414]_x0001_gi|336066842|ref|YP_004561700.1| uracil phosphoribosyltransferase [Erysipelothrix rhusiopathiae str. Fujisawa]_x0001_gi|322463467|gb|EFY08661.1| uracil phosphoribosyltransferase [Erysipelothrix rhusiopathiae ATCC 19414]_x0001_gi|334296788|dbj|BAK32659.1| uracil phosphoribosyltransferas…
contig00001_orf01392	gi|323342356|ref|ZP_08082588.1| copper homeostasis protein CutC [Erysipelothrix rhusiopathiae ATCC 19414]_x0001_gi|336066841|ref|YP_004561699.1| copper homeostasis protein CutC [Erysipelothrix rhusiopathiae str. Fujisawa]_x0001_gi|322463468|gb|EFY08662.1| copper homeostasis protein CutC [Erysipelothrix rhusiopathiae ATCC 19414]_x0001_gi|334296787|dbj|BAK32658.1| copper homeostasis protein CutC [E…
contig00001_orf01391	gi|323342357|ref|ZP_08082589.1| Na(+)/H(+) antiporter [Erysipelothrix rhusiopathiae ATCC 19414]_x0001_gi|322463469|gb|EFY08663.1| Na(+)/H(+) antiporter [Erysipelothrix rhusiopathiae ATCC 19414]
contig00001_orf01389	gi|323342357|ref|ZP_08082589.1| Na(+)/H(+) antiporter [Erysipelothrix rhusiopathiae ATCC 19414]_x0001_gi|322463469|gb|EFY08663.1| Na(+)/H(+) antiporter [Erysipelothrix rhusiopathiae ATCC 19414]
contig00001_orf01390	gi|323342357|ref|ZP_08082589.1| Na(+)/H(+) antiporter [Erysipelothrix rhusiopathiae ATCC 19414]_x0001_gi|322463469|gb|EFY08663.1| Na(+)/H(+) antiporter [Erysipelothrix rhusiopathiae ATCC 19414]
contig00001_orf01388	gi|323342358|ref|ZP_08082590.1| hypothetical protein HMPREF0357_10771 [Erysipelothrix rhusiopathiae ATCC 19414]_x0001_gi|336066840|ref|YP_004561698.1| hypothetical protein ERH_1604 [Erysipelothrix rhusiopathiae str. Fujisawa]_x0001_gi|322463470|gb|EFY08664.1| hypothetical protein HMPREF0357_10771 [Erysipelothrix rhusiopathiae ATCC 19414]_x0001_gi|334296786|dbj|BAK32657.1| putative membrane protei…
contig00001_orf01387	gi|323342359|ref|ZP_08082591.1| exopolyphosphatase [Erysipelothrix rhusiopathiae ATCC 19414]_x0001_gi|336066839|ref|YP_004561697.1| MreB/Mrl family cell shape determining protein [Erysipelothrix rhusiopathiae str. Fujisawa]_x0001_gi|322463471|gb|EFY08665.1| exopolyphosphatase [Erysipelothrix rhusiopathiae ATCC 19414]_x0001_gi|334296785|dbj|BAK32656.1| cell shape determining protein, MreB/Mrl fami…
contig00001_orf01384	gi|323342362|ref|ZP_08082594.1| hypoxanthine phosphoribosyltransferase [Erysipelothrix rhusiopathiae ATCC 19414]_x0001_gi|336066836|ref|YP_004561694.1| hypoxanthine phosphoribosyltransferase [Erysipelothrix rhusiopathiae str. Fujisawa]_x0001_gi|322463474|gb|EFY08668.1| hypoxanthine phosphoribosyltransferase [Erysipelothrix rhusiopathiae ATCC 19414]_x0001_gi|334296782|dbj|BAK32653.1| hypoxanthine …
contig00001_orf01382	gi|323342364|ref|ZP_08082596.1| chaperonin HslO [Erysipelothrix rhusiopathiae ATCC 19414]_x0001_gi|322463476|gb|EFY08670.1| chaperonin HslO [Erysipelothrix rhusiopathiae ATCC 19414]
contig00001_orf01380	gi|323342366|ref|ZP_08082598.1| CHR family chromate transporter [Erysipelothrix rhusiopathiae ATCC 19414]_x0001_gi|336066832|ref|YP_004561690.1| chromate transport protein [Erysipelothrix rhusiopathiae str. Fujisawa]_x0001_gi|322463478|gb|EFY08672.1| CHR family chromate transporter [Erysipelothrix rhusiopathiae ATCC 19414]_x0001_gi|334296778|dbj|BAK32649.1| chromate transport protein [Erysipeloth…
contig00001_orf01378	gi|323342367|ref|ZP_08082599.1| CHR family chromate transporter [Erysipelothrix rhusiopathiae ATCC 19414]_x0001_gi|336066831|ref|YP_004561689.1| chromate transport protein [Erysipelothrix rhusiopathiae str. Fujisawa]_x0001_gi|322463479|gb|EFY08673.1| CHR family chromate transporter [Erysipelothrix rhusiopathiae ATCC 19414]_x0001_gi|334296777|dbj|BAK32648.1| chromate transport protein [Erysipeloth…
contig00001_orf01375	gi|323342369|ref|ZP_08082601.1| 2-C-methyl-D-erythritol 4-phosphate cytidylyltransferase [Erysipelothrix rhusiopathiae ATCC 19414]_x0001_gi|336066829|ref|YP_004561687.1| 2-C-methyl-D-erythritol 4-phosphate cytidylyltransferase [Erysipelothrix rhusiopathiae str. Fujisawa]_x0001_gi|322463481|gb|EFY08675.1| 2-C-methyl-D-erythritol 4-phosphate cytidylyltransferase [Erysipelothrix rhusiopathiae ATCC 1…
contig00001_orf01374	gi|323342370|ref|ZP_08082602.1| 30S ribosomal protein S6 [Erysipelothrix rhusiopathiae ATCC 19414]_x0001_gi|336066828|ref|YP_004561686.1| 30S ribosomal protein S6 [Erysipelothrix rhusiopathiae str. Fujisawa]_x0001_gi|322463482|gb|EFY08676.1| 30S ribosomal protein S6 [Erysipelothrix rhusiopathiae ATCC 19414]_x0001_gi|334296774|dbj|BAK32645.1| 30S ribosomal protein S6 [Erysipelothrix rhusiopathiae …
contig00001_orf01373	gi|323342371|ref|ZP_08082603.1| single-strand binding protein [Erysipelothrix rhusiopathiae ATCC 19414]_x0001_gi|336066827|ref|YP_004561685.1| single-strand DNA-binding protein [Erysipelothrix rhusiopathiae str. Fujisawa]_x0001_gi|322463483|gb|EFY08677.1| single-strand binding protein [Erysipelothrix rhusiopathiae ATCC 19414]_x0001_gi|334296773|dbj|BAK32644.1| single-strand DNA-binding protein [E…
contig00001_orf01372	gi|323342372|ref|ZP_08082604.1| 30S ribosomal protein S18 [Erysipelothrix rhusiopathiae ATCC 19414]_x0001_gi|336066826|ref|YP_004561684.1| 30S ribosomal protein S18 [Erysipelothrix rhusiopathiae str. Fujisawa]_x0001_gi|322463484|gb|EFY08678.1| 30S ribosomal protein S18 [Erysipelothrix rhusiopathiae ATCC 19414]_x0001_gi|334296772|dbj|BAK32643.1| 30S ribosomal protein S18 [Erysipelothrix rhusiopath…
contig00001_orf01371	gi|323342373|ref|ZP_08082605.1| hypothetical protein HMPREF0357_10786 [Erysipelothrix rhusiopathiae ATCC 19414]_x0001_gi|322463485|gb|EFY08679.1| hypothetical protein HMPREF0357_10786 [Erysipelothrix rhusiopathiae ATCC 19414]
contig00001_orf01370	gi|323342374|ref|ZP_08082606.1| DHH family phosphoesterase [Erysipelothrix rhusiopathiae ATCC 19414]_x0001_gi|336066824|ref|YP_004561682.1| putative signal transduction phosphoesterase YybT [Erysipelothrix rhusiopathiae str. Fujisawa]_x0001_gi|322463486|gb|EFY08680.1| DHH family phosphoesterase [Erysipelothrix rhusiopathiae ATCC 19414]_x0001_gi|334296770|dbj|BAK32641.1| putative signal transducti…
contig00001_orf01369	gi|323342375|ref|ZP_08082607.1| 50S ribosomal protein L9 [Erysipelothrix rhusiopathiae ATCC 19414]_x0001_gi|322463487|gb|EFY08681.1| 50S ribosomal protein L9 [Erysipelothrix rhusiopathiae ATCC 19414]
contig00001_orf01368	gi|323342376|ref|ZP_08082608.1| replicative DNA helicase DnaB [Erysipelothrix rhusiopathiae ATCC 19414]_x0001_gi|336066822|ref|YP_004561680.1| replicative DNA helicase [Erysipelothrix rhusiopathiae str. Fujisawa]_x0001_gi|322463488|gb|EFY08682.1| replicative DNA helicase DnaB [Erysipelothrix rhusiopathiae ATCC 19414]_x0001_gi|334296768|dbj|BAK32639.1| replicative DNA helicase [Erysipelothrix rhus…
contig00001_orf01367	gi|323342377|ref|ZP_08082609.1| hypothetical protein HMPREF0357_10790 [Erysipelothrix rhusiopathiae ATCC 19414]_x0001_gi|336066821|ref|YP_004561679.1| peptidase, M23B family [Erysipelothrix rhusiopathiae str. Fujisawa]_x0001_gi|322463489|gb|EFY08683.1| hypothetical protein HMPREF0357_10790 [Erysipelothrix rhusiopathiae ATCC 19414]_x0001_gi|334296767|dbj|BAK32638.1| peptidase, M23B family [Erysipe…
contig00001_orf01366	gi|323342378|ref|ZP_08082610.1| membrane protein [Erysipelothrix rhusiopathiae ATCC 19414]_x0001_gi|336066820|ref|YP_004561678.1| peptidase, M23B family [Erysipelothrix rhusiopathiae str. Fujisawa]_x0001_gi|322463490|gb|EFY08684.1| membrane protein [Erysipelothrix rhusiopathiae ATCC 19414]_x0001_gi|334296766|dbj|BAK32637.1| peptidase, M23B family [Erysipelothrix rhusiopathiae str. Fujisawa]
contig00001_orf01365	gi|323342379|ref|ZP_08082611.1| metallo-beta-lactamase [Erysipelothrix rhusiopathiae ATCC 19414]_x0001_gi|322463491|gb|EFY08685.1| metallo-beta-lactamase [Erysipelothrix rhusiopathiae ATCC 19414]
contig00001_orf01363	gi|323342381|ref|ZP_08082613.1| alpha/beta knot family protein [Erysipelothrix rhusiopathiae ATCC 19414]_x0001_gi|336066817|ref|YP_004561675.1| SPOUT methyltransferase superfamily protein [Erysipelothrix rhusiopathiae str. Fujisawa]_x0001_gi|322463493|gb|EFY08687.1| alpha/beta knot family protein [Erysipelothrix rhusiopathiae ATCC 19414]_x0001_gi|334296763|dbj|BAK32634.1| SPOUT methyltransferase …
contig00001_orf01362	gi|323342382|ref|ZP_08082614.1| PTS family porter component HPr [Erysipelothrix rhusiopathiae ATCC 19414]_x0001_gi|336066816|ref|YP_004561674.1| phosphocarrier protein HPr [Erysipelothrix rhusiopathiae str. Fujisawa]_x0001_gi|322463494|gb|EFY08688.1| PTS family porter component HPr [Erysipelothrix rhusiopathiae ATCC 19414]_x0001_gi|334296762|dbj|BAK32633.1| phosphocarrier protein HPr [Erysipeloth…
contig00001_orf01359	gi|323342385|ref|ZP_08082617.1| GNAT family acetyltransferase [Erysipelothrix rhusiopathiae ATCC 19414]_x0001_gi|322463497|gb|EFY08691.1| GNAT family acetyltransferase [Erysipelothrix rhusiopathiae ATCC 19414]
contig00001_orf01358	gi|323342386|ref|ZP_08082618.1| 50S ribosomal protein L11 [Erysipelothrix rhusiopathiae ATCC 19414]_x0001_gi|322463498|gb|EFY08692.1| 50S ribosomal protein L11 [Erysipelothrix rhusiopathiae ATCC 19414]
contig00001_orf01357	gi|323342387|ref|ZP_08082619.1| 50S ribosomal protein L1 [Erysipelothrix rhusiopathiae ATCC 19414]_x0001_gi|336066811|ref|YP_004561669.1| 50S ribosomal protein L1 [Erysipelothrix rhusiopathiae str. Fujisawa]_x0001_gi|322463499|gb|EFY08693.1| 50S ribosomal protein L1 [Erysipelothrix rhusiopathiae ATCC 19414]_x0001_gi|334296757|dbj|BAK32628.1| 50S ribosomal protein L1 [Erysipelothrix rhusiopathiae …
contig00001_orf01356	gi|323342388|ref|ZP_08082620.1| hypothetical protein HMPREF0357_10801 [Erysipelothrix rhusiopathiae ATCC 19414]_x0001_gi|336066810|ref|YP_004561668.1| NUDIX hydrolase domain-containing protein [Erysipelothrix rhusiopathiae str. Fujisawa]_x0001_gi|322463500|gb|EFY08694.1| hypothetical protein HMPREF0357_10801 [Erysipelothrix rhusiopathiae ATCC 19414]_x0001_gi|334296756|dbj|BAK32627.1| NUDIX hydrol…
contig00001_orf01354	gi|323342389|ref|ZP_08082621.1| hypothetical protein HMPREF0357_10802 [Erysipelothrix rhusiopathiae ATCC 19414]_x0001_gi|336066809|ref|YP_004561667.1| NAD-dependent epimerase/dehydratase [Erysipelothrix rhusiopathiae str. Fujisawa]_x0001_gi|322463501|gb|EFY08695.1| hypothetical protein HMPREF0357_10802 [Erysipelothrix rhusiopathiae ATCC 19414]_x0001_gi|334296755|dbj|BAK32626.1| NAD-dependent epim…
contig00001_orf01355	gi|323342389|ref|ZP_08082621.1| hypothetical protein HMPREF0357_10802 [Erysipelothrix rhusiopathiae ATCC 19414]_x0001_gi|336066809|ref|YP_004561667.1| NAD-dependent epimerase/dehydratase [Erysipelothrix rhusiopathiae str. Fujisawa]_x0001_gi|322463501|gb|EFY08695.1| hypothetical protein HMPREF0357_10802 [Erysipelothrix rhusiopathiae ATCC 19414]_x0001_gi|334296755|dbj|BAK32626.1| NAD-dependent epim…
contig00001_orf01352	gi|323342391|ref|ZP_08082623.1| ArsC family protein [Erysipelothrix rhusiopathiae ATCC 19414]_x0001_gi|336066807|ref|YP_004561665.1| ArsC family protein [Erysipelothrix rhusiopathiae str. Fujisawa]_x0001_gi|322463503|gb|EFY08697.1| ArsC family protein [Erysipelothrix rhusiopathiae ATCC 19414]_x0001_gi|334296753|dbj|BAK32624.1| ArsC family protein [Erysipelothrix rhusiopathiae str. Fujisawa]
contig00001_orf01349	gi|323342394|ref|ZP_08082626.1| group 1 glycosyl transferase [Erysipelothrix rhusiopathiae ATCC 19414]_x0001_gi|336066804|ref|YP_004561662.1| group 1 glycosyl transferase family protein [Erysipelothrix rhusiopathiae str. Fujisawa]_x0001_gi|322463506|gb|EFY08700.1| group 1 glycosyl transferase [Erysipelothrix rhusiopathiae ATCC 19414]_x0001_gi|334296750|dbj|BAK32621.1| glycosyl transferase, group …
contig00001_orf01348	gi|323342395|ref|ZP_08082627.1| hypothetical protein HMPREF0357_10808 [Erysipelothrix rhusiopathiae ATCC 19414]_x0001_gi|336066803|ref|YP_004561661.1| hypothetical protein ERH_1567 [Erysipelothrix rhusiopathiae str. Fujisawa]_x0001_gi|322463507|gb|EFY08701.1| hypothetical protein HMPREF0357_10808 [Erysipelothrix rhusiopathiae ATCC 19414]_x0001_gi|334296749|dbj|BAK32620.1| hypothetical protein ERH…
contig00001_orf01771	gi|323343090|ref|ZP_08083321.1| PTS family cellobiose porter, IIC component [Erysipelothrix rhusiopathiae ATCC 19414]_x0001_gi|336065461|ref|YP_004560319.1| PTS system cellobiose-specific transporter subunit IIC [Erysipelothrix rhusiopathiae str. Fujisawa]_x0001_gi|322463154|gb|EFY08349.1| PTS family cellobiose porter, IIC component [Erysipelothrix rhusiopathiae ATCC 19414]_x0001_gi|334295407|dbj…
contig00001_orf01766	gi|323343093|ref|ZP_08083324.1| Na/Pi-cotransporter family protein [Erysipelothrix rhusiopathiae ATCC 19414]_x0001_gi|322463157|gb|EFY08352.1| Na/Pi-cotransporter family protein [Erysipelothrix rhusiopathiae ATCC 19414]
contig00001_orf01762	gi|323343096|ref|ZP_08083327.1| hypothetical protein HMPREF0357_11508 [Erysipelothrix rhusiopathiae ATCC 19414]_x0001_gi|336065455|ref|YP_004560313.1| hypothetical protein ERH_0213 [Erysipelothrix rhusiopathiae str. Fujisawa]_x0001_gi|322463160|gb|EFY08355.1| hypothetical protein HMPREF0357_11508 [Erysipelothrix rhusiopathiae ATCC 19414]_x0001_gi|334295401|dbj|BAK31272.1| putative membrane protei…
contig00001_orf01757	gi|323343101|ref|ZP_08083332.1| hypothetical protein HMPREF0357_11513 [Erysipelothrix rhusiopathiae ATCC 19414]_x0001_gi|336065450|ref|YP_004560308.1| D-alanine--poly(phosphoribitol) ligase subunit 2 [Erysipelothrix rhusiopathiae str. Fujisawa]_x0001_gi|322463165|gb|EFY08360.1| hypothetical protein HMPREF0357_11513 [Erysipelothrix rhusiopathiae ATCC 19414]_x0001_gi|334295396|dbj|BAK31267.1| D-ala…
contig00001_orf01754	gi|323343104|ref|ZP_08083335.1| hypothetical protein HMPREF0357_11516 [Erysipelothrix rhusiopathiae ATCC 19414]_x0001_gi|336065447|ref|YP_004560305.1| putative 4'-phosphopantetheinyl transferase [Erysipelothrix rhusiopathiae str. Fujisawa]_x0001_gi|322463168|gb|EFY08363.1| hypothetical protein HMPREF0357_11516 [Erysipelothrix rhusiopathiae ATCC 19414]_x0001_gi|334295393|dbj|BAK31264.1| putative 4…
contig00001_orf01748	gi|323343109|ref|ZP_08083340.1| hypothetical protein HMPREF0357_11521 [Erysipelothrix rhusiopathiae ATCC 19414]_x0001_gi|336065442|ref|YP_004560300.1| hypothetical protein ERH_0200 [Erysipelothrix rhusiopathiae str. Fujisawa]_x0001_gi|322463173|gb|EFY08368.1| hypothetical protein HMPREF0357_11521 [Erysipelothrix rhusiopathiae ATCC 19414]_x0001_gi|334295388|dbj|BAK31259.1| putative membrane protei…
contig00001_orf01747	gi|323343110|ref|ZP_08083341.1| sugar ABC superfamily ATP binding cassette transporter, ABC protein [Erysipelothrix rhusiopathiae ATCC 19414]_x0001_gi|336065441|ref|YP_004560299.1| sugar ABC transporter ATP-binding protein [Erysipelothrix rhusiopathiae str. Fujisawa]_x0001_gi|322463174|gb|EFY08369.1| sugar ABC superfamily ATP binding cassette transporter, ABC protein [Erysipelothrix rhusiopathiae…
contig00001_orf01745	gi|323343112|ref|ZP_08083343.1| phosphate acetyltransferase [Erysipelothrix rhusiopathiae ATCC 19414]_x0001_gi|336065439|ref|YP_004560297.1| phosphate acetyltransferase [Erysipelothrix rhusiopathiae str. Fujisawa]_x0001_gi|322463176|gb|EFY08371.1| phosphate acetyltransferase [Erysipelothrix rhusiopathiae ATCC 19414]_x0001_gi|334295385|dbj|BAK31256.1| phosphate acetyltransferase [Erysipelothrix rh…
contig00001_orf01740	gi|323343118|ref|ZP_08083349.1| protein-tyrosine-phosphatase [Erysipelothrix rhusiopathiae ATCC 19414]_x0001_gi|336065434|ref|YP_004560292.1| protein-tyrosine phosphatase, low molecular weight [Erysipelothrix rhusiopathiae str. Fujisawa]_x0001_gi|322463182|gb|EFY08377.1| protein-tyrosine-phosphatase [Erysipelothrix rhusiopathiae ATCC 19414]_x0001_gi|334295380|dbj|BAK31251.1| protein-tyrosine phos…
contig00001_orf01731	gi|323343123|ref|ZP_08083354.1| hypothetical protein HMPREF0357_11535 [Erysipelothrix rhusiopathiae ATCC 19414]_x0001_gi|336065429|ref|YP_004560287.1| hypothetical protein ERH_0187 [Erysipelothrix rhusiopathiae str. Fujisawa]_x0001_gi|322463187|gb|EFY08382.1| hypothetical protein HMPREF0357_11535 [Erysipelothrix rhusiopathiae ATCC 19414]_x0001_gi|334295375|dbj|BAK31246.1| hypothetical protein ERH…
contig00001_orf01730	gi|323343124|ref|ZP_08083355.1| hypothetical protein HMPREF0357_11536 [Erysipelothrix rhusiopathiae ATCC 19414]_x0001_gi|322463188|gb|EFY08383.1| hypothetical protein HMPREF0357_11536 [Erysipelothrix rhusiopathiae ATCC 19414]
contig00001_orf01721	gi|323343132|ref|ZP_08083363.1| restriction endonuclease superfamily protein [Erysipelothrix rhusiopathiae ATCC 19414]_x0001_gi|336065421|ref|YP_004560279.1| putative restriction endonuclease [Erysipelothrix rhusiopathiae str. Fujisawa]_x0001_gi|322463196|gb|EFY08391.1| restriction endonuclease superfamily protein [Erysipelothrix rhusiopathiae ATCC 19414]_x0001_gi|334295367|dbj|BAK31238.1| putati…
contig00001_orf01720	gi|323343133|ref|ZP_08083364.1| hypothetical protein HMPREF0357_11545 [Erysipelothrix rhusiopathiae ATCC 19414]_x0001_gi|336065420|ref|YP_004560278.1| hypothetical protein ERH_0178 [Erysipelothrix rhusiopathiae str. Fujisawa]_x0001_gi|322463197|gb|EFY08392.1| hypothetical protein HMPREF0357_11545 [Erysipelothrix rhusiopathiae ATCC 19414]_x0001_gi|334295366|dbj|BAK31237.1| hypothetical protein ERH…
contig00001_orf01718	gi|323343135|ref|ZP_08083366.1| transporter accessory protein [Erysipelothrix rhusiopathiae ATCC 19414]_x0001_gi|336065418|ref|YP_004560276.1| thioredoxin-like fold-containing protein [Erysipelothrix rhusiopathiae str. Fujisawa]_x0001_gi|322463199|gb|EFY08394.1| transporter accessory protein [Erysipelothrix rhusiopathiae ATCC 19414]_x0001_gi|334295364|dbj|BAK31235.1| thioredoxin-like fold-contain…
contig00001_orf01716	gi|323343137|ref|ZP_08083368.1| hypothetical protein HMPREF0357_11549 [Erysipelothrix rhusiopathiae ATCC 19414]_x0001_gi|322463201|gb|EFY08396.1| hypothetical protein HMPREF0357_11549 [Erysipelothrix rhusiopathiae ATCC 19414]
contig00001_orf01713	gi|323343139|ref|ZP_08083370.1| LytTr DNA-binding domain protein [Erysipelothrix rhusiopathiae ATCC 19414]_x0001_gi|336065414|ref|YP_004560272.1| LytTr family DNA-binding domain-containing protein [Erysipelothrix rhusiopathiae str. Fujisawa]_x0001_gi|322463203|gb|EFY08398.1| LytTr DNA-binding domain protein [Erysipelothrix rhusiopathiae ATCC 19414]_x0001_gi|334295360|dbj|BAK31231.1| LytTr family …
contig00001_orf01706	gi|323343144|ref|ZP_08083375.1| cof family protein [Erysipelothrix rhusiopathiae ATCC 19414]_x0001_gi|336065408|ref|YP_004560266.1| hypothetical protein ERH_0166 [Erysipelothrix rhusiopathiae str. Fujisawa]_x0001_gi|322463208|gb|EFY08403.1| cof family protein [Erysipelothrix rhusiopathiae ATCC 19414]_x0001_gi|334295354|dbj|BAK31225.1| conserved hypothetical protein [Erysipelothrix rhusiopathiae s…
contig00001_orf01698	gi|323343151|ref|ZP_08083382.1| CHR family chromate transporter [Erysipelothrix rhusiopathiae ATCC 19414]_x0001_gi|322463215|gb|EFY08410.1| CHR family chromate transporter [Erysipelothrix rhusiopathiae ATCC 19414]
contig00001_orf01697	gi|323343152|ref|ZP_08083383.1| CHR family chromate transport protein [Erysipelothrix rhusiopathiae ATCC 19414]_x0001_gi|336065400|ref|YP_004560258.1| chromate transport protein [Erysipelothrix rhusiopathiae str. Fujisawa]_x0001_gi|322463216|gb|EFY08411.1| CHR family chromate transport protein [Erysipelothrix rhusiopathiae ATCC 19414]_x0001_gi|334295346|dbj|BAK31217.1| chromate transport protein …
contig00001_orf01695	gi|323343154|ref|ZP_08083385.1| flavin reductase [Erysipelothrix rhusiopathiae ATCC 19414]_x0001_gi|336065398|ref|YP_004560256.1| NADPH-dependent FMN reductase [Erysipelothrix rhusiopathiae str. Fujisawa]_x0001_gi|322463218|gb|EFY08413.1| flavin reductase [Erysipelothrix rhusiopathiae ATCC 19414]_x0001_gi|334295344|dbj|BAK31215.1| NADPH-dependent FMN reductase [Erysipelothrix rhusiopathiae str. F…
contig00001_orf01694	gi|323343155|ref|ZP_08083386.1| hypothetical protein HMPREF0357_11567 [Erysipelothrix rhusiopathiae ATCC 19414]_x0001_gi|336065397|ref|YP_004560255.1| MATE efflux family protein [Erysipelothrix rhusiopathiae str. Fujisawa]_x0001_gi|322463219|gb|EFY08414.1| hypothetical protein HMPREF0357_11567 [Erysipelothrix rhusiopathiae ATCC 19414]_x0001_gi|334295343|dbj|BAK31214.1| MATE efflux family protein …
contig00001_orf01685	gi|323343163|ref|ZP_08083394.1| inositol monophosphatase [Erysipelothrix rhusiopathiae ATCC 19414]_x0001_gi|336065389|ref|YP_004560247.1| inositol monophosphatase family protein [Erysipelothrix rhusiopathiae str. Fujisawa]_x0001_gi|322463227|gb|EFY08422.1| inositol monophosphatase [Erysipelothrix rhusiopathiae ATCC 19414]_x0001_gi|334295335|dbj|BAK31206.1| inositol monophosphatase family protein …
contig00001_orf01682	gi|323343165|ref|ZP_08083396.1| DNA-directed RNA polymerase subunit beta prime [Erysipelothrix rhusiopathiae ATCC 19414]_x0001_gi|322463229|gb|EFY08424.1| DNA-directed RNA polymerase subunit beta prime [Erysipelothrix rhusiopathiae ATCC 19414]
contig00001_orf01679	gi|323343168|ref|ZP_08083399.1| 50S ribosomal protein L7/L12 [Erysipelothrix rhusiopathiae ATCC 19414]_x0001_gi|336065384|ref|YP_004560242.1| 50S ribosomal protein L7/L12 [Erysipelothrix rhusiopathiae str. Fujisawa]_x0001_gi|322463232|gb|EFY08427.1| 50S ribosomal protein L7/L12 [Erysipelothrix rhusiopathiae ATCC 19414]_x0001_gi|334295330|dbj|BAK31201.1| 50S ribosomal protein L7/L12 [Erysipelothri…
contig00001_orf01657	gi|323343189|ref|ZP_08083420.1| hypothetical protein HMPREF0357_11601 [Erysipelothrix rhusiopathiae ATCC 19414]_x0001_gi|322463253|gb|EFY08448.1| hypothetical protein HMPREF0357_11601 [Erysipelothrix rhusiopathiae ATCC 19414]
contig00001_orf01653	gi|323343193|ref|ZP_08083424.1| response regulator [Erysipelothrix rhusiopathiae ATCC 19414]_x0001_gi|336065360|ref|YP_004560218.1| OmpR family two component system response regulator CssR [Erysipelothrix rhusiopathiae str. Fujisawa]_x0001_gi|322463257|gb|EFY08452.1| response regulator [Erysipelothrix rhusiopathiae ATCC 19414]_x0001_gi|334295306|dbj|BAK31177.1| two-component system, OmpR family, …
contig00001_orf01651	gi|323343195|ref|ZP_08083426.1| hypothetical protein HMPREF0357_11607 [Erysipelothrix rhusiopathiae ATCC 19414]_x0001_gi|336065358|ref|YP_004560216.1| hypothetical protein ERH_0116 [Erysipelothrix rhusiopathiae str. Fujisawa]_x0001_gi|322463259|gb|EFY08454.1| hypothetical protein HMPREF0357_11607 [Erysipelothrix rhusiopathiae ATCC 19414]_x0001_gi|334295304|dbj|BAK31175.1| YbbR family protein [Ery…
contig00001_orf01643	gi|323343200|ref|ZP_08083431.1| LemA family protein [Erysipelothrix rhusiopathiae ATCC 19414]_x0001_gi|322463264|gb|EFY08459.1| LemA family protein [Erysipelothrix rhusiopathiae ATCC 19414]
contig00001_orf01642	gi|323343201|ref|ZP_08083432.1| SsrA-binding protein [Erysipelothrix rhusiopathiae ATCC 19414]_x0001_gi|336065352|ref|YP_004560210.1| SsrA-binding protein [Erysipelothrix rhusiopathiae str. Fujisawa]_x0001_gi|322463265|gb|EFY08460.1| SsrA-binding protein [Erysipelothrix rhusiopathiae ATCC 19414]_x0001_gi|334295298|dbj|BAK31169.1| SsrA-binding protein [Erysipelothrix rhusiopathiae str. Fujisawa]
contig00001_orf01640	gi|323343202|ref|ZP_08083433.1| ribonuclease R [Erysipelothrix rhusiopathiae ATCC 19414]_x0001_gi|336065351|ref|YP_004560209.1| ribonuclease R [Erysipelothrix rhusiopathiae str. Fujisawa]_x0001_gi|322463266|gb|EFY08461.1| ribonuclease R [Erysipelothrix rhusiopathiae ATCC 19414]_x0001_gi|334295297|dbj|BAK31168.1| ribonuclease R [Erysipelothrix rhusiopathiae str. Fujisawa]
contig00001_orf01638	gi|323343204|ref|ZP_08083435.1| Cro/CI transcriptional regulator [Erysipelothrix rhusiopathiae ATCC 19414]_x0001_gi|322463268|gb|EFY08463.1| Cro/CI transcriptional regulator [Erysipelothrix rhusiopathiae ATCC 19414]
contig00001_orf01629	gi|323343207|ref|ZP_08083438.1| protein-tyrosine phosphatase [Erysipelothrix rhusiopathiae ATCC 19414]_x0001_gi|322463271|gb|EFY08466.1| protein-tyrosine phosphatase [Erysipelothrix rhusiopathiae ATCC 19414]
contig00001_orf01628	gi|323343208|ref|ZP_08083439.1| methionine-S-sulfoxide reductase [Erysipelothrix rhusiopathiae ATCC 19414]_x0001_gi|336065342|ref|YP_004560200.1| peptide-methionine (S)-S-oxide reductase [Erysipelothrix rhusiopathiae str. Fujisawa]_x0001_gi|322463272|gb|EFY08467.1| methionine-S-sulfoxide reductase [Erysipelothrix rhusiopathiae ATCC 19414]_x0001_gi|334295288|dbj|BAK31159.1| peptide-methionine (S)-…
contig00001_orf01626	gi|323343210|ref|ZP_08083441.1| acid phosphatase/vanadium-dependent haloperoxidase [Erysipelothrix rhusiopathiae ATCC 19414]_x0001_gi|336065340|ref|YP_004560198.1| acid phosphatase/vanadium-dependent haloperoxidase related protein [Erysipelothrix rhusiopathiae str. Fujisawa]_x0001_gi|322463274|gb|EFY08469.1| acid phosphatase/vanadium-dependent haloperoxidase [Erysipelothrix rhusiopathiae ATCC 194…
contig00001_orf01625	gi|323343211|ref|ZP_08083442.1| Fe/S-biogenesis protein NfuA [Erysipelothrix rhusiopathiae ATCC 19414]_x0001_gi|336065339|ref|YP_004560197.1| NifU-like domain-containing protein [Erysipelothrix rhusiopathiae str. Fujisawa]_x0001_gi|322463275|gb|EFY08470.1| Fe/S-biogenesis protein NfuA [Erysipelothrix rhusiopathiae ATCC 19414]_x0001_gi|334295285|dbj|BAK31156.1| NifU-like domain-containing protein …
contig00001_orf01619	gi|323343215|ref|ZP_08083446.1| hypothetical protein HMPREF0357_11627 [Erysipelothrix rhusiopathiae ATCC 19414]_x0001_gi|322463279|gb|EFY08474.1| hypothetical protein HMPREF0357_11627 [Erysipelothrix rhusiopathiae ATCC 19414]
contig00001_orf01618	gi|323343216|ref|ZP_08083447.1| TrmH family RNA methyltransferase [Erysipelothrix rhusiopathiae ATCC 19414]_x0001_gi|322463280|gb|EFY08475.1| TrmH family RNA methyltransferase [Erysipelothrix rhusiopathiae ATCC 19414]
contig00001_orf01614	gi|323343219|ref|ZP_08083450.1| S-adenosylmethionine:tRNA ribosyltransferase-isomerase [Erysipelothrix rhusiopathiae ATCC 19414]_x0001_gi|336065331|ref|YP_004560189.1| S-adenosylmethionine--tRNA ribosyltransferase-isomerase [Erysipelothrix rhusiopathiae str. Fujisawa]_x0001_gi|322463283|gb|EFY08478.1| S-adenosylmethionine:tRNA ribosyltransferase-isomerase [Erysipelothrix rhusiopathiae ATCC 19414]…
contig00001_orf01608	gi|323343224|ref|ZP_08083455.1| nitrilotriacetate monooxygenase component B [Erysipelothrix rhusiopathiae ATCC 19414]_x0001_gi|322463288|gb|EFY08483.1| nitrilotriacetate monooxygenase component B [Erysipelothrix rhusiopathiae ATCC 19414]
contig00001_orf01603	gi|323343228|ref|ZP_08083459.1| hypothetical protein HMPREF0357_11640 [Erysipelothrix rhusiopathiae ATCC 19414]_x0001_gi|322463292|gb|EFY08487.1| hypothetical protein HMPREF0357_11640 [Erysipelothrix rhusiopathiae ATCC 19414]
contig00001_orf01596	gi|323343231|ref|ZP_08083462.1| hypothetical protein HMPREF0357_11643 [Erysipelothrix rhusiopathiae ATCC 19414]_x0001_gi|322463295|gb|EFY08490.1| hypothetical protein HMPREF0357_11643 [Erysipelothrix rhusiopathiae ATCC 19414]
contig00001_orf01830	gi|323343035|ref|ZP_08083266.1| tagatose-6-phosphate kinase [Erysipelothrix rhusiopathiae ATCC 19414]_x0001_gi|336065519|ref|YP_004560377.1| D-tagatose-bisphosphate aldolase non-catalytic subunit [Erysipelothrix rhusiopathiae str. Fujisawa]_x0001_gi|322463099|gb|EFY08294.1| tagatose-6-phosphate kinase [Erysipelothrix rhusiopathiae ATCC 19414]_x0001_gi|334295465|dbj|BAK31336.1| D-tagatose-bisphosp…
contig00001_orf01826	gi|323343039|ref|ZP_08083270.1| hypothetical protein HMPREF0357_11451 [Erysipelothrix rhusiopathiae ATCC 19414]_x0001_gi|336065513|ref|YP_004560371.1| accessory gene regulator B [Erysipelothrix rhusiopathiae str. Fujisawa]_x0001_gi|322463103|gb|EFY08298.1| hypothetical protein HMPREF0357_11451 [Erysipelothrix rhusiopathiae ATCC 19414]_x0001_gi|334295459|dbj|BAK31330.1| accessory gene regulator B …
contig00001_orf01825	gi|323343040|ref|ZP_08083271.1| hypothetical protein HMPREF0357_11452 [Erysipelothrix rhusiopathiae ATCC 19414]_x0001_gi|336065512|ref|YP_004560370.1| ATP-binding domain-containing protein [Erysipelothrix rhusiopathiae str. Fujisawa]_x0001_gi|322463104|gb|EFY08299.1| hypothetical protein HMPREF0357_11452 [Erysipelothrix rhusiopathiae ATCC 19414]_x0001_gi|334295458|dbj|BAK31329.1| ATP-binding doma…
contig00001_orf01824	gi|323343041|ref|ZP_08083272.1| hypothetical protein HMPREF0357_11453 [Erysipelothrix rhusiopathiae ATCC 19414]_x0001_gi|336065511|ref|YP_004560369.1| two-component system response regulator [Erysipelothrix rhusiopathiae str. Fujisawa]_x0001_gi|322463105|gb|EFY08300.1| hypothetical protein HMPREF0357_11453 [Erysipelothrix rhusiopathiae ATCC 19414]_x0001_gi|334295457|dbj|BAK31328.1| two-component …
contig00001_orf01821	gi|323343044|ref|ZP_08083275.1| dihydrofolate reductase [Erysipelothrix rhusiopathiae ATCC 19414]_x0001_gi|336065505|ref|YP_004560363.1| dihydrofolate reductase family protein [Erysipelothrix rhusiopathiae str. Fujisawa]_x0001_gi|322463108|gb|EFY08303.1| dihydrofolate reductase [Erysipelothrix rhusiopathiae ATCC 19414]_x0001_gi|334295451|dbj|BAK31322.1| dihydrofolate reductase family protein [Ery…
contig00001_orf01819	gi|323343046|ref|ZP_08083277.1| undecaprenyl-diphosphatase UppP [Erysipelothrix rhusiopathiae ATCC 19414]_x0001_gi|336065503|ref|YP_004560361.1| undecaprenyl-diphosphatase [Erysipelothrix rhusiopathiae str. Fujisawa]_x0001_gi|322463110|gb|EFY08305.1| undecaprenyl-diphosphatase UppP [Erysipelothrix rhusiopathiae ATCC 19414]_x0001_gi|334295449|dbj|BAK31320.1| undecaprenyl-diphosphatase [Erysipeloth…
contig00001_orf01817	gi|323343048|ref|ZP_08083279.1| CspA family cold shock transcriptional regulator [Erysipelothrix rhusiopathiae ATCC 19414]_x0001_gi|336065501|ref|YP_004560359.1| cold-shock protein [Erysipelothrix rhusiopathiae str. Fujisawa]_x0001_gi|322463112|gb|EFY08307.1| CspA family cold shock transcriptional regulator [Erysipelothrix rhusiopathiae ATCC 19414]_x0001_gi|334295447|dbj|BAK31318.1| cold-shock pr…
contig00001_orf01812	gi|323343056|ref|ZP_08083287.1| N-acylglucosamine-6-phosphate 2-epimerase [Erysipelothrix rhusiopathiae ATCC 19414]_x0001_gi|336065496|ref|YP_004560354.1| N-acylglucosamine-6-phosphate 2-epimerase [Erysipelothrix rhusiopathiae str. Fujisawa]_x0001_gi|322463120|gb|EFY08315.1| N-acylglucosamine-6-phosphate 2-epimerase [Erysipelothrix rhusiopathiae ATCC 19414]_x0001_gi|334295442|dbj|BAK31313.1| N-ac…
contig00001_orf01811	gi|323343057|ref|ZP_08083288.1| transcriptional antiterminator [Erysipelothrix rhusiopathiae ATCC 19414]_x0001_gi|322463121|gb|EFY08316.1| transcriptional antiterminator [Erysipelothrix rhusiopathiae ATCC 19414]
contig00001_orf01810	gi|323343058|ref|ZP_08083289.1| methionine aminopeptidase [Erysipelothrix rhusiopathiae ATCC 19414]_x0001_gi|336065494|ref|YP_004560352.1| methionine aminopeptidase [Erysipelothrix rhusiopathiae str. Fujisawa]_x0001_gi|322463122|gb|EFY08317.1| methionine aminopeptidase [Erysipelothrix rhusiopathiae ATCC 19414]_x0001_gi|334295440|dbj|BAK31311.1| methionine aminopeptidase, type I [Erysipelothrix rh…
contig00001_orf01808	gi|323343060|ref|ZP_08083291.1| hypothetical protein HMPREF0357_11472 [Erysipelothrix rhusiopathiae ATCC 19414]_x0001_gi|322463124|gb|EFY08319.1| hypothetical protein HMPREF0357_11472 [Erysipelothrix rhusiopathiae ATCC 19414]
contig00001_orf01842	gi|323343023|ref|ZP_08083254.1| hypothetical protein HMPREF0357_11435 [Erysipelothrix rhusiopathiae ATCC 19414]_x0001_gi|322463087|gb|EFY08282.1| hypothetical protein HMPREF0357_11435 [Erysipelothrix rhusiopathiae ATCC 19414]
contig00001_orf01840	gi|323343025|ref|ZP_08083256.1| sugar isomerase protein AgaS [Erysipelothrix rhusiopathiae ATCC 19414]_x0001_gi|336065529|ref|YP_004560387.1| AgaS family sugar isomerase [Erysipelothrix rhusiopathiae str. Fujisawa]_x0001_gi|322463089|gb|EFY08284.1| sugar isomerase protein AgaS [Erysipelothrix rhusiopathiae ATCC 19414]_x0001_gi|334295475|dbj|BAK31346.1| sugar isomerase, AgaS family [Erysipelothrix…
contig00001_orf01839	gi|323343026|ref|ZP_08083257.1| PTS system N-acetylgalactosamine-specific IIA component [Erysipelothrix rhusiopathiae ATCC 19414]_x0001_gi|336065528|ref|YP_004560386.1| PTS system transporter subunit IIA [Erysipelothrix rhusiopathiae str. Fujisawa]_x0001_gi|322463090|gb|EFY08285.1| PTS system N-acetylgalactosamine-specific IIA component [Erysipelothrix rhusiopathiae ATCC 19414]_x0001_gi|334295474…
contig00001_orf01837	gi|323343028|ref|ZP_08083259.1| PTS system N-acetylgalactosamine-specific IIB component [Erysipelothrix rhusiopathiae ATCC 19414]_x0001_gi|336065526|ref|YP_004560384.1| PTS system transporter subunit IIB [Erysipelothrix rhusiopathiae str. Fujisawa]_x0001_gi|322463092|gb|EFY08287.1| PTS system N-acetylgalactosamine-specific IIB component [Erysipelothrix rhusiopathiae ATCC 19414]_x0001_gi|334295472…
contig00001_orf01836	gi|323343029|ref|ZP_08083260.1| PTS system N-acetylgalactosamine-specific IIC component [Erysipelothrix rhusiopathiae ATCC 19414]_x0001_gi|336065525|ref|YP_004560383.1| PTS system sorbose-specific transporter subunit IIC [Erysipelothrix rhusiopathiae str. Fujisawa]_x0001_gi|322463093|gb|EFY08288.1| PTS system N-acetylgalactosamine-specific IIC component [Erysipelothrix rhusiopathiae ATCC 19414]_x…
contig00001_orf01835	gi|323343030|ref|ZP_08083261.1| PTS family N-acetylgalactosamine (nac) porter component IID [Erysipelothrix rhusiopathiae ATCC 19414]_x0001_gi|336065524|ref|YP_004560382.1| PTS system transporter subunit IID [Erysipelothrix rhusiopathiae str. Fujisawa]_x0001_gi|322463094|gb|EFY08289.1| PTS family N-acetylgalactosamine (nac) porter component IID [Erysipelothrix rhusiopathiae ATCC 19414]_x0001_gi|3…
contig00001_orf01870	gi|323343000|ref|ZP_08083231.1| response regulator [Erysipelothrix rhusiopathiae ATCC 19414]_x0001_gi|336065553|ref|YP_004560411.1| two-component system response regulator [Erysipelothrix rhusiopathiae str. Fujisawa]_x0001_gi|322463064|gb|EFY08259.1| response regulator [Erysipelothrix rhusiopathiae ATCC 19414]_x0001_gi|334295499|dbj|BAK31370.1| two-component system, response regulator [Erysipelot…
contig00001_orf01859	gi|323343009|ref|ZP_08083240.1| YeeE/YedE family integral membrane protein [Erysipelothrix rhusiopathiae ATCC 19414]_x0001_gi|336065544|ref|YP_004560402.1| YeeE/YedE family integral membrane protein [Erysipelothrix rhusiopathiae str. Fujisawa]_x0001_gi|322463073|gb|EFY08268.1| YeeE/YedE family integral membrane protein [Erysipelothrix rhusiopathiae ATCC 19414]_x0001_gi|334295490|dbj|BAK31361.1| Y…
contig00001_orf01857	gi|323343010|ref|ZP_08083241.1| ribosomal large subunit pseudouridine synthase B [Erysipelothrix rhusiopathiae ATCC 19414]_x0001_gi|336065543|ref|YP_004560401.1| ribosomal large subunit pseudouridine synthase F [Erysipelothrix rhusiopathiae str. Fujisawa]_x0001_gi|322463074|gb|EFY08269.1| ribosomal large subunit pseudouridine synthase B [Erysipelothrix rhusiopathiae ATCC 19414]_x0001_gi|334295489…
contig00001_orf01853	gi|323343012|ref|ZP_08083243.1| TIGR01212 family radical SAM protein [Erysipelothrix rhusiopathiae ATCC 19414]_x0001_gi|336065541|ref|YP_004560399.1| radical SAM protein [Erysipelothrix rhusiopathiae str. Fujisawa]_x0001_gi|322463076|gb|EFY08271.1| TIGR01212 family radical SAM protein [Erysipelothrix rhusiopathiae ATCC 19414]_x0001_gi|334295487|dbj|BAK31358.1| radical SAM protein, TIGR01212 famil…
contig00001_orf01851	gi|323343014|ref|ZP_08083245.1| ATP-dependent RNA helicase DbpA [Erysipelothrix rhusiopathiae ATCC 19414]_x0001_gi|322463078|gb|EFY08273.1| ATP-dependent RNA helicase DbpA [Erysipelothrix rhusiopathiae ATCC 19414]
contig00001_orf01850	gi|323343015|ref|ZP_08083246.1| GTP-binding protein HflX [Erysipelothrix rhusiopathiae ATCC 19414]_x0001_gi|336065539|ref|YP_004560397.1| GTP-binding protein HflX [Erysipelothrix rhusiopathiae str. Fujisawa]_x0001_gi|322463079|gb|EFY08274.1| GTP-binding protein HflX [Erysipelothrix rhusiopathiae ATCC 19414]_x0001_gi|334295485|dbj|BAK31356.1| GTP-binding protein HflX [Erysipelothrix rhusiopathiae …
contig00001_orf01849	gi|323343016|ref|ZP_08083247.1| ABC superfamily ATP binding cassette transporter, ABC protein [Erysipelothrix rhusiopathiae ATCC 19414]_x0001_gi|336065538|ref|YP_004560396.1| nitrate/sulfonate/bicarbonate ABC transporter ATP-binding protein [Erysipelothrix rhusiopathiae str. Fujisawa]_x0001_gi|322463080|gb|EFY08275.1| ABC superfamily ATP binding cassette transporter, ABC protein [Erysipelothrix r…
contig00001_orf01847	gi|323343018|ref|ZP_08083249.1| hydroxymethylpyrimidine ABC superfamily ATP binding cassette transporter, membrane protein [Erysipelothrix rhusiopathiae ATCC 19414]_x0001_gi|322463082|gb|EFY08277.1| hydroxymethylpyrimidine ABC superfamily ATP binding cassette transporter, membrane protein [Erysipelothrix rhusiopathiae ATCC 19414]
contig00001_orf01845	gi|323343020|ref|ZP_08083251.1| hypothetical protein HMPREF0357_11432 [Erysipelothrix rhusiopathiae ATCC 19414]_x0001_gi|322463084|gb|EFY08279.1| hypothetical protein HMPREF0357_11432 [Erysipelothrix rhusiopathiae ATCC 19414]
contig00001_orf01885	gi|323342988|ref|ZP_08083219.1| hypothetical protein HMPREF0357_11400 [Erysipelothrix rhusiopathiae ATCC 19414]_x0001_gi|336065565|ref|YP_004560423.1| hypothetical protein ERH_0324 [Erysipelothrix rhusiopathiae str. Fujisawa]_x0001_gi|322463052|gb|EFY08247.1| hypothetical protein HMPREF0357_11400 [Erysipelothrix rhusiopathiae ATCC 19414]_x0001_gi|334295511|dbj|BAK31382.1| putative membrane protei…
contig00001_orf01882	gi|323342991|ref|ZP_08083222.1| hypothetical protein HMPREF0357_11403 [Erysipelothrix rhusiopathiae ATCC 19414]_x0001_gi|336065562|ref|YP_004560420.1| hypothetical protein ERH_0321 [Erysipelothrix rhusiopathiae str. Fujisawa]_x0001_gi|322463055|gb|EFY08250.1| hypothetical protein HMPREF0357_11403 [Erysipelothrix rhusiopathiae ATCC 19414]_x0001_gi|334295508|dbj|BAK31379.1| putative membrane protei…
contig00001_orf01881	gi|323342992|ref|ZP_08083223.1| GntR family transcriptional regulator [Erysipelothrix rhusiopathiae ATCC 19414]_x0001_gi|336065561|ref|YP_004560419.1| Crp/Fnr family transcriptional regulator [Erysipelothrix rhusiopathiae str. Fujisawa]_x0001_gi|322463056|gb|EFY08251.1| GntR family transcriptional regulator [Erysipelothrix rhusiopathiae ATCC 19414]_x0001_gi|334295507|dbj|BAK31378.1| transcription…
contig00001_orf01905	gi|323342970|ref|ZP_08083201.1| O-antigen polymerase superfamily protein [Erysipelothrix rhusiopathiae ATCC 19414]_x0001_gi|322463034|gb|EFY08229.1| O-antigen polymerase superfamily protein [Erysipelothrix rhusiopathiae ATCC 19414]
contig00001_orf01904	gi|323342971|ref|ZP_08083202.1| hypothetical protein HMPREF0357_11383 [Erysipelothrix rhusiopathiae ATCC 19414]_x0001_gi|336065584|ref|YP_004560442.1| hypothetical protein ERH_0343 [Erysipelothrix rhusiopathiae str. Fujisawa]_x0001_gi|322463035|gb|EFY08230.1| hypothetical protein HMPREF0357_11383 [Erysipelothrix rhusiopathiae ATCC 19414]_x0001_gi|334295530|dbj|BAK31401.1| hypothetical protein ERH…
contig00001_orf01903	gi|323342972|ref|ZP_08083203.1| glutamyl-tRNA(Gln) amidotransferase subunit B [Erysipelothrix rhusiopathiae ATCC 19414]_x0001_gi|322463036|gb|EFY08231.1| glutamyl-tRNA(Gln) amidotransferase subunit B [Erysipelothrix rhusiopathiae ATCC 19414]
contig00001_orf01900	gi|323342974|ref|ZP_08083205.1| glutamyl-tRNA(Gln) amidotransferase subunit C [Erysipelothrix rhusiopathiae ATCC 19414]_x0001_gi|336065581|ref|YP_004560439.1| glutamyl-tRNA(Gln) amidotransferase subunit C [Erysipelothrix rhusiopathiae str. Fujisawa]_x0001_gi|322463038|gb|EFY08233.1| glutamyl-tRNA(Gln) amidotransferase subunit C [Erysipelothrix rhusiopathiae ATCC 19414]_x0001_gi|334295527|dbj|BAK3…
contig00001_orf01899	gi|323342975|ref|ZP_08083206.1| CamS sex pheromone cAM373 superfamily protein [Erysipelothrix rhusiopathiae ATCC 19414]_x0001_gi|336065580|ref|YP_004560438.1| CamS sex pheromone cAM373 family protein [Erysipelothrix rhusiopathiae str. Fujisawa]_x0001_gi|322463039|gb|EFY08234.1| CamS sex pheromone cAM373 superfamily protein [Erysipelothrix rhusiopathiae ATCC 19414]_x0001_gi|334295526|dbj|BAK31397.…
contig00001_orf01897	gi|323342977|ref|ZP_08083208.1| ATP-dependent DNA helicase PcrA [Erysipelothrix rhusiopathiae ATCC 19414]_x0001_gi|336065578|ref|YP_004560436.1| ATP-dependent DNA helicase PcrA [Erysipelothrix rhusiopathiae str. Fujisawa]_x0001_gi|322463041|gb|EFY08236.1| ATP-dependent DNA helicase PcrA [Erysipelothrix rhusiopathiae ATCC 19414]_x0001_gi|334295524|dbj|BAK31395.1| ATP-dependent DNA helicase PcrA [E…
contig00001_orf01896	gi|323342978|ref|ZP_08083209.1| hypothetical protein HMPREF0357_11390 [Erysipelothrix rhusiopathiae ATCC 19414]_x0001_gi|336065577|ref|YP_004560435.1| putative SAM-dependent methyltransferase [Erysipelothrix rhusiopathiae str. Fujisawa]_x0001_gi|322463042|gb|EFY08237.1| hypothetical protein HMPREF0357_11390 [Erysipelothrix rhusiopathiae ATCC 19414]_x0001_gi|334295523|dbj|BAK31394.1| putative SAM-…
contig00001_orf01894	gi|323342979|ref|ZP_08083210.1| ribosomal large subunit pseudouridine synthase [Erysipelothrix rhusiopathiae ATCC 19414]_x0001_gi|336065576|ref|YP_004560434.1| pseudouridine synthase [Erysipelothrix rhusiopathiae str. Fujisawa]_x0001_gi|322463043|gb|EFY08238.1| ribosomal large subunit pseudouridine synthase [Erysipelothrix rhusiopathiae ATCC 19414]_x0001_gi|334295522|dbj|BAK31393.1| pseudouridine…
contig00001_orf01893	gi|323342980|ref|ZP_08083211.1| alpha-beta hydrolase superfamily esterase [Erysipelothrix rhusiopathiae ATCC 19414]_x0001_gi|336065575|ref|YP_004560433.1| patatin-like phospholipase [Erysipelothrix rhusiopathiae str. Fujisawa]_x0001_gi|322463044|gb|EFY08239.1| alpha-beta hydrolase superfamily esterase [Erysipelothrix rhusiopathiae ATCC 19414]_x0001_gi|334295521|dbj|BAK31392.1| patatin-like phosph…
contig00001_orf01890	gi|323342983|ref|ZP_08083214.1| hypothetical protein HMPREF0357_11395 [Erysipelothrix rhusiopathiae ATCC 19414]_x0001_gi|336065572|ref|YP_004560430.1| putative acyl-CoA N-acyltransferase [Erysipelothrix rhusiopathiae str. Fujisawa]_x0001_gi|322463047|gb|EFY08242.1| hypothetical protein HMPREF0357_11395 [Erysipelothrix rhusiopathiae ATCC 19414]_x0001_gi|334295518|dbj|BAK31389.1| putative acyl-CoA …
contig00001_orf01888	gi|323342985|ref|ZP_08083216.1| hypothetical protein HMPREF0357_11397 [Erysipelothrix rhusiopathiae ATCC 19414]_x0001_gi|336065570|ref|YP_004560428.1| hypothetical protein ERH_0329 [Erysipelothrix rhusiopathiae str. Fujisawa]_x0001_gi|322463049|gb|EFY08244.1| hypothetical protein HMPREF0357_11397 [Erysipelothrix rhusiopathiae ATCC 19414]_x0001_gi|334295516|dbj|BAK31387.1| putative membrane protei…
contig00001_orf01887	gi|323342986|ref|ZP_08083217.1| cold shock protein CspA [Erysipelothrix rhusiopathiae ATCC 19414]_x0001_gi|336065569|ref|YP_004560427.1| cold-shock protein [Erysipelothrix rhusiopathiae str. Fujisawa]_x0001_gi|322463050|gb|EFY08245.1| cold shock protein CspA [Erysipelothrix rhusiopathiae ATCC 19414]_x0001_gi|334295515|dbj|BAK31386.1| cold-shock protein [Erysipelothrix rhusiopathiae str. Fujisawa]
contig00001_orf01886	gi|323342987|ref|ZP_08083218.1| ribosomal large subunit pseudouridine synthase D [Erysipelothrix rhusiopathiae ATCC 19414]_x0001_gi|336065566|ref|YP_004560424.1| RluA family pseudouridine synthase [Erysipelothrix rhusiopathiae str. Fujisawa]_x0001_gi|322463051|gb|EFY08246.1| ribosomal large subunit pseudouridine synthase D [Erysipelothrix rhusiopathiae ATCC 19414]_x0001_gi|334295512|dbj|BAK31383.…
contig00001_orf01984	gi|323342903|ref|ZP_08083134.1| ABC superfamily ATP binding cassette transporter, membrane protein [Erysipelothrix rhusiopathiae ATCC 19414]_x0001_gi|322462967|gb|EFY08162.1| ABC superfamily ATP binding cassette transporter, membrane protein [Erysipelothrix rhusiopathiae ATCC 19414]
contig00001_orf01981	gi|323342905|ref|ZP_08083136.1| hypothetical protein HMPREF0357_11317 [Erysipelothrix rhusiopathiae ATCC 19414]_x0001_gi|322462969|gb|EFY08164.1| hypothetical protein HMPREF0357_11317 [Erysipelothrix rhusiopathiae ATCC 19414]
contig00001_orf01980	gi|323342906|ref|ZP_08083137.1| ABC superfamily ATP binding cassette transporter, binding protein [Erysipelothrix rhusiopathiae ATCC 19414]_x0001_gi|322462970|gb|EFY08165.1| ABC superfamily ATP binding cassette transporter, binding protein [Erysipelothrix rhusiopathiae ATCC 19414]
contig00001_orf01976	gi|323342909|ref|ZP_08083140.1| glycosyl transferase CpsE [Erysipelothrix rhusiopathiae ATCC 19414]_x0001_gi|322462973|gb|EFY08168.1| glycosyl transferase CpsE [Erysipelothrix rhusiopathiae ATCC 19414]
contig00001_orf01974	gi|323342911|ref|ZP_08083142.1| serine-pyruvate aminotransferase [Erysipelothrix rhusiopathiae ATCC 19414]_x0001_gi|322462975|gb|EFY08170.1| serine-pyruvate aminotransferase [Erysipelothrix rhusiopathiae ATCC 19414]
contig00001_orf01970	gi|323342915|ref|ZP_08083146.1| hypothetical protein HMPREF0357_11327 [Erysipelothrix rhusiopathiae ATCC 19414]_x0001_gi|336065641|ref|YP_004560499.1| cof family hydrolase [Erysipelothrix rhusiopathiae str. Fujisawa]_x0001_gi|322462979|gb|EFY08174.1| hypothetical protein HMPREF0357_11327 [Erysipelothrix rhusiopathiae ATCC 19414]_x0001_gi|334295587|dbj|BAK31458.1| Cof-like hydrolase [Erysipelothri…
contig00001_orf01969	gi|323342916|ref|ZP_08083147.1| 6-phospho-beta-glucosidase [Erysipelothrix rhusiopathiae ATCC 19414]_x0001_gi|322462980|gb|EFY08175.1| 6-phospho-beta-glucosidase [Erysipelothrix rhusiopathiae ATCC 19414]
contig00001_orf01966	gi|323342919|ref|ZP_08083150.1| protease PfpI [Erysipelothrix rhusiopathiae ATCC 19414]_x0001_gi|336065637|ref|YP_004560495.1| PfpI family intracellular protease [Erysipelothrix rhusiopathiae str. Fujisawa]_x0001_gi|322462983|gb|EFY08178.1| protease PfpI [Erysipelothrix rhusiopathiae ATCC 19414]_x0001_gi|334295583|dbj|BAK31454.1| intracellular protease, PfpI family [Erysipelothrix rhusiopathiae s…
contig00001_orf01963	gi|323342921|ref|ZP_08083152.1| hypothetical protein HMPREF0357_11333 [Erysipelothrix rhusiopathiae ATCC 19414]_x0001_gi|322462985|gb|EFY08180.1| hypothetical protein HMPREF0357_11333 [Erysipelothrix rhusiopathiae ATCC 19414]
contig00001_orf01962	gi|323342922|ref|ZP_08083153.1| TerC family integral membrane protein [Erysipelothrix rhusiopathiae ATCC 19414]_x0001_gi|336065634|ref|YP_004560492.1| hypothetical protein ERH_0393 [Erysipelothrix rhusiopathiae str. Fujisawa]_x0001_gi|322462986|gb|EFY08181.1| TerC family integral membrane protein [Erysipelothrix rhusiopathiae ATCC 19414]_x0001_gi|334295580|dbj|BAK31451.1| putative membrane protei…
contig00001_orf01960	gi|323342924|ref|ZP_08083155.1| B3/4 domain protein [Erysipelothrix rhusiopathiae ATCC 19414]_x0001_gi|336065632|ref|YP_004560490.1| B3/4 domain-containing protein [Erysipelothrix rhusiopathiae str. Fujisawa]_x0001_gi|322462988|gb|EFY08183.1| B3/4 domain protein [Erysipelothrix rhusiopathiae ATCC 19414]_x0001_gi|334295578|dbj|BAK31449.1| B3/4 domain-containing protein [Erysipelothrix rhusiopathia…
contig00001_orf01958	gi|323342926|ref|ZP_08083157.1| hypothetical protein HMPREF0357_11338 [Erysipelothrix rhusiopathiae ATCC 19414]_x0001_gi|336065630|ref|YP_004560488.1| hypothetical protein ERH_0389 [Erysipelothrix rhusiopathiae str. Fujisawa]_x0001_gi|322462990|gb|EFY08185.1| hypothetical protein HMPREF0357_11338 [Erysipelothrix rhusiopathiae ATCC 19414]_x0001_gi|334295576|dbj|BAK31447.1| hypothetical protein ERH…
contig00001_orf01957	gi|323342927|ref|ZP_08083158.1| phospholipase D/transphosphatidylase [Erysipelothrix rhusiopathiae ATCC 19414]_x0001_gi|336065629|ref|YP_004560487.1| phospholipase D [Erysipelothrix rhusiopathiae str. Fujisawa]_x0001_gi|322462991|gb|EFY08186.1| phospholipase D/transphosphatidylase [Erysipelothrix rhusiopathiae ATCC 19414]_x0001_gi|334295575|dbj|BAK31446.1| phospholipase D family protein [Erysipel…
contig00001_orf01954	gi|323342930|ref|ZP_08083161.1| hypothetical protein HMPREF0357_11342 [Erysipelothrix rhusiopathiae ATCC 19414]_x0001_gi|336065626|ref|YP_004560484.1| hypothetical protein ERH_0385 [Erysipelothrix rhusiopathiae str. Fujisawa]_x0001_gi|322462994|gb|EFY08189.1| hypothetical protein HMPREF0357_11342 [Erysipelothrix rhusiopathiae ATCC 19414]_x0001_gi|334295572|dbj|BAK31443.1| hypothetical protein ERH…
contig00001_orf01953	gi|323342931|ref|ZP_08083162.1| permease [Erysipelothrix rhusiopathiae ATCC 19414]_x0001_gi|322462995|gb|EFY08190.1| permease [Erysipelothrix rhusiopathiae ATCC 19414]
contig00001_orf01952	gi|323342932|ref|ZP_08083163.1| membrane protein [Erysipelothrix rhusiopathiae ATCC 19414]_x0001_gi|336065624|ref|YP_004560482.1| hypothetical protein ERH_0383 [Erysipelothrix rhusiopathiae str. Fujisawa]_x0001_gi|322462996|gb|EFY08191.1| membrane protein [Erysipelothrix rhusiopathiae ATCC 19414]_x0001_gi|334295570|dbj|BAK31441.1| putative membrane protein [Erysipelothrix rhusiopathiae str. Fujis…
contig00001_orf01951	gi|323342933|ref|ZP_08083164.1| pyroglutamyl-peptidase I [Erysipelothrix rhusiopathiae ATCC 19414]_x0001_gi|336065623|ref|YP_004560481.1| pyroglutamyl-peptidase I [Erysipelothrix rhusiopathiae str. Fujisawa]_x0001_gi|322462997|gb|EFY08192.1| pyroglutamyl-peptidase I [Erysipelothrix rhusiopathiae ATCC 19414]_x0001_gi|334295569|dbj|BAK31440.1| pyroglutamyl-peptidase I [Erysipelothrix rhusiopathiae …
contig00001_orf01945	gi|323342937|ref|ZP_08083168.1| protein of hypothetical function DUF156 [Erysipelothrix rhusiopathiae ATCC 19414]_x0001_gi|336065618|ref|YP_004560476.1| hypothetical protein ERH_0377 [Erysipelothrix rhusiopathiae str. Fujisawa]_x0001_gi|322463001|gb|EFY08196.1| protein of hypothetical function DUF156 [Erysipelothrix rhusiopathiae ATCC 19414]_x0001_gi|334295564|dbj|BAK31435.1| conserved hypothetic…
contig00001_orf01943	gi|323342939|ref|ZP_08083170.1| thioredoxin [Erysipelothrix rhusiopathiae ATCC 19414]_x0001_gi|336065616|ref|YP_004560474.1| thioredoxin [Erysipelothrix rhusiopathiae str. Fujisawa]_x0001_gi|322463003|gb|EFY08198.1| thioredoxin [Erysipelothrix rhusiopathiae ATCC 19414]_x0001_gi|334295562|dbj|BAK31433.1| thioredoxin [Erysipelothrix rhusiopathiae str. Fujisawa]
contig00001_orf01942	gi|323342940|ref|ZP_08083171.1| Trk family potassium (K+) transporter, NAD+ binding protein [Erysipelothrix rhusiopathiae ATCC 19414]_x0001_gi|336065615|ref|YP_004560473.1| potassium uptake protein TrkA [Erysipelothrix rhusiopathiae str. Fujisawa]_x0001_gi|322463004|gb|EFY08199.1| Trk family potassium (K+) transporter, NAD+ binding protein [Erysipelothrix rhusiopathiae ATCC 19414]_x0001_gi|334295…
contig00001_orf01941	gi|323342941|ref|ZP_08083172.1| V-type ATPase [Erysipelothrix rhusiopathiae ATCC 19414]_x0001_gi|336065614|ref|YP_004560472.1| TrkH family potassium uptake protein [Erysipelothrix rhusiopathiae str. Fujisawa]_x0001_gi|322463005|gb|EFY08200.1| V-type ATPase [Erysipelothrix rhusiopathiae ATCC 19414]_x0001_gi|334295560|dbj|BAK31431.1| potassium uptake protein, TrkH family [Erysipelothrix rhusiopathi…
contig00001_orf01938	gi|323342944|ref|ZP_08083175.1| ATP synthase F1 sector gamma subunit [Erysipelothrix rhusiopathiae ATCC 19414]_x0001_gi|336065611|ref|YP_004560469.1| ATP synthase F1 subunit gamma [Erysipelothrix rhusiopathiae str. Fujisawa]_x0001_gi|322463008|gb|EFY08203.1| ATP synthase F1 sector gamma subunit [Erysipelothrix rhusiopathiae ATCC 19414]_x0001_gi|334295557|dbj|BAK31428.1| ATP synthase F1, gamma sub…
contig00001_orf01937	gi|323342945|ref|ZP_08083176.1| ATP synthase F1 sector alpha subunit [Erysipelothrix rhusiopathiae ATCC 19414]_x0001_gi|336065610|ref|YP_004560468.1| ATP synthase F1 subunit alpha [Erysipelothrix rhusiopathiae str. Fujisawa]_x0001_gi|322463009|gb|EFY08204.1| ATP synthase F1 sector alpha subunit [Erysipelothrix rhusiopathiae ATCC 19414]_x0001_gi|334295556|dbj|BAK31427.1| ATP synthase F1, alpha sub…
contig00001_orf01936	gi|323342946|ref|ZP_08083177.1| ATP synthase F1, delta subunit [Erysipelothrix rhusiopathiae ATCC 19414]_x0001_gi|336065609|ref|YP_004560467.1| ATP synthase F1 subunit delta [Erysipelothrix rhusiopathiae str. Fujisawa]_x0001_gi|322463010|gb|EFY08205.1| ATP synthase F1, delta subunit [Erysipelothrix rhusiopathiae ATCC 19414]_x0001_gi|334295555|dbj|BAK31426.1| ATP synthase F1, delta subunit [Erysip…
contig00001_orf01934	gi|323342948|ref|ZP_08083179.1| ATP synthase F0 sector subunit C [Erysipelothrix rhusiopathiae ATCC 19414]_x0001_gi|336065607|ref|YP_004560465.1| ATP synthase F0 subunit C [Erysipelothrix rhusiopathiae str. Fujisawa]_x0001_gi|322463012|gb|EFY08207.1| ATP synthase F0 sector subunit C [Erysipelothrix rhusiopathiae ATCC 19414]_x0001_gi|334295553|dbj|BAK31424.1| ATP synthase F0, C subunit [Erysipelot…
contig00001_orf01933	gi|323342949|ref|ZP_08083180.1| ATP synthase F0 sector subunit A [Erysipelothrix rhusiopathiae ATCC 19414]_x0001_gi|336065606|ref|YP_004560464.1| ATP synthase F0 subunit A [Erysipelothrix rhusiopathiae str. Fujisawa]_x0001_gi|322463013|gb|EFY08208.1| ATP synthase F0 sector subunit A [Erysipelothrix rhusiopathiae ATCC 19414]_x0001_gi|334295552|dbj|BAK31423.1| ATP synthase F0, A subunit [Erysipelot…
contig00001_orf01932	gi|323342950|ref|ZP_08083181.1| hypothetical protein HMPREF0357_11362 [Erysipelothrix rhusiopathiae ATCC 19414]_x0001_gi|322463014|gb|EFY08209.1| hypothetical protein HMPREF0357_11362 [Erysipelothrix rhusiopathiae ATCC 19414]
contig00001_orf01928	gi|323342952|ref|ZP_08083183.1| hypothetical protein HMPREF0357_11364 [Erysipelothrix rhusiopathiae ATCC 19414]_x0001_gi|336065603|ref|YP_004560461.1| hypothetical protein ERH_0362 [Erysipelothrix rhusiopathiae str. Fujisawa]_x0001_gi|322463016|gb|EFY08211.1| hypothetical protein HMPREF0357_11364 [Erysipelothrix rhusiopathiae ATCC 19414]_x0001_gi|334295549|dbj|BAK31420.1| conserved hypothetical p…
contig00001_orf01927	gi|323342953|ref|ZP_08083184.1| formate-tetrahydrofolate ligase [Erysipelothrix rhusiopathiae ATCC 19414]_x0001_gi|336065602|ref|YP_004560460.1| formate--tetrahydrofolate ligase [Erysipelothrix rhusiopathiae str. Fujisawa]_x0001_gi|322463017|gb|EFY08212.1| formate-tetrahydrofolate ligase [Erysipelothrix rhusiopathiae ATCC 19414]_x0001_gi|334295548|dbj|BAK31419.1| formate--tetrahydrofolate ligase …
contig00001_orf01926	gi|323342954|ref|ZP_08083185.1| hypothetical protein HMPREF0357_11366 [Erysipelothrix rhusiopathiae ATCC 19414]_x0001_gi|336065601|ref|YP_004560459.1| hypothetical protein ERH_0360 [Erysipelothrix rhusiopathiae str. Fujisawa]_x0001_gi|322463018|gb|EFY08213.1| hypothetical protein HMPREF0357_11366 [Erysipelothrix rhusiopathiae ATCC 19414]_x0001_gi|334295547|dbj|BAK31418.1| putative membrane protei…
contig00001_orf01925	gi|323342955|ref|ZP_08083186.1| YbaK/EbsC family protein EbsC protein [Erysipelothrix rhusiopathiae ATCC 19414]_x0001_gi|336065600|ref|YP_004560458.1| YbaK/EbsC family protein [Erysipelothrix rhusiopathiae str. Fujisawa]_x0001_gi|322463019|gb|EFY08214.1| YbaK/EbsC family protein EbsC protein [Erysipelothrix rhusiopathiae ATCC 19414]_x0001_gi|334295546|dbj|BAK31417.1| YbaK/EbsC family protein [Ery…
contig00001_orf01924	gi|323342956|ref|ZP_08083187.1| small conductance mechanosensitive ion channel family transporter [Erysipelothrix rhusiopathiae ATCC 19414]_x0001_gi|336065599|ref|YP_004560457.1| MscS family small conductance mechanosensitive ion channel [Erysipelothrix rhusiopathiae str. Fujisawa]_x0001_gi|322463020|gb|EFY08215.1| small conductance mechanosensitive ion channel family transporter [Erysipelothrix …
contig00001_orf01923	gi|323342957|ref|ZP_08083188.1| hypothetical protein HMPREF0357_11369 [Erysipelothrix rhusiopathiae ATCC 19414]_x0001_gi|336065598|ref|YP_004560456.1| ribonuclease BN [Erysipelothrix rhusiopathiae str. Fujisawa]_x0001_gi|322463021|gb|EFY08216.1| hypothetical protein HMPREF0357_11369 [Erysipelothrix rhusiopathiae ATCC 19414]_x0001_gi|334295544|dbj|BAK31415.1| ribonuclease BN, putative [Erysipeloth…
contig00001_orf01922	gi|323342958|ref|ZP_08083189.1| glutaredoxin family protein NrdH [Erysipelothrix rhusiopathiae ATCC 19414]_x0001_gi|336065597|ref|YP_004560455.1| glutaredoxin-like protein NrdH [Erysipelothrix rhusiopathiae str. Fujisawa]_x0001_gi|322463022|gb|EFY08217.1| glutaredoxin family protein NrdH [Erysipelothrix rhusiopathiae ATCC 19414]_x0001_gi|334295543|dbj|BAK31414.1| glutaredoxin-like protein NrdH [E…
contig00001_orf01921	gi|323342959|ref|ZP_08083190.1| ribonucleotide-diphosphate reductase subunit beta [Erysipelothrix rhusiopathiae ATCC 19414]_x0001_gi|336065596|ref|YP_004560454.1| ribonucleoside-diphosphate reductase subunit beta [Erysipelothrix rhusiopathiae str. Fujisawa]_x0001_gi|322463023|gb|EFY08218.1| ribonucleotide-diphosphate reductase subunit beta [Erysipelothrix rhusiopathiae ATCC 19414]_x0001_gi|334295…
contig00001_orf01917	gi|323342962|ref|ZP_08083193.1| hypothetical protein HMPREF0357_11374 [Erysipelothrix rhusiopathiae ATCC 19414]_x0001_gi|322463026|gb|EFY08221.1| hypothetical protein HMPREF0357_11374 [Erysipelothrix rhusiopathiae ATCC 19414]
contig00001_orf01916	gi|323342963|ref|ZP_08083194.1| PTS family mannose/fructose/sorbose porter component IIB [Erysipelothrix rhusiopathiae ATCC 19414]_x0001_gi|336065592|ref|YP_004560450.1| PTS system mannose/fructose/sorbose family transporter subunit IIB [Erysipelothrix rhusiopathiae str. Fujisawa]_x0001_gi|322463027|gb|EFY08222.1| PTS family mannose/fructose/sorbose porter component IIB [Erysipelothrix rhusiopath…
contig00001_orf01915	gi|323342964|ref|ZP_08083195.1| PTS family fructose/mannitol (fru) porter component IIC [Erysipelothrix rhusiopathiae ATCC 19414]_x0001_gi|336065591|ref|YP_004560449.1| PTS system sorbose-specific transporter subunit IIC [Erysipelothrix rhusiopathiae str. Fujisawa]_x0001_gi|322463028|gb|EFY08223.1| PTS family fructose/mannitol (fru) porter component IIC [Erysipelothrix rhusiopathiae ATCC 19414]_x…
contig00001_orf01914	gi|323342965|ref|ZP_08083196.1| PTS family mannose/fructose/sorbose porter, IID component [Erysipelothrix rhusiopathiae ATCC 19414]_x0001_gi|336065590|ref|YP_004560448.1| PTS system mannose/fructose/sorbose family transporter subunit IID [Erysipelothrix rhusiopathiae str. Fujisawa]_x0001_gi|322463029|gb|EFY08224.1| PTS family mannose/fructose/sorbose porter, IID component [Erysipelothrix rhusiopa…
contig00001_orf01910	gi|323342967|ref|ZP_08083198.1| phospholipase/carboxylesterase [Erysipelothrix rhusiopathiae ATCC 19414]_x0001_gi|336065588|ref|YP_004560446.1| phospholipase/carboxylesterase [Erysipelothrix rhusiopathiae str. Fujisawa]_x0001_gi|322463031|gb|EFY08226.1| phospholipase/carboxylesterase [Erysipelothrix rhusiopathiae ATCC 19414]_x0001_gi|334295534|dbj|BAK31405.1| phospholipase/carboxylesterase [Erysi…
contig00001_orf01908	gi|323342968|ref|ZP_08083199.1| hypothetical protein HMPREF0357_11380 [Erysipelothrix rhusiopathiae ATCC 19414]_x0001_gi|336065587|ref|YP_004560445.1| CoA-binding domain-containing protein [Erysipelothrix rhusiopathiae str. Fujisawa]_x0001_gi|322463032|gb|EFY08227.1| hypothetical protein HMPREF0357_11380 [Erysipelothrix rhusiopathiae ATCC 19414]_x0001_gi|334295533|dbj|BAK31404.1| CoA-binding doma…
contig00001_orf01907	gi|323342969|ref|ZP_08083200.1| oligoendopeptidase F [Erysipelothrix rhusiopathiae ATCC 19414]_x0001_gi|336065586|ref|YP_004560444.1| oligoendopeptidase F [Erysipelothrix rhusiopathiae str. Fujisawa]_x0001_gi|322463033|gb|EFY08228.1| oligoendopeptidase F [Erysipelothrix rhusiopathiae ATCC 19414]_x0001_gi|334295532|dbj|BAK31403.1| oligoendopeptidase F [Erysipelothrix rhusiopathiae str. Fujisawa]
contig00001_orf00034	gi|323341615|ref|ZP_08081848.1| ABC superfamily ATP binding cassette transporter, binding protein [Erysipelothrix rhusiopathiae ATCC 19414]_x0001_gi|322464040|gb|EFY09233.1| ABC superfamily ATP binding cassette transporter, binding protein [Erysipelothrix rhusiopathiae ATCC 19414]
contig00001_orf00033	gi|323341614|ref|ZP_08081847.1| dihydrolipoyl dehydrogenase [Erysipelothrix rhusiopathiae ATCC 19414]_x0001_gi|336065681|ref|YP_004560539.1| pyruvate dehydrogenase complex, E3 component, dihydrolipoamide dehydrogenase [Erysipelothrix rhusiopathiae str. Fujisawa]_x0001_gi|322464039|gb|EFY09232.1| dihydrolipoyl dehydrogenase [Erysipelothrix rhusiopathiae ATCC 19414]_x0001_gi|334295627|dbj|BAK31498.…
contig00001_orf00032	gi|323341613|ref|ZP_08081846.1| pyruvate dehydrogenase complex E2, dihydrolipoamide acetyltransferase [Erysipelothrix rhusiopathiae ATCC 19414]_x0001_gi|336065680|ref|YP_004560538.1| pyruvate dehydrogenase complex, E2 component, dihydrolipoamide acetyltransferase [Erysipelothrix rhusiopathiae str. Fujisawa]_x0001_gi|322464038|gb|EFY09231.1| pyruvate dehydrogenase complex E2, dihydrolipoamide acet…
contig00001_orf00031	gi|323341612|ref|ZP_08081845.1| pyruvate dehydrogenase complex E1 component beta subunit [Erysipelothrix rhusiopathiae ATCC 19414]_x0001_gi|336065679|ref|YP_004560537.1| pyruvate dehydrogenase complex, E1 component subunit beta [Erysipelothrix rhusiopathiae str. Fujisawa]_x0001_gi|322464037|gb|EFY09230.1| pyruvate dehydrogenase complex E1 component beta subunit [Erysipelothrix rhusiopathiae ATCC …
contig00001_orf00027	gi|323341609|ref|ZP_08081842.1| II family cellulose-binding protein [Erysipelothrix rhusiopathiae ATCC 19414]_x0001_gi|336065676|ref|YP_004560534.1| hypothetical protein ERH_0436 [Erysipelothrix rhusiopathiae str. Fujisawa]_x0001_gi|322464034|gb|EFY09227.1| II family cellulose-binding protein [Erysipelothrix rhusiopathiae ATCC 19414]_x0001_gi|334295622|dbj|BAK31493.1| putative membrane protein [E…
contig00001_orf00025	gi|323341608|ref|ZP_08081841.1| phosphoglycerate mutase [Erysipelothrix rhusiopathiae ATCC 19414]_x0001_gi|322464033|gb|EFY09226.1| phosphoglycerate mutase [Erysipelothrix rhusiopathiae ATCC 19414]
contig00001_orf00026	gi|323341608|ref|ZP_08081841.1| phosphoglycerate mutase [Erysipelothrix rhusiopathiae ATCC 19414]_x0001_gi|322464033|gb|EFY09226.1| phosphoglycerate mutase [Erysipelothrix rhusiopathiae ATCC 19414]
contig00001_orf00024	gi|323341607|ref|ZP_08081840.1| hypothetical protein HMPREF0357_10020 [Erysipelothrix rhusiopathiae ATCC 19414]_x0001_gi|336065674|ref|YP_004560532.1| hypothetical protein ERH_0434 [Erysipelothrix rhusiopathiae str. Fujisawa]_x0001_gi|322464032|gb|EFY09225.1| hypothetical protein HMPREF0357_10020 [Erysipelothrix rhusiopathiae ATCC 19414]_x0001_gi|334295620|dbj|BAK31491.1| hypothetical protein ERH…
contig00001_orf00021	gi|323341604|ref|ZP_08081837.1| peptidyl-prolyl cis-trans isomerase [Erysipelothrix rhusiopathiae ATCC 19414]_x0001_gi|336065671|ref|YP_004560529.1| peptidyl-prolyl cis-trans isomerase [Erysipelothrix rhusiopathiae str. Fujisawa]_x0001_gi|322464029|gb|EFY09222.1| peptidyl-prolyl cis-trans isomerase [Erysipelothrix rhusiopathiae ATCC 19414]_x0001_gi|334295617|dbj|BAK31488.1| peptidyl-prolyl cis-tr…
contig00001_orf00020	gi|323341603|ref|ZP_08081836.1| hypothetical protein HMPREF0357_10016 [Erysipelothrix rhusiopathiae ATCC 19414]_x0001_gi|336065670|ref|YP_004560528.1| GntR family transcriptional regulator [Erysipelothrix rhusiopathiae str. Fujisawa]_x0001_gi|322464028|gb|EFY09221.1| hypothetical protein HMPREF0357_10016 [Erysipelothrix rhusiopathiae ATCC 19414]_x0001_gi|334295616|dbj|BAK31487.1| transcriptional …
contig00001_orf00019	gi|323341602|ref|ZP_08081835.1| hypothetical protein HMPREF0357_10015 [Erysipelothrix rhusiopathiae ATCC 19414]_x0001_gi|336065669|ref|YP_004560527.1| hypothetical protein ERH_0429 [Erysipelothrix rhusiopathiae str. Fujisawa]_x0001_gi|322464027|gb|EFY09220.1| hypothetical protein HMPREF0357_10015 [Erysipelothrix rhusiopathiae ATCC 19414]_x0001_gi|334295615|dbj|BAK31486.1| hypothetical protein ERH…
contig00001_orf00017	gi|323341601|ref|ZP_08081834.1| glutamyl-aminopeptidase [Erysipelothrix rhusiopathiae ATCC 19414]_x0001_gi|336065668|ref|YP_004560526.1| peptidase, M42 family [Erysipelothrix rhusiopathiae str. Fujisawa]_x0001_gi|322464026|gb|EFY09219.1| glutamyl-aminopeptidase [Erysipelothrix rhusiopathiae ATCC 19414]_x0001_gi|334295614|dbj|BAK31485.1| peptidase, M42 family [Erysipelothrix rhusiopathiae str. Fuj…
contig00001_orf00016	gi|323341600|ref|ZP_08081833.1| ABC superfamily ATP binding cassette transporter, membrane protein [Erysipelothrix rhusiopathiae ATCC 19414]_x0001_gi|322464025|gb|EFY09218.1| ABC superfamily ATP binding cassette transporter, membrane protein [Erysipelothrix rhusiopathiae ATCC 19414]
contig00001_orf00011	gi|323341596|ref|ZP_08081829.1| serine acetyltransferase [Erysipelothrix rhusiopathiae ATCC 19414]_x0001_gi|336065661|ref|YP_004560519.1| serine O-acetyltransferase [Erysipelothrix rhusiopathiae str. Fujisawa]_x0001_gi|322464021|gb|EFY09214.1| serine acetyltransferase [Erysipelothrix rhusiopathiae ATCC 19414]_x0001_gi|334295607|dbj|BAK31478.1| serine O-acetyltransferase [Erysipelothrix rhusiopath…
contig00001_orf00009	gi|323341594|ref|ZP_08081827.1| HTH domain protein [Erysipelothrix rhusiopathiae ATCC 19414]_x0001_gi|336065659|ref|YP_004560517.1| putative transcriptional regulator [Erysipelothrix rhusiopathiae str. Fujisawa]_x0001_gi|322464019|gb|EFY09212.1| HTH domain protein [Erysipelothrix rhusiopathiae ATCC 19414]_x0001_gi|334295605|dbj|BAK31476.1| putative transcriptional regulator [Erysipelothrix rhusio…
contig00001_orf00008	gi|323341593|ref|ZP_08081826.1| hypothetical protein HMPREF0357_10006 [Erysipelothrix rhusiopathiae ATCC 19414]_x0001_gi|336065658|ref|YP_004560516.1| hypothetical protein ERH_0418 [Erysipelothrix rhusiopathiae str. Fujisawa]_x0001_gi|322464018|gb|EFY09211.1| hypothetical protein HMPREF0357_10006 [Erysipelothrix rhusiopathiae ATCC 19414]_x0001_gi|334295604|dbj|BAK31475.1| hypothetical protein ERH…
contig00001_orf00005	gi|323341590|ref|ZP_08081823.1| sugar ABC superfamily ATP binding cassette transporter, membrane protein [Erysipelothrix rhusiopathiae ATCC 19414]_x0001_gi|322464015|gb|EFY09208.1| sugar ABC superfamily ATP binding cassette transporter, membrane protein [Erysipelothrix rhusiopathiae ATCC 19414]
contig00001_orf00004	gi|323341589|ref|ZP_08081822.1| ABC superfamily ATP binding cassette transporter, permease protein [Erysipelothrix rhusiopathiae ATCC 19414]_x0001_gi|336065655|ref|YP_004560513.1| ABC transporter permease [Erysipelothrix rhusiopathiae str. Fujisawa]_x0001_gi|322464014|gb|EFY09207.1| ABC superfamily ATP binding cassette transporter, permease protein [Erysipelothrix rhusiopathiae ATCC 19414]_x0001_…
contig00001_orf00002	gi|323341588|ref|ZP_08081821.1| glutamate/aspartate ABC superfamily ATP binding cassette transporter, ABC protein [Erysipelothrix rhusiopathiae ATCC 19414]_x0001_gi|336065654|ref|YP_004560512.1| ABC transporter ATP-binding protein [Erysipelothrix rhusiopathiae str. Fujisawa]_x0001_gi|322464013|gb|EFY09206.1| glutamate/aspartate ABC superfamily ATP binding cassette transporter, ABC protein [Erysip…
contig00001_orf00003	gi|323341588|ref|ZP_08081821.1| glutamate/aspartate ABC superfamily ATP binding cassette transporter, ABC protein [Erysipelothrix rhusiopathiae ATCC 19414]_x0001_gi|336065654|ref|YP_004560512.1| ABC transporter ATP-binding protein [Erysipelothrix rhusiopathiae str. Fujisawa]_x0001_gi|322464013|gb|EFY09206.1| glutamate/aspartate ABC superfamily ATP binding cassette transporter, ABC protein [Erysip…
contig00001_orf00252	gi|323341810|ref|ZP_08082043.1| replication-associated protein RepA [Erysipelothrix rhusiopathiae ATCC 19414]_x0001_gi|322464235|gb|EFY09428.1| replication-associated protein RepA [Erysipelothrix rhusiopathiae ATCC 19414]
contig00001_orf00250	gi|323341809|ref|ZP_08082042.1| hypothetical protein HMPREF0357_10222 [Erysipelothrix rhusiopathiae ATCC 19414]_x0001_gi|336065922|ref|YP_004560780.1| putative DNA-binding protein [Erysipelothrix rhusiopathiae str. Fujisawa]_x0001_gi|322464234|gb|EFY09427.1| hypothetical protein HMPREF0357_10222 [Erysipelothrix rhusiopathiae ATCC 19414]_x0001_gi|334295868|dbj|BAK31739.1| putative DNA-binding prot…
contig00001_orf00241	gi|323341800|ref|ZP_08082033.1| regulatory protein Spx [Erysipelothrix rhusiopathiae ATCC 19414]_x0001_gi|336065913|ref|YP_004560771.1| transcriptional regulator Spx [Erysipelothrix rhusiopathiae str. Fujisawa]_x0001_gi|322464225|gb|EFY09418.1| regulatory protein Spx [Erysipelothrix rhusiopathiae ATCC 19414]_x0001_gi|334295859|dbj|BAK31730.1| transcriptional regulator Spx [Erysipelothrix rhusiopa…
contig00001_orf00238	gi|323341798|ref|ZP_08082031.1| 1A family penicillin-binding protein [Erysipelothrix rhusiopathiae ATCC 19414]_x0001_gi|322464223|gb|EFY09416.1| 1A family penicillin-binding protein [Erysipelothrix rhusiopathiae ATCC 19414]
contig00001_orf00228	gi|323341792|ref|ZP_08082025.1| metallo-beta-lactamase [Erysipelothrix rhusiopathiae ATCC 19414]_x0001_gi|336065906|ref|YP_004560764.1| RNA-metabolising metallo-beta-lactamase [Erysipelothrix rhusiopathiae str. Fujisawa]_x0001_gi|322464217|gb|EFY09410.1| metallo-beta-lactamase [Erysipelothrix rhusiopathiae ATCC 19414]_x0001_gi|334295852|dbj|BAK31723.1| RNA-metabolising metallo-beta-lactamase [Ery…
contig00001_orf00227	gi|323341791|ref|ZP_08082024.1| Ser/Thr protein phosphatase [Erysipelothrix rhusiopathiae ATCC 19414]_x0001_gi|336065905|ref|YP_004560763.1| metallophosphoesterase [Erysipelothrix rhusiopathiae str. Fujisawa]_x0001_gi|322464216|gb|EFY09409.1| Ser/Thr protein phosphatase [Erysipelothrix rhusiopathiae ATCC 19414]_x0001_gi|334295851|dbj|BAK31722.1| metallophosphoesterase [Erysipelothrix rhusiopathia…
contig00001_orf00226	gi|323341790|ref|ZP_08082023.1| 2',3'-cyclic-nucleotide 2'-phosphodiesterase [Erysipelothrix rhusiopathiae ATCC 19414]_x0001_gi|322464215|gb|EFY09408.1| 2',3'-cyclic-nucleotide 2'-phosphodiesterase [Erysipelothrix rhusiopathiae ATCC 19414]
contig00001_orf00225	gi|323341789|ref|ZP_08082022.1| recombination protein A [Erysipelothrix rhusiopathiae ATCC 19414]_x0001_gi|322464214|gb|EFY09407.1| recombination protein A [Erysipelothrix rhusiopathiae ATCC 19414]
contig00001_orf00224	gi|323341788|ref|ZP_08082021.1| CDP-diacylglycerol-glycerol-3-phosphate 3-phosphatidyltransferase [Erysipelothrix rhusiopathiae ATCC 19414]_x0001_gi|336065902|ref|YP_004560760.1| CDP-diacylglycerol--glycerol-3-phosphate 3-phosphatidyltransferase [Erysipelothrix rhusiopathiae str. Fujisawa]_x0001_gi|322464213|gb|EFY09406.1| CDP-diacylglycerol-glycerol-3-phosphate 3-phosphatidyltransferase [Erysipe…
contig00001_orf00221	gi|323341785|ref|ZP_08082018.1| recombination protein U [Erysipelothrix rhusiopathiae ATCC 19414]_x0001_gi|322464210|gb|EFY09403.1| recombination protein U [Erysipelothrix rhusiopathiae ATCC 19414]
contig00001_orf00218	gi|323341783|ref|ZP_08082016.1| alanine racemase [Erysipelothrix rhusiopathiae ATCC 19414]_x0001_gi|322464208|gb|EFY09401.1| alanine racemase [Erysipelothrix rhusiopathiae ATCC 19414]
contig00001_orf00214	gi|323341779|ref|ZP_08082012.1| DNA replication protein DnaD [Erysipelothrix rhusiopathiae ATCC 19414]_x0001_gi|336065893|ref|YP_004560751.1| DNA replication protein DnaD [Erysipelothrix rhusiopathiae str. Fujisawa]_x0001_gi|322464204|gb|EFY09397.1| DNA replication protein DnaD [Erysipelothrix rhusiopathiae ATCC 19414]_x0001_gi|334295839|dbj|BAK31710.1| DNA replication protein DnaD [Erysipelothri…
contig00001_orf00208	gi|323341774|ref|ZP_08082007.1| hypothetical protein HMPREF0357_10187 [Erysipelothrix rhusiopathiae ATCC 19414]_x0001_gi|336065888|ref|YP_004560746.1| hypothetical protein ERH_0648 [Erysipelothrix rhusiopathiae str. Fujisawa]_x0001_gi|322464199|gb|EFY09392.1| hypothetical protein HMPREF0357_10187 [Erysipelothrix rhusiopathiae ATCC 19414]_x0001_gi|334295834|dbj|BAK31705.1| hypothetical protein ERH…
contig00001_orf00205	gi|323341771|ref|ZP_08082004.1| di-trans,poly-cis-decaprenylcistransferase [Erysipelothrix rhusiopathiae ATCC 19414]_x0001_gi|322464196|gb|EFY09389.1| di-trans,poly-cis-decaprenylcistransferase [Erysipelothrix rhusiopathiae ATCC 19414]
contig00001_orf00204	gi|323341770|ref|ZP_08082003.1| ribosome recycling factor [Erysipelothrix rhusiopathiae ATCC 19414]_x0001_gi|336065884|ref|YP_004560742.1| ribosome recycling factor [Erysipelothrix rhusiopathiae str. Fujisawa]_x0001_gi|322464195|gb|EFY09388.1| ribosome recycling factor [Erysipelothrix rhusiopathiae ATCC 19414]_x0001_gi|334295830|dbj|BAK31701.1| ribosome recycling factor [Erysipelothrix rhusiopath…
contig00001_orf00203	gi|323341769|ref|ZP_08082002.1| UMP kinase [Erysipelothrix rhusiopathiae ATCC 19414]_x0001_gi|336065883|ref|YP_004560741.1| uridylate kinase [Erysipelothrix rhusiopathiae str. Fujisawa]_x0001_gi|322464194|gb|EFY09387.1| UMP kinase [Erysipelothrix rhusiopathiae ATCC 19414]_x0001_gi|334295829|dbj|BAK31700.1| uridylate kinase [Erysipelothrix rhusiopathiae str. Fujisawa]
contig00001_orf00202	gi|323341768|ref|ZP_08082001.1| elongation factor EF1B [Erysipelothrix rhusiopathiae ATCC 19414]_x0001_gi|336065882|ref|YP_004560740.1| translation elongation factor Ts [Erysipelothrix rhusiopathiae str. Fujisawa]_x0001_gi|322464193|gb|EFY09386.1| elongation factor EF1B [Erysipelothrix rhusiopathiae ATCC 19414]_x0001_gi|334295828|dbj|BAK31699.1| translation elongation factor Ts [Erysipelothrix rh…
contig00001_orf00201	gi|323341767|ref|ZP_08082000.1| 30S ribosomal protein S2 [Erysipelothrix rhusiopathiae ATCC 19414]_x0001_gi|336065881|ref|YP_004560739.1| 30S ribosomal protein S2 [Erysipelothrix rhusiopathiae str. Fujisawa]_x0001_gi|322464192|gb|EFY09385.1| 30S ribosomal protein S2 [Erysipelothrix rhusiopathiae ATCC 19414]_x0001_gi|334295827|dbj|BAK31698.1| 30S ribosomal protein S2 [Erysipelothrix rhusiopathiae …
contig00001_orf00199	gi|323341765|ref|ZP_08081998.1| hypothetical protein HMPREF0357_10178 [Erysipelothrix rhusiopathiae ATCC 19414]_x0001_gi|336065879|ref|YP_004560737.1| hypothetical protein ERH_0639 [Erysipelothrix rhusiopathiae str. Fujisawa]_x0001_gi|322464190|gb|EFY09383.1| hypothetical protein HMPREF0357_10178 [Erysipelothrix rhusiopathiae ATCC 19414]_x0001_gi|334295825|dbj|BAK31696.1| hypothetical protein ERH…
contig00001_orf00197	gi|323341763|ref|ZP_08081996.1| tRNA (guanine-N(1)-)-methyltransferase [Erysipelothrix rhusiopathiae ATCC 19414]_x0001_gi|336065876|ref|YP_004560734.1| tRNA (guanine-N(1)-)-methyltransferase [Erysipelothrix rhusiopathiae str. Fujisawa]_x0001_gi|322464188|gb|EFY09381.1| tRNA (guanine-N(1)-)-methyltransferase [Erysipelothrix rhusiopathiae ATCC 19414]_x0001_gi|334295822|dbj|BAK31693.1| tRNA (guanine…
contig00001_orf00195	gi|323341761|ref|ZP_08081994.1| RNA binding protein [Erysipelothrix rhusiopathiae ATCC 19414]_x0001_gi|336065874|ref|YP_004560732.1| hypothetical protein ERH_0634 [Erysipelothrix rhusiopathiae str. Fujisawa]_x0001_gi|322464186|gb|EFY09379.1| RNA binding protein [Erysipelothrix rhusiopathiae ATCC 19414]_x0001_gi|334295820|dbj|BAK31691.1| hypothetical protein ERH_0634 [Erysipelothrix rhusiopathiae …
contig00001_orf00191	gi|323341757|ref|ZP_08081990.1| bifunctional pyrimidine operon attenuation protein/uracil phosphoribosyltransferase [Erysipelothrix rhusiopathiae ATCC 19414]_x0001_gi|336065870|ref|YP_004560728.1| bifunctional pyrimidine regulatory protein/uracil phosphoribosyltransferase [Erysipelothrix rhusiopathiae str. Fujisawa]_x0001_gi|322464182|gb|EFY09375.1| bifunctional pyrimidine operon attenuation prot…
contig00001_orf00188	gi|323341749|ref|ZP_08081982.1| hypothetical protein HMPREF0357_10162 [Erysipelothrix rhusiopathiae ATCC 19414]_x0001_gi|322464174|gb|EFY09367.1| hypothetical protein HMPREF0357_10162 [Erysipelothrix rhusiopathiae ATCC 19414]
contig00001_orf00187	gi|323341748|ref|ZP_08081981.1| hypothetical protein HMPREF0357_10161 [Erysipelothrix rhusiopathiae ATCC 19414]_x0001_gi|336065817|ref|YP_004560675.1| hypothetical protein ERH_0577 [Erysipelothrix rhusiopathiae str. Fujisawa]_x0001_gi|322464173|gb|EFY09366.1| hypothetical protein HMPREF0357_10161 [Erysipelothrix rhusiopathiae ATCC 19414]_x0001_gi|334295763|dbj|BAK31634.1| hypothetical protein ERH…
contig00001_orf00171	gi|323341736|ref|ZP_08081969.1| metallo-beta-lactamase [Erysipelothrix rhusiopathiae ATCC 19414]_x0001_gi|322464161|gb|EFY09354.1| metallo-beta-lactamase [Erysipelothrix rhusiopathiae ATCC 19414]
contig00001_orf00166	gi|323341732|ref|ZP_08081965.1| family 85 glycosyl hydrolase [Erysipelothrix rhusiopathiae ATCC 19414]_x0001_gi|322464157|gb|EFY09350.1| family 85 glycosyl hydrolase [Erysipelothrix rhusiopathiae ATCC 19414]
contig00001_orf00163	gi|323341729|ref|ZP_08081962.1| hypothetical protein HMPREF0357_10142 [Erysipelothrix rhusiopathiae ATCC 19414]_x0001_gi|336065798|ref|YP_004560656.1| hypothetical protein ERH_0558 [Erysipelothrix rhusiopathiae str. Fujisawa]_x0001_gi|322464154|gb|EFY09347.1| hypothetical protein HMPREF0357_10142 [Erysipelothrix rhusiopathiae ATCC 19414]_x0001_gi|334295744|dbj|BAK31615.1| hypothetical protein ERH…
contig00001_orf00161	gi|323341727|ref|ZP_08081960.1| hypothetical protein HMPREF0357_10140 [Erysipelothrix rhusiopathiae ATCC 19414]_x0001_gi|336065796|ref|YP_004560654.1| hypothetical protein ERH_0556 [Erysipelothrix rhusiopathiae str. Fujisawa]_x0001_gi|322464152|gb|EFY09345.1| hypothetical protein HMPREF0357_10140 [Erysipelothrix rhusiopathiae ATCC 19414]_x0001_gi|334295742|dbj|BAK31613.1| hypothetical protein ERH…
contig00001_orf00160	gi|323341726|ref|ZP_08081959.1| hypothetical protein HMPREF0357_10139 [Erysipelothrix rhusiopathiae ATCC 19414]_x0001_gi|336065795|ref|YP_004560653.1| hypothetical protein ERH_0555 [Erysipelothrix rhusiopathiae str. Fujisawa]_x0001_gi|322464151|gb|EFY09344.1| hypothetical protein HMPREF0357_10139 [Erysipelothrix rhusiopathiae ATCC 19414]_x0001_gi|334295741|dbj|BAK31612.1| hypothetical protein ERH…
contig00001_orf00147	gi|323341714|ref|ZP_08081947.1| MarR family transcriptional regulator [Erysipelothrix rhusiopathiae ATCC 19414]_x0001_gi|336065783|ref|YP_004560641.1| MarR family transcriptional regulator [Erysipelothrix rhusiopathiae str. Fujisawa]_x0001_gi|322464139|gb|EFY09332.1| MarR family transcriptional regulator [Erysipelothrix rhusiopathiae ATCC 19414]_x0001_gi|334295729|dbj|BAK31600.1| transcriptional …
contig00001_orf00146	gi|323341713|ref|ZP_08081946.1| 50S ribosomal protein L20 [Erysipelothrix rhusiopathiae ATCC 19414]_x0001_gi|336065782|ref|YP_004560640.1| 50S ribosomal protein L20 [Erysipelothrix rhusiopathiae str. Fujisawa]_x0001_gi|322464138|gb|EFY09331.1| 50S ribosomal protein L20 [Erysipelothrix rhusiopathiae ATCC 19414]_x0001_gi|334295728|dbj|BAK31599.1| 50S ribosomal protein L20 [Erysipelothrix rhusiopath…
contig00001_orf00140	gi|323341708|ref|ZP_08081941.1| GTP diphosphokinase [Erysipelothrix rhusiopathiae ATCC 19414]_x0001_gi|336065776|ref|YP_004560634.1| RelA/SpoT protein [Erysipelothrix rhusiopathiae str. Fujisawa]_x0001_gi|322464133|gb|EFY09326.1| GTP diphosphokinase [Erysipelothrix rhusiopathiae ATCC 19414]_x0001_gi|334295722|dbj|BAK31593.1| RelA/SpoT protein [Erysipelothrix rhusiopathiae str. Fujisawa]
contig00001_orf00139	gi|323341707|ref|ZP_08081940.1| adenine phosphoribosyltransferase [Erysipelothrix rhusiopathiae ATCC 19414]_x0001_gi|336065775|ref|YP_004560633.1| adenine phosphoribosyltransferase [Erysipelothrix rhusiopathiae str. Fujisawa]_x0001_gi|322464132|gb|EFY09325.1| adenine phosphoribosyltransferase [Erysipelothrix rhusiopathiae ATCC 19414]_x0001_gi|334295721|dbj|BAK31592.1| adenine phosphoribosyltransf…
contig00001_orf00136	gi|323341704|ref|ZP_08081937.1| hypothetical protein HMPREF0357_10117 [Erysipelothrix rhusiopathiae ATCC 19414]_x0001_gi|336065772|ref|YP_004560630.1| hypothetical protein ERH_0532 [Erysipelothrix rhusiopathiae str. Fujisawa]_x0001_gi|322464129|gb|EFY09322.1| hypothetical protein HMPREF0357_10117 [Erysipelothrix rhusiopathiae ATCC 19414]_x0001_gi|334295718|dbj|BAK31589.1| putative membrane protei…
contig00001_orf00131	gi|323341699|ref|ZP_08081932.1| hypothetical protein HMPREF0357_10112 [Erysipelothrix rhusiopathiae ATCC 19414]_x0001_gi|336065767|ref|YP_004560625.1| cell division protein FtsL [Erysipelothrix rhusiopathiae str. Fujisawa]_x0001_gi|322464124|gb|EFY09317.1| hypothetical protein HMPREF0357_10112 [Erysipelothrix rhusiopathiae ATCC 19414]_x0001_gi|334295713|dbj|BAK31584.1| cell division protein FtsL …
contig00001_orf00130	gi|323341698|ref|ZP_08081931.1| S-adenosyl-L-methionine-dependent methyltransferase MraW [Erysipelothrix rhusiopathiae ATCC 19414]_x0001_gi|336065766|ref|YP_004560624.1| S-adenosyl-L-methionine-dependent methyltransferase, MraW [Erysipelothrix rhusiopathiae str. Fujisawa]_x0001_gi|322464123|gb|EFY09316.1| S-adenosyl-L-methionine-dependent methyltransferase MraW [Erysipelothrix rhusiopathiae ATCC …
contig00001_orf00129	gi|323341697|ref|ZP_08081930.1| cell division protein MraZ [Erysipelothrix rhusiopathiae ATCC 19414]_x0001_gi|336065765|ref|YP_004560623.1| cell division protein MraZ [Erysipelothrix rhusiopathiae str. Fujisawa]_x0001_gi|322464122|gb|EFY09315.1| cell division protein MraZ [Erysipelothrix rhusiopathiae ATCC 19414]_x0001_gi|334295711|dbj|BAK31582.1| cell division protein MraZ [Erysipelothrix rhusio…
contig00001_orf00123	gi|323341692|ref|ZP_08081925.1| 50S ribosomal protein L32 [Erysipelothrix rhusiopathiae ATCC 19414]_x0001_gi|336065760|ref|YP_004560618.1| 50S ribosomal protein L32 [Erysipelothrix rhusiopathiae str. Fujisawa]_x0001_gi|322464117|gb|EFY09310.1| 50S ribosomal protein L32 [Erysipelothrix rhusiopathiae ATCC 19414]_x0001_gi|334295706|dbj|BAK31577.1| 50S ribosomal protein L32 [Erysipelothrix rhusiopath…
contig00001_orf00122	gi|323341691|ref|ZP_08081924.1| putative nucleic acid-binding protein [Erysipelothrix rhusiopathiae ATCC 19414]_x0001_gi|336065759|ref|YP_004560617.1| hypothetical protein ERH_0519 [Erysipelothrix rhusiopathiae str. Fujisawa]_x0001_gi|322464116|gb|EFY09309.1| putative nucleic acid-binding protein [Erysipelothrix rhusiopathiae ATCC 19414]_x0001_gi|334295705|dbj|BAK31576.1| hypothetical protein ERH…
contig00001_orf00121	gi|323341690|ref|ZP_08081923.1| tyrosine recombinase XerC [Erysipelothrix rhusiopathiae ATCC 19414]_x0001_gi|336065758|ref|YP_004560616.1| tyrosine recombinase XerC [Erysipelothrix rhusiopathiae str. Fujisawa]_x0001_gi|322464115|gb|EFY09308.1| tyrosine recombinase XerC [Erysipelothrix rhusiopathiae ATCC 19414]_x0001_gi|334295704|dbj|BAK31575.1| tyrosine recombinase XerC [Erysipelothrix rhusiopath…
contig00001_orf00113	gi|323341684|ref|ZP_08081917.1| signal peptidase IB [Erysipelothrix rhusiopathiae ATCC 19414]_x0001_gi|336065752|ref|YP_004560610.1| signal peptidase I [Erysipelothrix rhusiopathiae str. Fujisawa]_x0001_gi|322464109|gb|EFY09302.1| signal peptidase IB [Erysipelothrix rhusiopathiae ATCC 19414]_x0001_gi|334295698|dbj|BAK31569.1| signal peptidase I [Erysipelothrix rhusiopathiae str. Fujisawa]
contig00001_orf00112	gi|323341683|ref|ZP_08081916.1| 50S ribosomal protein L19 [Erysipelothrix rhusiopathiae ATCC 19414]_x0001_gi|336065751|ref|YP_004560609.1| 50S ribosomal protein L19 [Erysipelothrix rhusiopathiae str. Fujisawa]_x0001_gi|322464108|gb|EFY09301.1| 50S ribosomal protein L19 [Erysipelothrix rhusiopathiae ATCC 19414]_x0001_gi|334295697|dbj|BAK31568.1| 50S ribosomal protein L19 [Erysipelothrix rhusiopath…
contig00001_orf00110	gi|323341681|ref|ZP_08081914.1| thiamine biosynthesis protein ThiI [Erysipelothrix rhusiopathiae ATCC 19414]_x0001_gi|322464106|gb|EFY09299.1| thiamine biosynthesis protein ThiI [Erysipelothrix rhusiopathiae ATCC 19414]
contig00001_orf00106	gi|323341678|ref|ZP_08081911.1| 30S ribosomal protein S4 [Erysipelothrix rhusiopathiae ATCC 19414]_x0001_gi|336065746|ref|YP_004560604.1| 30S ribosomal protein S4 [Erysipelothrix rhusiopathiae str. Fujisawa]_x0001_gi|322464103|gb|EFY09296.1| 30S ribosomal protein S4 [Erysipelothrix rhusiopathiae ATCC 19414]_x0001_gi|334295692|dbj|BAK31563.1| 30S ribosomal protein S4 [Erysipelothrix rhusiopathiae …
contig00001_orf00105	gi|323341678|ref|ZP_08081911.1| 30S ribosomal protein S4 [Erysipelothrix rhusiopathiae ATCC 19414]_x0001_gi|336065746|ref|YP_004560604.1| 30S ribosomal protein S4 [Erysipelothrix rhusiopathiae str. Fujisawa]_x0001_gi|322464103|gb|EFY09296.1| 30S ribosomal protein S4 [Erysipelothrix rhusiopathiae ATCC 19414]_x0001_gi|334295692|dbj|BAK31563.1| 30S ribosomal protein S4 [Erysipelothrix rhusiopathiae …
contig00001_orf00101	gi|323341674|ref|ZP_08081907.1| proton/sugar symporter [Erysipelothrix rhusiopathiae ATCC 19414]_x0001_gi|336065742|ref|YP_004560600.1| major facilitator superfamily transporter [Erysipelothrix rhusiopathiae str. Fujisawa]_x0001_gi|322464099|gb|EFY09292.1| proton/sugar symporter [Erysipelothrix rhusiopathiae ATCC 19414]_x0001_gi|334295688|dbj|BAK31559.1| major facilitator superfamily transporter …
contig00001_orf00100	gi|323341673|ref|ZP_08081906.1| 5-formyltetrahydrofolate cyclo-ligase [Erysipelothrix rhusiopathiae ATCC 19414]_x0001_gi|336065741|ref|YP_004560599.1| 5-formyltetrahydrofolate cyclo-ligase [Erysipelothrix rhusiopathiae str. Fujisawa]_x0001_gi|322464098|gb|EFY09291.1| 5-formyltetrahydrofolate cyclo-ligase [Erysipelothrix rhusiopathiae ATCC 19414]_x0001_gi|334295687|dbj|BAK31558.1| 5-formyltetrahyd…
contig00001_orf00095	gi|323341668|ref|ZP_08081901.1| FeS assembly ATPase SufC [Erysipelothrix rhusiopathiae ATCC 19414]_x0001_gi|336065736|ref|YP_004560594.1| Fe-S cluster assembly ATP-binding protein [Erysipelothrix rhusiopathiae str. Fujisawa]_x0001_gi|322464093|gb|EFY09286.1| FeS assembly ATPase SufC [Erysipelothrix rhusiopathiae ATCC 19414]_x0001_gi|334295682|dbj|BAK31553.1| Fe-S cluster assembly ATP-binding prot…
contig00001_orf00094	gi|323341667|ref|ZP_08081900.1| hypothetical protein HMPREF0357_10080 [Erysipelothrix rhusiopathiae ATCC 19414]_x0001_gi|336065735|ref|YP_004560593.1| peptidyl-prolyl isomerase [Erysipelothrix rhusiopathiae str. Fujisawa]_x0001_gi|322464092|gb|EFY09285.1| hypothetical protein HMPREF0357_10080 [Erysipelothrix rhusiopathiae ATCC 19414]_x0001_gi|334295681|dbj|BAK31552.1| peptidylprolyl isomerase [Er…
contig00001_orf00088	gi|323341662|ref|ZP_08081895.1| 30S ribosomal protein S15 [Erysipelothrix rhusiopathiae ATCC 19414]_x0001_gi|336065730|ref|YP_004560588.1| 30S ribosomal protein S15 [Erysipelothrix rhusiopathiae str. Fujisawa]_x0001_gi|322464087|gb|EFY09280.1| 30S ribosomal protein S15 [Erysipelothrix rhusiopathiae ATCC 19414]_x0001_gi|334295676|dbj|BAK31547.1| 30S ribosomal protein S15 [Erysipelothrix rhusiopath…
contig00001_orf00071	gi|323341648|ref|ZP_08081881.1| uridine kinase [Erysipelothrix rhusiopathiae ATCC 19414]_x0001_gi|336065716|ref|YP_004560574.1| uridine kinase [Erysipelothrix rhusiopathiae str. Fujisawa]_x0001_gi|322464073|gb|EFY09266.1| uridine kinase [Erysipelothrix rhusiopathiae ATCC 19414]_x0001_gi|334295662|dbj|BAK31533.1| uridine kinase [Erysipelothrix rhusiopathiae str. Fujisawa]
contig00001_orf00069	gi|323341646|ref|ZP_08081879.1| FkpA protein [Erysipelothrix rhusiopathiae ATCC 19414]_x0001_gi|336065714|ref|YP_004560572.1| hypothetical protein ERH_0474 [Erysipelothrix rhusiopathiae str. Fujisawa]_x0001_gi|322464071|gb|EFY09264.1| FkpA protein [Erysipelothrix rhusiopathiae ATCC 19414]_x0001_gi|334295660|dbj|BAK31531.1| hypothetical protein ERH_0474 [Erysipelothrix rhusiopathiae str. Fujisawa]
contig00001_orf00067	gi|323341644|ref|ZP_08081877.1| protein of hypothetical function DUF161 [Erysipelothrix rhusiopathiae ATCC 19414]_x0001_gi|336065712|ref|YP_004560570.1| hypothetical protein ERH_0472 [Erysipelothrix rhusiopathiae str. Fujisawa]_x0001_gi|322464069|gb|EFY09262.1| protein of hypothetical function DUF161 [Erysipelothrix rhusiopathiae ATCC 19414]_x0001_gi|334295658|dbj|BAK31529.1| conserved hypothetic…
contig00001_orf00060	gi|323341639|ref|ZP_08081872.1| CBS domain protein [Erysipelothrix rhusiopathiae ATCC 19414]_x0001_gi|336065707|ref|YP_004560565.1| hemolysin-like protein [Erysipelothrix rhusiopathiae str. Fujisawa]_x0001_gi|322464064|gb|EFY09257.1| CBS domain protein [Erysipelothrix rhusiopathiae ATCC 19414]_x0001_gi|334295653|dbj|BAK31524.1| hemolysin-related protein [Erysipelothrix rhusiopathiae str. Fujisawa]
contig00001_orf00046	gi|323341626|ref|ZP_08081859.1| hypothetical protein HMPREF0357_10039 [Erysipelothrix rhusiopathiae ATCC 19414]_x0001_gi|336065693|ref|YP_004560551.1| antibiotic biosynthesis monooxygenase [Erysipelothrix rhusiopathiae str. Fujisawa]_x0001_gi|322464051|gb|EFY09244.1| hypothetical protein HMPREF0357_10039 [Erysipelothrix rhusiopathiae ATCC 19414]_x0001_gi|334295639|dbj|BAK31510.1| antibiotic biosy…
contig00001_orf00042	gi|323341623|ref|ZP_08081856.1| multidrug resistance ABC superfamily ATP binding cassette transporter, membrane protein [Erysipelothrix rhusiopathiae ATCC 19414]_x0001_gi|322464048|gb|EFY09241.1| multidrug resistance ABC superfamily ATP binding cassette transporter, membrane protein [Erysipelothrix rhusiopathiae ATCC 19414]
contig00001_orf00041	gi|323341622|ref|ZP_08081855.1| multidrug resistance ABC transporter ATP-binding and permease protein [Erysipelothrix rhusiopathiae ATCC 19414]_x0001_gi|336065689|ref|YP_004560547.1| ABC transporter permease/ATP-binding protein [Erysipelothrix rhusiopathiae str. Fujisawa]_x0001_gi|322464047|gb|EFY09240.1| multidrug resistance ABC transporter ATP-binding and permease protein [Erysipelothrix rhusio…
contig00001_orf00040	gi|323341621|ref|ZP_08081854.1| MarR family transcriptional regulator [Erysipelothrix rhusiopathiae ATCC 19414]_x0001_gi|336065688|ref|YP_004560546.1| MarR family transcriptional regulator [Erysipelothrix rhusiopathiae str. Fujisawa]_x0001_gi|322464046|gb|EFY09239.1| MarR family transcriptional regulator [Erysipelothrix rhusiopathiae ATCC 19414]_x0001_gi|334295634|dbj|BAK31505.1| transcriptional …
contig00001_orf00038	gi|323341619|ref|ZP_08081852.1| oligopeptide ABC superfamily ATP binding cassette transporter, ABC protein [Erysipelothrix rhusiopathiae ATCC 19414]_x0001_gi|336065686|ref|YP_004560544.1| oligopeptide/dipeptide ABC transporter ATP-binding protein [Erysipelothrix rhusiopathiae str. Fujisawa]_x0001_gi|322464044|gb|EFY09237.1| oligopeptide ABC superfamily ATP binding cassette transporter, ABC protei…
contig00001_orf00037	gi|323341618|ref|ZP_08081851.1| dipeptide ABC superfamily ATP binding cassette transporter, ABC protein [Erysipelothrix rhusiopathiae ATCC 19414]_x0001_gi|336065685|ref|YP_004560543.1| oligopeptide/dipeptide ABC transporter ATP-binding protein [Erysipelothrix rhusiopathiae str. Fujisawa]_x0001_gi|322464043|gb|EFY09236.1| dipeptide ABC superfamily ATP binding cassette transporter, ABC protein [Ery…
contig00001_orf00036	gi|323341617|ref|ZP_08081850.1| oligopeptide ABC superfamily ATP binding cassette transporter, permease protein [Erysipelothrix rhusiopathiae ATCC 19414]_x0001_gi|336065684|ref|YP_004560542.1| oligopeptide ABC transporter permease [Erysipelothrix rhusiopathiae str. Fujisawa]_x0001_gi|322464042|gb|EFY09235.1| oligopeptide ABC superfamily ATP binding cassette transporter, permease protein [Erysipel…
contig00001_orf00262	gi|323341817|ref|ZP_08082050.1| hypothetical protein HMPREF0357_10230 [Erysipelothrix rhusiopathiae ATCC 19414]_x0001_gi|336065931|ref|YP_004560789.1| hypothetical protein ERH_0692 [Erysipelothrix rhusiopathiae str. Fujisawa]_x0001_gi|322464242|gb|EFY09435.1| hypothetical protein HMPREF0357_10230 [Erysipelothrix rhusiopathiae ATCC 19414]_x0001_gi|334295877|dbj|BAK31748.1| hypothetical protein ERH…
contig00001_orf00259	gi|323341815|ref|ZP_08082048.1| hypothetical protein HMPREF0357_10228 [Erysipelothrix rhusiopathiae ATCC 19414]_x0001_gi|336065928|ref|YP_004560786.1| ABC transporter ATP-binding protein [Erysipelothrix rhusiopathiae str. Fujisawa]_x0001_gi|322464240|gb|EFY09433.1| hypothetical protein HMPREF0357_10228 [Erysipelothrix rhusiopathiae ATCC 19414]_x0001_gi|334295874|dbj|BAK31745.1| ABC transporter, A…
contig00001_orf00256	gi|323341814|ref|ZP_08082047.1| hypothetical protein HMPREF0357_10227 [Erysipelothrix rhusiopathiae ATCC 19414]_x0001_gi|322464239|gb|EFY09432.1| hypothetical protein HMPREF0357_10227 [Erysipelothrix rhusiopathiae ATCC 19414]
contig00001_orf00255	gi|323341813|ref|ZP_08082046.1| hypothetical protein HMPREF0357_10226 [Erysipelothrix rhusiopathiae ATCC 19414]_x0001_gi|336065926|ref|YP_004560784.1| hypothetical protein ERH_0687 [Erysipelothrix rhusiopathiae str. Fujisawa]_x0001_gi|322464238|gb|EFY09431.1| hypothetical protein HMPREF0357_10226 [Erysipelothrix rhusiopathiae ATCC 19414]_x0001_gi|334295872|dbj|BAK31743.1| putative membrane protei…
contig00001_orf00271	gi|323341825|ref|ZP_08082058.1| ISSdy1 transposase [Erysipelothrix rhusiopathiae ATCC 19414]_x0001_gi|336065940|ref|YP_004560798.1| truncated transposase [Erysipelothrix rhusiopathiae str. Fujisawa]_x0001_gi|322464250|gb|EFY09443.1| ISSdy1 transposase [Erysipelothrix rhusiopathiae ATCC 19414]_x0001_gi|334295886|dbj|BAK31757.1| truncated transposase [Erysipelothrix rhusiopathiae str. Fujisawa]
contig00001_orf00269	gi|323341824|ref|ZP_08082057.1| macrophage infection protein, MimD [Erysipelothrix rhusiopathiae ATCC 19414]_x0001_gi|322464249|gb|EFY09442.1| macrophage infection protein, MimD [Erysipelothrix rhusiopathiae ATCC 19414]
contig00001_orf00268	gi|323341823|ref|ZP_08082056.1| hypothetical protein HMPREF0357_10236 [Erysipelothrix rhusiopathiae ATCC 19414]_x0001_gi|336065937|ref|YP_004560795.1| hypothetical protein ERH_0698 [Erysipelothrix rhusiopathiae str. Fujisawa]_x0001_gi|322464248|gb|EFY09441.1| hypothetical protein HMPREF0357_10236 [Erysipelothrix rhusiopathiae ATCC 19414]_x0001_gi|334295883|dbj|BAK31754.1| putative membrane protei…
contig00001_orf00287	gi|323341835|ref|ZP_08082068.1| hypothetical protein HMPREF0357_10248 [Erysipelothrix rhusiopathiae ATCC 19414]_x0001_gi|336065950|ref|YP_004560808.1| peptidase family C39 domain-containing protein [Erysipelothrix rhusiopathiae str. Fujisawa]_x0001_gi|322464260|gb|EFY09453.1| hypothetical protein HMPREF0357_10248 [Erysipelothrix rhusiopathiae ATCC 19414]_x0001_gi|334295896|dbj|BAK31767.1| peptida…
contig00001_orf00380	gi|323341915|ref|ZP_08082148.1| hypothetical protein HMPREF0357_10328 [Erysipelothrix rhusiopathiae ATCC 19414]_x0001_gi|336066026|ref|YP_004560884.1| hypothetical protein ERH_0788 [Erysipelothrix rhusiopathiae str. Fujisawa]_x0001_gi|322464340|gb|EFY09533.1| hypothetical protein HMPREF0357_10328 [Erysipelothrix rhusiopathiae ATCC 19414]_x0001_gi|334295972|dbj|BAK31843.1| putative membrane protei…
contig00001_orf00377	gi|323341913|ref|ZP_08082146.1| lipoprotein signal peptidase [Erysipelothrix rhusiopathiae ATCC 19414]_x0001_gi|336066024|ref|YP_004560882.1| hypothetical protein ERH_0786 [Erysipelothrix rhusiopathiae str. Fujisawa]_x0001_gi|322464338|gb|EFY09531.1| lipoprotein signal peptidase [Erysipelothrix rhusiopathiae ATCC 19414]_x0001_gi|334295970|dbj|BAK31841.1| hypothetical protein ERH_0786 [Erysipeloth…
contig00001_orf00376	gi|323341912|ref|ZP_08082145.1| hypothetical protein HMPREF0357_10325 [Erysipelothrix rhusiopathiae ATCC 19414]_x0001_gi|336066023|ref|YP_004560881.1| hypothetical protein ERH_0785 [Erysipelothrix rhusiopathiae str. Fujisawa]_x0001_gi|322464337|gb|EFY09530.1| hypothetical protein HMPREF0357_10325 [Erysipelothrix rhusiopathiae ATCC 19414]_x0001_gi|334295969|dbj|BAK31840.1| hypothetical protein ERH…
contig00001_orf00365	gi|323341905|ref|ZP_08082138.1| protein of hypothetical function DUF124 [Erysipelothrix rhusiopathiae ATCC 19414]_x0001_gi|336066016|ref|YP_004560874.1| hypothetical protein ERH_0778 [Erysipelothrix rhusiopathiae str. Fujisawa]_x0001_gi|322464330|gb|EFY09523.1| protein of hypothetical function DUF124 [Erysipelothrix rhusiopathiae ATCC 19414]_x0001_gi|334295962|dbj|BAK31833.1| conserved hypothetic…
contig00001_orf00360	gi|323341900|ref|ZP_08082133.1| sugar phosphatase [Erysipelothrix rhusiopathiae ATCC 19414]_x0001_gi|336066011|ref|YP_004560869.1| cof family hydrolase [Erysipelothrix rhusiopathiae str. Fujisawa]_x0001_gi|322464325|gb|EFY09518.1| sugar phosphatase [Erysipelothrix rhusiopathiae ATCC 19414]_x0001_gi|334295957|dbj|BAK31828.1| Cof-like hydrolase [Erysipelothrix rhusiopathiae str. Fujisawa]
contig00001_orf00358	gi|323341898|ref|ZP_08082131.1| lipopolysaccharide biosynthesis protein LicD [Erysipelothrix rhusiopathiae ATCC 19414]_x0001_gi|336066009|ref|YP_004560867.1| lipopolysaccharide biosynthesis protein LicD [Erysipelothrix rhusiopathiae str. Fujisawa]_x0001_gi|322464323|gb|EFY09516.1| lipopolysaccharide biosynthesis protein LicD [Erysipelothrix rhusiopathiae ATCC 19414]_x0001_gi|334295955|dbj|BAK3182…
contig00001_orf00354	gi|323341894|ref|ZP_08082127.1| thymidylate kinase [Erysipelothrix rhusiopathiae ATCC 19414]_x0001_gi|336066005|ref|YP_004560863.1| hypothetical protein ERH_0767 [Erysipelothrix rhusiopathiae str. Fujisawa]_x0001_gi|322464319|gb|EFY09512.1| thymidylate kinase [Erysipelothrix rhusiopathiae ATCC 19414]_x0001_gi|334295951|dbj|BAK31822.1| conserved hypothetical protein [Erysipelothrix rhusiopathiae s…
contig00001_orf00352	gi|323341892|ref|ZP_08082125.1| hypothetical protein HMPREF0357_10305 [Erysipelothrix rhusiopathiae ATCC 19414]_x0001_gi|322464317|gb|EFY09510.1| hypothetical protein HMPREF0357_10305 [Erysipelothrix rhusiopathiae ATCC 19414]
contig00001_orf00350	gi|323341890|ref|ZP_08082123.1| CBS domain protein [Erysipelothrix rhusiopathiae ATCC 19414]_x0001_gi|336066001|ref|YP_004560859.1| hypothetical protein ERH_0763 [Erysipelothrix rhusiopathiae str. Fujisawa]_x0001_gi|322464315|gb|EFY09508.1| CBS domain protein [Erysipelothrix rhusiopathiae ATCC 19414]_x0001_gi|334295947|dbj|BAK31818.1| CBS domain-containing protein [Erysipelothrix rhusiopathiae st…
contig00001_orf01633	gi|323341886|ref|ZP_08082119.1| ISPsy9 transposase [Erysipelothrix rhusiopathiae ATCC 19414]_x0001_gi|322464311|gb|EFY09504.1| ISPsy9 transposase [Erysipelothrix rhusiopathiae ATCC 19414]
contig00001_orf00341	gi|323341881|ref|ZP_08082114.1| CCS family citrate:cation symporter [Erysipelothrix rhusiopathiae ATCC 19414]_x0001_gi|336065992|ref|YP_004560850.1| citrate-sodium symporter [Erysipelothrix rhusiopathiae str. Fujisawa]_x0001_gi|322464306|gb|EFY09499.1| CCS family citrate:cation symporter [Erysipelothrix rhusiopathiae ATCC 19414]_x0001_gi|334295938|dbj|BAK31809.1| citrate-sodium symporter [Erysipe…
contig00001_orf00338	gi|323341878|ref|ZP_08082111.1| citrate lyase, gamma subunit [Erysipelothrix rhusiopathiae ATCC 19414]_x0001_gi|336065989|ref|YP_004560847.1| citrate lyase subunit gamma [Erysipelothrix rhusiopathiae str. Fujisawa]_x0001_gi|322464303|gb|EFY09496.1| citrate lyase, gamma subunit [Erysipelothrix rhusiopathiae ATCC 19414]_x0001_gi|334295935|dbj|BAK31806.1| citrate lyase, gamma subunit [Erysipelothrix…
contig00001_orf00336	gi|323341876|ref|ZP_08082109.1| citrate lyase holo-[acyl-carrier-protein] synthase [Erysipelothrix rhusiopathiae ATCC 19414]_x0001_gi|336065987|ref|YP_004560845.1| 2-(5''-triphosphoribosyl)-3'-dephosphocoenzyme-A synthase [Erysipelothrix rhusiopathiae str. Fujisawa]_x0001_gi|322464301|gb|EFY09494.1| citrate lyase holo-[acyl-carrier-protein] synthase [Erysipelothrix rhusiopathiae ATCC 19414]_x0001…
contig00001_orf00328	gi|323341869|ref|ZP_08082102.1| D-lactate dehydrogenase [Erysipelothrix rhusiopathiae ATCC 19414]_x0001_gi|336065980|ref|YP_004560838.1| D-specific D-2-hydroxyacid dehydrogenase [Erysipelothrix rhusiopathiae str. Fujisawa]_x0001_gi|322464294|gb|EFY09487.1| D-lactate dehydrogenase [Erysipelothrix rhusiopathiae ATCC 19414]_x0001_gi|334295926|dbj|BAK31797.1| D-specific D-2-hydroxyacid dehydrogenase …
contig00001_orf00327	gi|323341868|ref|ZP_08082101.1| PTS family porter [Erysipelothrix rhusiopathiae ATCC 19414]_x0001_gi|336065979|ref|YP_004560837.1| putative regulatory protein [Erysipelothrix rhusiopathiae str. Fujisawa]_x0001_gi|322464293|gb|EFY09486.1| PTS family porter [Erysipelothrix rhusiopathiae ATCC 19414]_x0001_gi|334295925|dbj|BAK31796.1| putative regulatory protein [Erysipelothrix rhusiopathiae str. Fuj…
contig00001_orf00313	gi|323341859|ref|ZP_08082092.1| ABC superfamily ATP binding cassette transporter, ABC protein [Erysipelothrix rhusiopathiae ATCC 19414]_x0001_gi|336065972|ref|YP_004560830.1| ABC transporter ATP-binding protein [Erysipelothrix rhusiopathiae str. Fujisawa]_x0001_gi|322464284|gb|EFY09477.1| ABC superfamily ATP binding cassette transporter, ABC protein [Erysipelothrix rhusiopathiae ATCC 19414]_x0001…
contig00001_orf00308	gi|323341854|ref|ZP_08082087.1| hypothetical protein HMPREF0357_10267 [Erysipelothrix rhusiopathiae ATCC 19414]_x0001_gi|336065967|ref|YP_004560825.1| leucine-rich repeat protein [Erysipelothrix rhusiopathiae str. Fujisawa]_x0001_gi|322464279|gb|EFY09472.1| hypothetical protein HMPREF0357_10267 [Erysipelothrix rhusiopathiae ATCC 19414]_x0001_gi|334295913|dbj|BAK31784.1| leucine-rich repeat protei…
contig00001_orf00307	gi|323341853|ref|ZP_08082086.1| L-ribulose-5-phosphate 4-epimerase [Erysipelothrix rhusiopathiae ATCC 19414]_x0001_gi|336065966|ref|YP_004560824.1| L-ribulose-5-phosphate 4-epimerase [Erysipelothrix rhusiopathiae str. Fujisawa]_x0001_gi|322464278|gb|EFY09471.1| L-ribulose-5-phosphate 4-epimerase [Erysipelothrix rhusiopathiae ATCC 19414]_x0001_gi|334295912|dbj|BAK31783.1| L-ribulose-5-phosphate 4-…
contig00001_orf00301	gi|323341848|ref|ZP_08082081.1| PTS family porter component IIA [Erysipelothrix rhusiopathiae ATCC 19414]_x0001_gi|336065961|ref|YP_004560819.1| PTS system ascorbate-specific transporter subunit IIA [Erysipelothrix rhusiopathiae str. Fujisawa]_x0001_gi|322464273|gb|EFY09466.1| PTS family porter component IIA [Erysipelothrix rhusiopathiae ATCC 19414]_x0001_gi|334295907|dbj|BAK31778.1| PTS system, …
contig00001_orf00300	gi|323341847|ref|ZP_08082080.1| L-ascorbate 6-phosphate lactonase [Erysipelothrix rhusiopathiae ATCC 19414]_x0001_gi|336065960|ref|YP_004560818.1| putative L-ascorbate-6-phosphate lactonase [Erysipelothrix rhusiopathiae str. Fujisawa]_x0001_gi|322464272|gb|EFY09465.1| L-ascorbate 6-phosphate lactonase [Erysipelothrix rhusiopathiae ATCC 19414]_x0001_gi|334295906|dbj|BAK31777.1| putative L-ascorbat…
contig00001_orf00296	gi|323341844|ref|ZP_08082077.1| hypothetical protein HMPREF0357_10257 [Erysipelothrix rhusiopathiae ATCC 19414]_x0001_gi|336065957|ref|YP_004560815.1| N-acetyltransferase GCN5 [Erysipelothrix rhusiopathiae str. Fujisawa]_x0001_gi|322464269|gb|EFY09462.1| hypothetical protein HMPREF0357_10257 [Erysipelothrix rhusiopathiae ATCC 19414]_x0001_gi|334295903|dbj|BAK31774.1| GCN5-related N-acetyltransfer…
contig00001_orf00295	gi|323341843|ref|ZP_08082076.1| hypothetical protein HMPREF0357_10256 [Erysipelothrix rhusiopathiae ATCC 19414]_x0001_gi|322464268|gb|EFY09461.1| hypothetical protein HMPREF0357_10256 [Erysipelothrix rhusiopathiae ATCC 19414]
contig00001_orf00294	gi|323341842|ref|ZP_08082075.1| hypothetical protein HMPREF0357_10255 [Erysipelothrix rhusiopathiae ATCC 19414]_x0001_gi|336065955|ref|YP_004560813.1| hypothetical protein ERH_0716 [Erysipelothrix rhusiopathiae str. Fujisawa]_x0001_gi|322464267|gb|EFY09460.1| hypothetical protein HMPREF0357_10255 [Erysipelothrix rhusiopathiae ATCC 19414]_x0001_gi|334295901|dbj|BAK31772.1| hypothetical protein ERH…
contig00001_orf00602	gi|323342106|ref|ZP_08082339.1| alkaline phosphatase synthesis sensor protein PhoR [Erysipelothrix rhusiopathiae ATCC 19414]_x0001_gi|336066219|ref|YP_004561077.1| two-component system sensor histidine kinase phosphate regulon sensor PhoR [Erysipelothrix rhusiopathiae str. Fujisawa]_x0001_gi|322464531|gb|EFY09724.1| alkaline phosphatase synthesis sensor protein PhoR [Erysipelothrix rhusiopathiae …
contig00001_orf00597	gi|323342102|ref|ZP_08082335.1| phosphate ABC superfamily ATP binding cassette transporter, ABC protein [Erysipelothrix rhusiopathiae ATCC 19414]_x0001_gi|336066215|ref|YP_004561073.1| phosphate ABC transporter ATP-binding protein [Erysipelothrix rhusiopathiae str. Fujisawa]_x0001_gi|322464527|gb|EFY09720.1| phosphate ABC superfamily ATP binding cassette transporter, ABC protein [Erysipelothrix r…
contig00001_orf00596	gi|323342101|ref|ZP_08082334.1| phosphate transport system regulatory protein PhoU [Erysipelothrix rhusiopathiae ATCC 19414]_x0001_gi|336066214|ref|YP_004561072.1| phosphate transport system regulatory protein PhoU [Erysipelothrix rhusiopathiae str. Fujisawa]_x0001_gi|322464526|gb|EFY09719.1| phosphate transport system regulatory protein PhoU [Erysipelothrix rhusiopathiae ATCC 19414]_x0001_gi|334…
contig00001_orf00595	gi|323342100|ref|ZP_08082333.1| metal-dependent hydrolase [Erysipelothrix rhusiopathiae ATCC 19414]_x0001_gi|336066213|ref|YP_004561071.1| putative metalloprotease [Erysipelothrix rhusiopathiae str. Fujisawa]_x0001_gi|322464525|gb|EFY09718.1| metal-dependent hydrolase [Erysipelothrix rhusiopathiae ATCC 19414]_x0001_gi|334296159|dbj|BAK32030.1| putative metalloprotease [Erysipelothrix rhusiopathia…
contig00001_orf00594	gi|323342099|ref|ZP_08082332.1| diacylglycerol kinase [Erysipelothrix rhusiopathiae ATCC 19414]_x0001_gi|336066212|ref|YP_004561070.1| diacylglycerol kinase [Erysipelothrix rhusiopathiae str. Fujisawa]_x0001_gi|322464524|gb|EFY09717.1| diacylglycerol kinase [Erysipelothrix rhusiopathiae ATCC 19414]_x0001_gi|334296158|dbj|BAK32029.1| diacylglycerol kinase [Erysipelothrix rhusiopathiae str. Fujisaw…
contig00001_orf00591	gi|323342096|ref|ZP_08082329.1| hypothetical protein HMPREF0357_10509 [Erysipelothrix rhusiopathiae ATCC 19414]_x0001_gi|336066209|ref|YP_004561067.1| DNA repair protein RecO [Erysipelothrix rhusiopathiae str. Fujisawa]_x0001_gi|322464521|gb|EFY09714.1| hypothetical protein HMPREF0357_10509 [Erysipelothrix rhusiopathiae ATCC 19414]_x0001_gi|334296155|dbj|BAK32026.1| DNA repair protein RecO [Erysi…
contig00001_orf00585	gi|323342093|ref|ZP_08082326.1| DNA-directed RNA polymerase sigma subunit RpoD [Erysipelothrix rhusiopathiae ATCC 19414]_x0001_gi|336066206|ref|YP_004561064.1| RNA polymerase sigma factor RpoD [Erysipelothrix rhusiopathiae str. Fujisawa]_x0001_gi|322464518|gb|EFY09711.1| DNA-directed RNA polymerase sigma subunit RpoD [Erysipelothrix rhusiopathiae ATCC 19414]_x0001_gi|334296152|dbj|BAK32023.1| RNA…
contig00001_orf00582	gi|323342091|ref|ZP_08082324.1| DEAD/DEAH box family ATP-dependent RNA helicase [Erysipelothrix rhusiopathiae ATCC 19414]_x0001_gi|336066204|ref|YP_004561062.1| ATP-dependent RNA helicase [Erysipelothrix rhusiopathiae str. Fujisawa]_x0001_gi|322464516|gb|EFY09709.1| DEAD/DEAH box family ATP-dependent RNA helicase [Erysipelothrix rhusiopathiae ATCC 19414]_x0001_gi|334296150|dbj|BAK32021.1| ATP-dep…
contig00001_orf00581	gi|323342090|ref|ZP_08082323.1| penicillin-binding protein 2 [Erysipelothrix rhusiopathiae ATCC 19414]_x0001_gi|336066203|ref|YP_004561061.1| penicillin-binding protein 2 [Erysipelothrix rhusiopathiae str. Fujisawa]_x0001_gi|322464515|gb|EFY09708.1| penicillin-binding protein 2 [Erysipelothrix rhusiopathiae ATCC 19414]_x0001_gi|334296149|dbj|BAK32020.1| penicillin-binding protein 2 [Erysipelothri…
contig00001_orf00580	gi|323342089|ref|ZP_08082322.1| 50S ribosomal protein L33 [Erysipelothrix rhusiopathiae ATCC 19414]_x0001_gi|336066202|ref|YP_004561060.1| 50S ribosomal protein L33 [Erysipelothrix rhusiopathiae str. Fujisawa]_x0001_gi|322464514|gb|EFY09707.1| 50S ribosomal protein L33 [Erysipelothrix rhusiopathiae ATCC 19414]_x0001_gi|334296148|dbj|BAK32019.1| 50S ribosomal protein L33 [Erysipelothrix rhusiopath…
contig00001_orf00579	gi|323342088|ref|ZP_08082321.1| metallo-beta-lactamase [Erysipelothrix rhusiopathiae ATCC 19414]_x0001_gi|336066201|ref|YP_004561059.1| metallo-beta-lactamase family protein [Erysipelothrix rhusiopathiae str. Fujisawa]_x0001_gi|322464513|gb|EFY09706.1| metallo-beta-lactamase [Erysipelothrix rhusiopathiae ATCC 19414]_x0001_gi|334296147|dbj|BAK32018.1| metallo-beta-lactamase family protein [Erysipe…
contig00001_orf00578	gi|323342087|ref|ZP_08082320.1| hypothetical protein HMPREF0357_10500 [Erysipelothrix rhusiopathiae ATCC 19414]_x0001_gi|322464512|gb|EFY09705.1| hypothetical protein HMPREF0357_10500 [Erysipelothrix rhusiopathiae ATCC 19414]
contig00001_orf00576	gi|323342085|ref|ZP_08082318.1| competence protein ComGC [Erysipelothrix rhusiopathiae ATCC 19414]_x0001_gi|336066198|ref|YP_004561056.1| ComG operon protein 3 [Erysipelothrix rhusiopathiae str. Fujisawa]_x0001_gi|322464510|gb|EFY09703.1| competence protein ComGC [Erysipelothrix rhusiopathiae ATCC 19414]_x0001_gi|334296144|dbj|BAK32015.1| ComG operon protein 3 [Erysipelothrix rhusiopathiae str. F…
contig00001_orf00575	gi|323342083|ref|ZP_08082316.1| hypothetical protein HMPREF0357_10496 [Erysipelothrix rhusiopathiae ATCC 19414]_x0001_gi|336066196|ref|YP_004561054.1| hypothetical protein ERH_0958 [Erysipelothrix rhusiopathiae str. Fujisawa]_x0001_gi|322464508|gb|EFY09701.1| hypothetical protein HMPREF0357_10496 [Erysipelothrix rhusiopathiae ATCC 19414]_x0001_gi|334296142|dbj|BAK32013.1| hypothetical protein ERH…
contig00001_orf00574	gi|323342082|ref|ZP_08082315.1| hypothetical protein HMPREF0357_10495 [Erysipelothrix rhusiopathiae ATCC 19414]_x0001_gi|322464507|gb|EFY09700.1| hypothetical protein HMPREF0357_10495 [Erysipelothrix rhusiopathiae ATCC 19414]
contig00001_orf00573	gi|323342081|ref|ZP_08082314.1| elongation factor P [Erysipelothrix rhusiopathiae ATCC 19414]_x0001_gi|336066194|ref|YP_004561052.1| translation elongation factor P [Erysipelothrix rhusiopathiae str. Fujisawa]_x0001_gi|322464506|gb|EFY09699.1| elongation factor P [Erysipelothrix rhusiopathiae ATCC 19414]_x0001_gi|334296140|dbj|BAK32011.1| translation elongation factor P [Erysipelothrix rhusiopath…
contig00001_orf00572	gi|323342081|ref|ZP_08082314.1| elongation factor P [Erysipelothrix rhusiopathiae ATCC 19414]_x0001_gi|336066194|ref|YP_004561052.1| translation elongation factor P [Erysipelothrix rhusiopathiae str. Fujisawa]_x0001_gi|322464506|gb|EFY09699.1| elongation factor P [Erysipelothrix rhusiopathiae ATCC 19414]_x0001_gi|334296140|dbj|BAK32011.1| translation elongation factor P [Erysipelothrix rhusiopath…
contig00001_orf00569	gi|323342077|ref|ZP_08082310.1| ribosome-associated GTPase EngA [Erysipelothrix rhusiopathiae ATCC 19414]_x0001_gi|336066190|ref|YP_004561048.1| GTP-binding protein EngA [Erysipelothrix rhusiopathiae str. Fujisawa]_x0001_gi|322464502|gb|EFY09695.1| ribosome-associated GTPase EngA [Erysipelothrix rhusiopathiae ATCC 19414]_x0001_gi|334296136|dbj|BAK32007.1| GTP-binding protein EngA [Erysipelothrix …
contig00001_orf00567	gi|323342075|ref|ZP_08082308.1| integration host factor subunit alpha [Erysipelothrix rhusiopathiae ATCC 19414]_x0001_gi|336066188|ref|YP_004561046.1| DNA-binding protein HU [Erysipelothrix rhusiopathiae str. Fujisawa]_x0001_gi|322464500|gb|EFY09693.1| integration host factor subunit alpha [Erysipelothrix rhusiopathiae ATCC 19414]_x0001_gi|334296134|dbj|BAK32005.1| DNA-binding protein HU [Erysipe…
contig00001_orf00561	gi|323342069|ref|ZP_08082302.1| phenylalanyl-tRNA synthetase alpha subunit [Erysipelothrix rhusiopathiae ATCC 19414]_x0001_gi|336066182|ref|YP_004561040.1| phenylalanyl-tRNA synthetase subunit alpha [Erysipelothrix rhusiopathiae str. Fujisawa]_x0001_gi|322464494|gb|EFY09687.1| phenylalanyl-tRNA synthetase alpha subunit [Erysipelothrix rhusiopathiae ATCC 19414]_x0001_gi|334296128|dbj|BAK31999.1| p…
contig00001_orf00550	gi|323342060|ref|ZP_08082293.1| adenylosuccinate lyase [Erysipelothrix rhusiopathiae ATCC 19414]_x0001_gi|336066173|ref|YP_004561031.1| adenylosuccinate lyase [Erysipelothrix rhusiopathiae str. Fujisawa]_x0001_gi|322464485|gb|EFY09678.1| adenylosuccinate lyase [Erysipelothrix rhusiopathiae ATCC 19414]_x0001_gi|334296119|dbj|BAK31990.1| adenylosuccinate lyase [Erysipelothrix rhusiopathiae str. Fuj…
contig00001_orf00548	gi|323342059|ref|ZP_08082292.1| GTP-binding protein [Erysipelothrix rhusiopathiae ATCC 19414]_x0001_gi|336066172|ref|YP_004561030.1| GTP-binding protein YqeH [Erysipelothrix rhusiopathiae str. Fujisawa]_x0001_gi|322464484|gb|EFY09677.1| GTP-binding protein [Erysipelothrix rhusiopathiae ATCC 19414]_x0001_gi|334296118|dbj|BAK31989.1| GTP-binding protein YqeH [Erysipelothrix rhusiopathiae str. Fujis…
contig00001_orf00547	gi|323342058|ref|ZP_08082291.1| RNA-binding protein YhbY [Erysipelothrix rhusiopathiae ATCC 19414]_x0001_gi|336066171|ref|YP_004561029.1| RNA-binding protein [Erysipelothrix rhusiopathiae str. Fujisawa]_x0001_gi|322464483|gb|EFY09676.1| RNA-binding protein YhbY [Erysipelothrix rhusiopathiae ATCC 19414]_x0001_gi|334296117|dbj|BAK31988.1| RNA-binding protein [Erysipelothrix rhusiopathiae str. Fujis…
contig00001_orf00546	gi|323342057|ref|ZP_08082290.1| nicotinate-nucleotide adenylyltransferase pyrophosphorylase [Erysipelothrix rhusiopathiae ATCC 19414]_x0001_gi|336066170|ref|YP_004561028.1| nicotinate-nucleotide adenylyltransferase [Erysipelothrix rhusiopathiae str. Fujisawa]_x0001_gi|322464482|gb|EFY09675.1| nicotinate-nucleotide adenylyltransferase pyrophosphorylase [Erysipelothrix rhusiopathiae ATCC 19414]_x00…
contig00001_orf00544	gi|323342055|ref|ZP_08082288.1| SAM-dependent methyltransferase [Erysipelothrix rhusiopathiae ATCC 19414]_x0001_gi|336066168|ref|YP_004561026.1| putative methyltransferase [Erysipelothrix rhusiopathiae str. Fujisawa]_x0001_gi|322464480|gb|EFY09673.1| SAM-dependent methyltransferase [Erysipelothrix rhusiopathiae ATCC 19414]_x0001_gi|334296114|dbj|BAK31985.1| putative methyltransferase [Erysipeloth…
contig00001_orf00543	gi|323342054|ref|ZP_08082287.1| 5'-methylthioadenosine/S-adenosylhomocysteine nucleosidase [Erysipelothrix rhusiopathiae ATCC 19414]_x0001_gi|336066167|ref|YP_004561025.1| 5'-methylthioadenosine/S-adenosylhomocysteine nucleosidase [Erysipelothrix rhusiopathiae str. Fujisawa]_x0001_gi|322464479|gb|EFY09672.1| 5'-methylthioadenosine/S-adenosylhomocysteine nucleosidase [Erysipelothrix rhusiopathiae …
contig00001_orf00542	gi|323342053|ref|ZP_08082286.1| hypothetical protein HMPREF0357_10466 [Erysipelothrix rhusiopathiae ATCC 19414]_x0001_gi|322464478|gb|EFY09671.1| hypothetical protein HMPREF0357_10466 [Erysipelothrix rhusiopathiae ATCC 19414]
contig00001_orf00541	gi|323342052|ref|ZP_08082285.1| hypothetical protein HMPREF0357_10465 [Erysipelothrix rhusiopathiae ATCC 19414]_x0001_gi|322464477|gb|EFY09670.1| hypothetical protein HMPREF0357_10465 [Erysipelothrix rhusiopathiae ATCC 19414]
contig00001_orf00540	gi|323342051|ref|ZP_08082284.1| cell division protein FtsY [Erysipelothrix rhusiopathiae ATCC 19414]_x0001_gi|336066164|ref|YP_004561022.1| cell division protein FtsY [Erysipelothrix rhusiopathiae str. Fujisawa]_x0001_gi|322464476|gb|EFY09669.1| cell division protein FtsY [Erysipelothrix rhusiopathiae ATCC 19414]_x0001_gi|334296110|dbj|BAK31981.1| cell division protein FtsY [Erysipelothrix rhusio…
contig00001_orf00536	gi|323342046|ref|ZP_08082279.1| DNA-binding response regulator [Erysipelothrix rhusiopathiae ATCC 19414]_x0001_gi|336066159|ref|YP_004561017.1| two-component system response regulator [Erysipelothrix rhusiopathiae str. Fujisawa]_x0001_gi|322464471|gb|EFY09664.1| DNA-binding response regulator [Erysipelothrix rhusiopathiae ATCC 19414]_x0001_gi|334296105|dbj|BAK31976.1| two-component system, respon…
contig00001_orf00532	gi|323342044|ref|ZP_08082277.1| hypothetical protein HMPREF0357_10457 [Erysipelothrix rhusiopathiae ATCC 19414]_x0001_gi|322464469|gb|EFY09662.1| hypothetical protein HMPREF0357_10457 [Erysipelothrix rhusiopathiae ATCC 19414]
contig00001_orf00531	gi|323342043|ref|ZP_08082276.1| 50S ribosomal protein L21 [Erysipelothrix rhusiopathiae ATCC 19414]_x0001_gi|336066155|ref|YP_004561013.1| 50S ribosomal protein L21 [Erysipelothrix rhusiopathiae str. Fujisawa]_x0001_gi|322464468|gb|EFY09661.1| 50S ribosomal protein L21 [Erysipelothrix rhusiopathiae ATCC 19414]_x0001_gi|334296101|dbj|BAK31972.1| 50S ribosomal protein L21 [Erysipelothrix rhusiopath…
contig00001_orf00529	gi|323342041|ref|ZP_08082274.1| 50S ribosomal protein L27 [Erysipelothrix rhusiopathiae ATCC 19414]_x0001_gi|336066153|ref|YP_004561011.1| 50S ribosomal protein L27 [Erysipelothrix rhusiopathiae str. Fujisawa]_x0001_gi|322464466|gb|EFY09659.1| 50S ribosomal protein L27 [Erysipelothrix rhusiopathiae ATCC 19414]_x0001_gi|334296099|dbj|BAK31970.1| 50S ribosomal protein L27 [Erysipelothrix rhusiopath…
contig00001_orf00528	gi|323342040|ref|ZP_08082273.1| Spo0B-associated GTP-binding protein [Erysipelothrix rhusiopathiae ATCC 19414]_x0001_gi|336066152|ref|YP_004561010.1| GTPase ObgE [Erysipelothrix rhusiopathiae str. Fujisawa]_x0001_gi|322464465|gb|EFY09658.1| Spo0B-associated GTP-binding protein [Erysipelothrix rhusiopathiae ATCC 19414]_x0001_gi|334296098|dbj|BAK31969.1| GTPase ObgE [Erysipelothrix rhusiopathiae st…
contig00001_orf00527	gi|323342039|ref|ZP_08082272.1| crossover junction ATP-dependent DNA helicase RuvA [Erysipelothrix rhusiopathiae ATCC 19414]_x0001_gi|336066151|ref|YP_004561009.1| Holliday junction ATP-dependent DNA helicase RuvA [Erysipelothrix rhusiopathiae str. Fujisawa]_x0001_gi|322464464|gb|EFY09657.1| crossover junction ATP-dependent DNA helicase RuvA [Erysipelothrix rhusiopathiae ATCC 19414]_x0001_gi|3342…
contig00001_orf00526	gi|323342038|ref|ZP_08082271.1| crossover junction ATP-dependent DNA helicase RuvB [Erysipelothrix rhusiopathiae ATCC 19414]_x0001_gi|336066150|ref|YP_004561008.1| Holliday junction ATP-dependent DNA helicase RuvB [Erysipelothrix rhusiopathiae str. Fujisawa]_x0001_gi|322464463|gb|EFY09656.1| crossover junction ATP-dependent DNA helicase RuvB [Erysipelothrix rhusiopathiae ATCC 19414]_x0001_gi|3342…
contig00001_orf00525	gi|323342038|ref|ZP_08082271.1| crossover junction ATP-dependent DNA helicase RuvB [Erysipelothrix rhusiopathiae ATCC 19414]_x0001_gi|336066150|ref|YP_004561008.1| Holliday junction ATP-dependent DNA helicase RuvB [Erysipelothrix rhusiopathiae str. Fujisawa]_x0001_gi|322464463|gb|EFY09656.1| crossover junction ATP-dependent DNA helicase RuvB [Erysipelothrix rhusiopathiae ATCC 19414]_x0001_gi|3342…
contig00001_orf00523	gi|323342036|ref|ZP_08082269.1| hypothetical protein HMPREF0357_10449 [Erysipelothrix rhusiopathiae ATCC 19414]_x0001_gi|336066148|ref|YP_004561006.1| cell division protein FtsQ [Erysipelothrix rhusiopathiae str. Fujisawa]_x0001_gi|374110538|sp|F5WT83.1|DIVIB_ERYRF RecName: Full=Cell division protein DivIB_x0001_gi|322464461|gb|EFY09654.1| hypothetical protein HMPREF0357_10449 [Erysipelothrix rhu…
contig00001_orf00521	gi|323342034|ref|ZP_08082267.1| DAK2 domain protein [Erysipelothrix rhusiopathiae ATCC 19414]_x0001_gi|336066146|ref|YP_004561004.1| DAK2 domain-containing protein YloV [Erysipelothrix rhusiopathiae str. Fujisawa]_x0001_gi|322464459|gb|EFY09652.1| DAK2 domain protein [Erysipelothrix rhusiopathiae ATCC 19414]_x0001_gi|334296092|dbj|BAK31963.1| DAK2 domain-containing protein YloV [Erysipelothrix rh…
contig00001_orf00517	gi|323342030|ref|ZP_08082263.1| hypothetical protein HMPREF0357_10443 [Erysipelothrix rhusiopathiae ATCC 19414]_x0001_gi|336066142|ref|YP_004561000.1| hypothetical protein ERH_0904 [Erysipelothrix rhusiopathiae str. Fujisawa]_x0001_gi|322464455|gb|EFY09648.1| hypothetical protein HMPREF0357_10443 [Erysipelothrix rhusiopathiae ATCC 19414]_x0001_gi|334296088|dbj|BAK31959.1| conserved hypothetical p…
contig00001_orf00515	gi|323342028|ref|ZP_08082261.1| cytosolic protein YlxR [Erysipelothrix rhusiopathiae ATCC 19414]_x0001_gi|336066140|ref|YP_004560998.1| hypothetical protein ERH_0902 [Erysipelothrix rhusiopathiae str. Fujisawa]_x0001_gi|322464453|gb|EFY09646.1| cytosolic protein YlxR [Erysipelothrix rhusiopathiae ATCC 19414]_x0001_gi|334296086|dbj|BAK31957.1| cytosolic protein YlxR [Erysipelothrix rhusiopathiae s…
contig00001_orf00514	gi|323342027|ref|ZP_08082260.1| 50S ribosomal protein L7/L12 [Erysipelothrix rhusiopathiae ATCC 19414]_x0001_gi|336066139|ref|YP_004560997.1| ribosomal protein L7Ae/L30e/S12e/Gadd45 family protein [Erysipelothrix rhusiopathiae str. Fujisawa]_x0001_gi|322464452|gb|EFY09645.1| 50S ribosomal protein L7/L12 [Erysipelothrix rhusiopathiae ATCC 19414]_x0001_gi|334296085|dbj|BAK31956.1| ribosomal protein…
contig00001_orf00512	gi|323342025|ref|ZP_08082258.1| ribosome-binding factor A [Erysipelothrix rhusiopathiae ATCC 19414]_x0001_gi|336066137|ref|YP_004560995.1| ribosome-binding factor A [Erysipelothrix rhusiopathiae str. Fujisawa]_x0001_gi|322464450|gb|EFY09643.1| ribosome-binding factor A [Erysipelothrix rhusiopathiae ATCC 19414]_x0001_gi|334296083|dbj|BAK31954.1| ribosome-binding factor A [Erysipelothrix rhusiopath…
contig00001_orf00510	gi|323342024|ref|ZP_08082257.1| amino acid ABC superfamily ATP binding cassette transporter, ABC protein [Erysipelothrix rhusiopathiae ATCC 19414]_x0001_gi|336066134|ref|YP_004560992.1| amino acid ABC transporter ATP-binding protein [Erysipelothrix rhusiopathiae str. Fujisawa]_x0001_gi|322464449|gb|EFY09642.1| amino acid ABC superfamily ATP binding cassette transporter, ABC protein [Erysipelothri…
contig00001_orf00503	gi|323342018|ref|ZP_08082251.1| hypothetical protein HMPREF0357_10431 [Erysipelothrix rhusiopathiae ATCC 19414]_x0001_gi|336066129|ref|YP_004560987.1| hypothetical protein ERH_0891 [Erysipelothrix rhusiopathiae str. Fujisawa]_x0001_gi|322464443|gb|EFY09636.1| hypothetical protein HMPREF0357_10431 [Erysipelothrix rhusiopathiae ATCC 19414]_x0001_gi|334296075|dbj|BAK31946.1| hypothetical protein ERH…
contig00001_orf00502	gi|323342017|ref|ZP_08082250.1| hypothetical protein HMPREF0357_10430 [Erysipelothrix rhusiopathiae ATCC 19414]_x0001_gi|336066128|ref|YP_004560986.1| alkaline shock protein [Erysipelothrix rhusiopathiae str. Fujisawa]_x0001_gi|322464442|gb|EFY09635.1| hypothetical protein HMPREF0357_10430 [Erysipelothrix rhusiopathiae ATCC 19414]_x0001_gi|334296074|dbj|BAK31945.1| alkaline shock protein [Erysipe…
contig00001_orf00501	gi|323342017|ref|ZP_08082250.1| hypothetical protein HMPREF0357_10430 [Erysipelothrix rhusiopathiae ATCC 19414]_x0001_gi|336066128|ref|YP_004560986.1| alkaline shock protein [Erysipelothrix rhusiopathiae str. Fujisawa]_x0001_gi|322464442|gb|EFY09635.1| hypothetical protein HMPREF0357_10430 [Erysipelothrix rhusiopathiae ATCC 19414]_x0001_gi|334296074|dbj|BAK31945.1| alkaline shock protein [Erysipe…
contig00001_orf00500	gi|323342016|ref|ZP_08082249.1| hypothetical protein HMPREF0357_10429 [Erysipelothrix rhusiopathiae ATCC 19414]_x0001_gi|336066127|ref|YP_004560985.1| transcription antitermination protein NusB [Erysipelothrix rhusiopathiae str. Fujisawa]_x0001_gi|322464441|gb|EFY09634.1| hypothetical protein HMPREF0357_10429 [Erysipelothrix rhusiopathiae ATCC 19414]_x0001_gi|334296073|dbj|BAK31944.1| transcripti…
contig00001_orf00499	gi|323342015|ref|ZP_08082248.1| exodeoxyribonuclease VII large subunit [Erysipelothrix rhusiopathiae ATCC 19414]_x0001_gi|336066126|ref|YP_004560984.1| exodeoxyribonuclease VII large subunit [Erysipelothrix rhusiopathiae str. Fujisawa]_x0001_gi|322464440|gb|EFY09633.1| exodeoxyribonuclease VII large subunit [Erysipelothrix rhusiopathiae ATCC 19414]_x0001_gi|334296072|dbj|BAK31943.1| exodeoxyribon…
contig00001_orf00498	gi|323342014|ref|ZP_08082247.1| exodeoxyribonuclease VII small subunit [Erysipelothrix rhusiopathiae ATCC 19414]_x0001_gi|336066125|ref|YP_004560983.1| exodeoxyribonuclease VII small subunit [Erysipelothrix rhusiopathiae str. Fujisawa]_x0001_gi|322464439|gb|EFY09632.1| exodeoxyribonuclease VII small subunit [Erysipelothrix rhusiopathiae ATCC 19414]_x0001_gi|334296071|dbj|BAK31942.1| exodeoxyribon…
contig00001_orf00497	gi|323342013|ref|ZP_08082246.1| geranyltranstransferase [Erysipelothrix rhusiopathiae ATCC 19414]_x0001_gi|336066124|ref|YP_004560982.1| geranyltranstransferase [Erysipelothrix rhusiopathiae str. Fujisawa]_x0001_gi|322464438|gb|EFY09631.1| geranyltranstransferase [Erysipelothrix rhusiopathiae ATCC 19414]_x0001_gi|334296070|dbj|BAK31941.1| geranyltranstransferase [Erysipelothrix rhusiopathiae str.…
contig00001_orf00495	gi|323342012|ref|ZP_08082245.1| 1-deoxy-D-xylulose-5-phosphate synthase [Erysipelothrix rhusiopathiae ATCC 19414]_x0001_gi|336066123|ref|YP_004560981.1| 1-deoxy-D-xylulose-5-phosphate synthase [Erysipelothrix rhusiopathiae str. Fujisawa]_x0001_gi|322464437|gb|EFY09630.1| 1-deoxy-D-xylulose-5-phosphate synthase [Erysipelothrix rhusiopathiae ATCC 19414]_x0001_gi|334296069|dbj|BAK31940.1| 1-deoxy-D-…
contig00001_orf00496	gi|323342012|ref|ZP_08082245.1| 1-deoxy-D-xylulose-5-phosphate synthase [Erysipelothrix rhusiopathiae ATCC 19414]_x0001_gi|336066123|ref|YP_004560981.1| 1-deoxy-D-xylulose-5-phosphate synthase [Erysipelothrix rhusiopathiae str. Fujisawa]_x0001_gi|322464437|gb|EFY09630.1| 1-deoxy-D-xylulose-5-phosphate synthase [Erysipelothrix rhusiopathiae ATCC 19414]_x0001_gi|334296069|dbj|BAK31940.1| 1-deoxy-D-…
contig00001_orf00489	gi|323342006|ref|ZP_08082239.1| spermidine/putrescine ABC superfamily ATP binding cassette transporter, membrane protein [Erysipelothrix rhusiopathiae ATCC 19414]_x0001_gi|336066117|ref|YP_004560975.1| putative spermidine/putrescine ABC transporter permease [Erysipelothrix rhusiopathiae str. Fujisawa]_x0001_gi|322464431|gb|EFY09624.1| spermidine/putrescine ABC superfamily ATP binding cassette tra…
contig00001_orf00484	gi|323342001|ref|ZP_08082234.1| ABC superfamily ATP binding cassette transporter, ABC protein [Erysipelothrix rhusiopathiae ATCC 19414]_x0001_gi|336066112|ref|YP_004560970.1| ABC transporter ATP-binding protein [Erysipelothrix rhusiopathiae str. Fujisawa]_x0001_gi|322464426|gb|EFY09619.1| ABC superfamily ATP binding cassette transporter, ABC protein [Erysipelothrix rhusiopathiae ATCC 19414]_x0001…
contig00001_orf00482	gi|323341999|ref|ZP_08082232.1| hypothetical protein HMPREF0357_10412 [Erysipelothrix rhusiopathiae ATCC 19414]_x0001_gi|336066110|ref|YP_004560968.1| two-component system sensor histidine kinase [Erysipelothrix rhusiopathiae str. Fujisawa]_x0001_gi|322464424|gb|EFY09617.1| hypothetical protein HMPREF0357_10412 [Erysipelothrix rhusiopathiae ATCC 19414]_x0001_gi|334296056|dbj|BAK31927.1| two-compo…
contig00001_orf00481	gi|323341998|ref|ZP_08082231.1| DNA-binding response regulator [Erysipelothrix rhusiopathiae ATCC 19414]_x0001_gi|322464423|gb|EFY09616.1| DNA-binding response regulator [Erysipelothrix rhusiopathiae ATCC 19414]
contig00001_orf00472	gi|323341990|ref|ZP_08082223.1| LicD family protein [Erysipelothrix rhusiopathiae ATCC 19414]_x0001_gi|336066101|ref|YP_004560959.1| lipopolysaccharide biosynthesis protein LicD [Erysipelothrix rhusiopathiae str. Fujisawa]_x0001_gi|322464415|gb|EFY09608.1| LicD family protein [Erysipelothrix rhusiopathiae ATCC 19414]_x0001_gi|334296047|dbj|BAK31918.1| lipopolysaccharide biosynthesis protein LicD …
contig00001_orf00471	gi|323341990|ref|ZP_08082223.1| LicD family protein [Erysipelothrix rhusiopathiae ATCC 19414]_x0001_gi|336066101|ref|YP_004560959.1| lipopolysaccharide biosynthesis protein LicD [Erysipelothrix rhusiopathiae str. Fujisawa]_x0001_gi|322464415|gb|EFY09608.1| LicD family protein [Erysipelothrix rhusiopathiae ATCC 19414]_x0001_gi|334296047|dbj|BAK31918.1| lipopolysaccharide biosynthesis protein LicD …
contig00001_orf00470	gi|323341989|ref|ZP_08082222.1| cholinephosphate cytidylyltransferase/choline kinase [Erysipelothrix rhusiopathiae ATCC 19414]_x0001_gi|336066100|ref|YP_004560958.1| bifunctional CTP:phosphocholine cytidylyltransferase/choline kinase [Erysipelothrix rhusiopathiae str. Fujisawa]_x0001_gi|322464414|gb|EFY09607.1| cholinephosphate cytidylyltransferase/choline kinase [Erysipelothrix rhusiopathiae ATC…
contig00001_orf00469	gi|323341988|ref|ZP_08082221.1| glycosyltransferase [Erysipelothrix rhusiopathiae ATCC 19414]_x0001_gi|336066099|ref|YP_004560957.1| group 1 glycosyl transferase [Erysipelothrix rhusiopathiae str. Fujisawa]_x0001_gi|322464413|gb|EFY09606.1| glycosyltransferase [Erysipelothrix rhusiopathiae ATCC 19414]_x0001_gi|334296045|dbj|BAK31916.1| glycosyl transferase, group 1 [Erysipelothrix rhusiopathiae s…
contig00001_orf00468	gi|323341987|ref|ZP_08082220.1| UDP-N-acetylglucosamine 2-epimerase Cap5G [Erysipelothrix rhusiopathiae ATCC 19414]_x0001_gi|336066098|ref|YP_004560956.1| UDP-N-acetylglucosamine 2-epimerase [Erysipelothrix rhusiopathiae str. Fujisawa]_x0001_gi|322464412|gb|EFY09605.1| UDP-N-acetylglucosamine 2-epimerase Cap5G [Erysipelothrix rhusiopathiae ATCC 19414]_x0001_gi|334296044|dbj|BAK31915.1| UDP-N-acet…
contig00001_orf00467	gi|323341986|ref|ZP_08082219.1| capsular polysaccharide biosynthesis protein Cap5F [Erysipelothrix rhusiopathiae ATCC 19414]_x0001_gi|336066097|ref|YP_004560955.1| NAD-dependent epimerase/dehydratase [Erysipelothrix rhusiopathiae str. Fujisawa]_x0001_gi|322464411|gb|EFY09604.1| capsular polysaccharide biosynthesis protein Cap5F [Erysipelothrix rhusiopathiae ATCC 19414]_x0001_gi|334296043|dbj|BAK3…
contig00001_orf00465	gi|323341985|ref|ZP_08082218.1| capsular polysaccharide biosynthesis protein Cap5E [Erysipelothrix rhusiopathiae ATCC 19414]_x0001_gi|336066096|ref|YP_004560954.1| polysaccharide biosynthesis protein CapD-like protein [Erysipelothrix rhusiopathiae str. Fujisawa]_x0001_gi|322464410|gb|EFY09603.1| capsular polysaccharide biosynthesis protein Cap5E [Erysipelothrix rhusiopathiae ATCC 19414]_x0001_gi|…
contig00001_orf00457	gi|323341979|ref|ZP_08082212.1| transcriptional regulator [Erysipelothrix rhusiopathiae ATCC 19414]_x0001_gi|322464404|gb|EFY09597.1| transcriptional regulator [Erysipelothrix rhusiopathiae ATCC 19414]
contig00001_orf00458	gi|323341979|ref|ZP_08082212.1| transcriptional regulator [Erysipelothrix rhusiopathiae ATCC 19414]_x0001_gi|322464404|gb|EFY09597.1| transcriptional regulator [Erysipelothrix rhusiopathiae ATCC 19414]
contig00001_orf00453	gi|323341976|ref|ZP_08082209.1| PTS family oligomeric beta-glucoside porter component IIC [Erysipelothrix rhusiopathiae ATCC 19414]_x0001_gi|336066087|ref|YP_004560945.1| PTS system lactose/cellobiose-specific transporter subunit IIC [Erysipelothrix rhusiopathiae str. Fujisawa]_x0001_gi|322464401|gb|EFY09594.1| PTS family oligomeric beta-glucoside porter component IIC [Erysipelothrix rhusiopathia…
contig00001_orf00445	gi|323341969|ref|ZP_08082202.1| LIVCS family branched chain amino acid:cation symporter [Erysipelothrix rhusiopathiae ATCC 19414]_x0001_gi|336066080|ref|YP_004560938.1| branched-chain amino acid transport system II carrier protein [Erysipelothrix rhusiopathiae str. Fujisawa]_x0001_gi|322464394|gb|EFY09587.1| LIVCS family branched chain amino acid:cation symporter [Erysipelothrix rhusiopathiae ATC…
contig00001_orf00442	gi|323341966|ref|ZP_08082199.1| antibiotic ABC superfamily ATP binding cassette transporter [Erysipelothrix rhusiopathiae ATCC 19414]_x0001_gi|336066077|ref|YP_004560935.1| RND superfamily exporter [Erysipelothrix rhusiopathiae str. Fujisawa]_x0001_gi|322464391|gb|EFY09584.1| antibiotic ABC superfamily ATP binding cassette transporter [Erysipelothrix rhusiopathiae ATCC 19414]_x0001_gi|334296023|d…
contig00001_orf00440	gi|323341965|ref|ZP_08082198.1| TetR family transcriptional regulator [Erysipelothrix rhusiopathiae ATCC 19414]_x0001_gi|322464390|gb|EFY09583.1| TetR family transcriptional regulator [Erysipelothrix rhusiopathiae ATCC 19414]
contig00001_orf00439	gi|323341964|ref|ZP_08082197.1| cytidine deaminase [Erysipelothrix rhusiopathiae ATCC 19414]_x0001_gi|336066075|ref|YP_004560933.1| cytidine/deoxycytidylate deaminase family protein [Erysipelothrix rhusiopathiae str. Fujisawa]_x0001_gi|322464389|gb|EFY09582.1| cytidine deaminase [Erysipelothrix rhusiopathiae ATCC 19414]_x0001_gi|334296021|dbj|BAK31892.1| cytidine/deoxycytidylate deaminase family …
contig00001_orf00435	gi|323341961|ref|ZP_08082194.1| hypothetical protein HMPREF0357_10374 [Erysipelothrix rhusiopathiae ATCC 19414]_x0001_gi|336066072|ref|YP_004560930.1| hypothetical protein ERH_0834 [Erysipelothrix rhusiopathiae str. Fujisawa]_x0001_gi|322464386|gb|EFY09579.1| hypothetical protein HMPREF0357_10374 [Erysipelothrix rhusiopathiae ATCC 19414]_x0001_gi|334296018|dbj|BAK31889.1| hypothetical protein ERH…
contig00001_orf00434	gi|323341960|ref|ZP_08082193.1| flp pilus assembly protein TadC [Erysipelothrix rhusiopathiae ATCC 19414]_x0001_gi|336066071|ref|YP_004560929.1| type II secretion system F domain-containing protein [Erysipelothrix rhusiopathiae str. Fujisawa]_x0001_gi|322464385|gb|EFY09578.1| flp pilus assembly protein TadC [Erysipelothrix rhusiopathiae ATCC 19414]_x0001_gi|334296017|dbj|BAK31888.1| type II secre…
contig00001_orf00429	gi|323341957|ref|ZP_08082190.1| response regulator receiver protein [Erysipelothrix rhusiopathiae ATCC 19414]_x0001_gi|322464382|gb|EFY09575.1| response regulator receiver protein [Erysipelothrix rhusiopathiae ATCC 19414]
contig00001_orf00427	gi|323341955|ref|ZP_08082188.1| hypothetical protein HMPREF0357_10368 [Erysipelothrix rhusiopathiae ATCC 19414]_x0001_gi|336066066|ref|YP_004560924.1| hypothetical protein ERH_0828 [Erysipelothrix rhusiopathiae str. Fujisawa]_x0001_gi|322464380|gb|EFY09573.1| hypothetical protein HMPREF0357_10368 [Erysipelothrix rhusiopathiae ATCC 19414]_x0001_gi|334296012|dbj|BAK31883.1| hypothetical protein ERH…
contig00001_orf00423	gi|323341951|ref|ZP_08082184.1| flp/Fap pilin component superfamily protein [Erysipelothrix rhusiopathiae ATCC 19414]_x0001_gi|336066062|ref|YP_004560920.1| hypothetical protein ERH_0824 [Erysipelothrix rhusiopathiae str. Fujisawa]_x0001_gi|322464376|gb|EFY09569.1| flp/Fap pilin component superfamily protein [Erysipelothrix rhusiopathiae ATCC 19414]_x0001_gi|334296008|dbj|BAK31879.1| hypothetical…
contig00001_orf00417	gi|323341946|ref|ZP_08082179.1| ABC superfamily ATP binding cassette transporter, ABC protein [Erysipelothrix rhusiopathiae ATCC 19414]_x0001_gi|336066057|ref|YP_004560915.1| ABC transporter ATP-binding protein [Erysipelothrix rhusiopathiae str. Fujisawa]_x0001_gi|322464371|gb|EFY09564.1| ABC superfamily ATP binding cassette transporter, ABC protein [Erysipelothrix rhusiopathiae ATCC 19414]_x0001…
contig00001_orf00415	gi|323341944|ref|ZP_08082177.1| outer surface protein [Erysipelothrix rhusiopathiae ATCC 19414]_x0001_gi|336066055|ref|YP_004560913.1| hypothetical protein ERH_0817 [Erysipelothrix rhusiopathiae str. Fujisawa]_x0001_gi|322464369|gb|EFY09562.1| outer surface protein [Erysipelothrix rhusiopathiae ATCC 19414]_x0001_gi|334296001|dbj|BAK31872.1| conserved hypothetical protein [Erysipelothrix rhusiopat…
contig00001_orf00411	gi|323341941|ref|ZP_08082174.1| PTS family lactose/cellobiose porter component IIC [Erysipelothrix rhusiopathiae ATCC 19414]_x0001_gi|336066052|ref|YP_004560910.1| PTS system lactose/cellobiose-specific transporter subunit IIC [Erysipelothrix rhusiopathiae str. Fujisawa]_x0001_gi|322464366|gb|EFY09559.1| PTS family lactose/cellobiose porter component IIC [Erysipelothrix rhusiopathiae ATCC 19414]_…
contig00001_orf00408	gi|323341939|ref|ZP_08082172.1| hypothetical protein HMPREF0357_10352 [Erysipelothrix rhusiopathiae ATCC 19414]_x0001_gi|322464364|gb|EFY09557.1| hypothetical protein HMPREF0357_10352 [Erysipelothrix rhusiopathiae ATCC 19414]
contig00001_orf00407	gi|323341938|ref|ZP_08082171.1| 50S ribosomal protein L7/L12 [Erysipelothrix rhusiopathiae ATCC 19414]_x0001_gi|322464363|gb|EFY09556.1| 50S ribosomal protein L7/L12 [Erysipelothrix rhusiopathiae ATCC 19414]
contig00001_orf00405	gi|323341936|ref|ZP_08082169.1| hypothetical protein HMPREF0357_10349 [Erysipelothrix rhusiopathiae ATCC 19414]_x0001_gi|336066047|ref|YP_004560905.1| hypothetical protein ERH_0809 [Erysipelothrix rhusiopathiae str. Fujisawa]_x0001_gi|322464361|gb|EFY09554.1| hypothetical protein HMPREF0357_10349 [Erysipelothrix rhusiopathiae ATCC 19414]_x0001_gi|334295993|dbj|BAK31864.1| hypothetical protein ERH…
contig00001_orf00404	gi|323341935|ref|ZP_08082168.1| brp/Blh family beta-carotene 15,15'-monooxygenase [Erysipelothrix rhusiopathiae ATCC 19414]_x0001_gi|336066046|ref|YP_004560904.1| hypothetical protein ERH_0808 [Erysipelothrix rhusiopathiae str. Fujisawa]_x0001_gi|322464360|gb|EFY09553.1| brp/Blh family beta-carotene 15,15'-monooxygenase [Erysipelothrix rhusiopathiae ATCC 19414]_x0001_gi|334295992|dbj|BAK31863.1| …
contig00001_orf00403	gi|323341934|ref|ZP_08082167.1| ABC superfamily ATP binding cassette transporter, ABC protein [Erysipelothrix rhusiopathiae ATCC 19414]_x0001_gi|336066045|ref|YP_004560903.1| ABC transporter ATP-binding protein [Erysipelothrix rhusiopathiae str. Fujisawa]_x0001_gi|322464359|gb|EFY09552.1| ABC superfamily ATP binding cassette transporter, ABC protein [Erysipelothrix rhusiopathiae ATCC 19414]_x0001…
contig00001_orf00402	gi|323341933|ref|ZP_08082166.1| accessory gene regulator protein A [Erysipelothrix rhusiopathiae ATCC 19414]_x0001_gi|336066044|ref|YP_004560902.1| accessory gene regulator A [Erysipelothrix rhusiopathiae str. Fujisawa]_x0001_gi|322464358|gb|EFY09551.1| accessory gene regulator protein A [Erysipelothrix rhusiopathiae ATCC 19414]_x0001_gi|334295990|dbj|BAK31861.1| accessory gene regulator A [Erysi…
contig00001_orf00401	gi|323341932|ref|ZP_08082165.1| hypothetical protein HMPREF0357_10345 [Erysipelothrix rhusiopathiae ATCC 19414]_x0001_gi|322464357|gb|EFY09550.1| hypothetical protein HMPREF0357_10345 [Erysipelothrix rhusiopathiae ATCC 19414]
contig00001_orf00395	gi|323341928|ref|ZP_08082161.1| hypothetical protein HMPREF0357_10341 [Erysipelothrix rhusiopathiae ATCC 19414]_x0001_gi|322464353|gb|EFY09546.1| hypothetical protein HMPREF0357_10341 [Erysipelothrix rhusiopathiae ATCC 19414]
contig00001_orf01162	gi|323341926|ref|ZP_08082159.1| transposase family protein [Erysipelothrix rhusiopathiae ATCC 19414]_x0001_gi|336065662|ref|YP_004560520.1| transposase of ISErh2 [Erysipelothrix rhusiopathiae str. Fujisawa]_x0001_gi|336066650|ref|YP_004561508.1| transposase of ISErh2 [Erysipelothrix rhusiopathiae str. Fujisawa]_x0001_gi|322464351|gb|EFY09544.1| transposase family protein [Erysipelothrix rhusiopat…
contig00001_orf00534	gi|323341926|ref|ZP_08082159.1| transposase family protein [Erysipelothrix rhusiopathiae ATCC 19414]_x0001_gi|336065662|ref|YP_004560520.1| transposase of ISErh2 [Erysipelothrix rhusiopathiae str. Fujisawa]_x0001_gi|336066650|ref|YP_004561508.1| transposase of ISErh2 [Erysipelothrix rhusiopathiae str. Fujisawa]_x0001_gi|322464351|gb|EFY09544.1| transposase family protein [Erysipelothrix rhusiopat…
contig00001_orf00391	gi|323341925|ref|ZP_08082158.1| hypothetical protein HMPREF0357_10338 [Erysipelothrix rhusiopathiae ATCC 19414]_x0001_gi|336066037|ref|YP_004560895.1| AraC family transcriptional regulator [Erysipelothrix rhusiopathiae str. Fujisawa]_x0001_gi|322464350|gb|EFY09543.1| hypothetical protein HMPREF0357_10338 [Erysipelothrix rhusiopathiae ATCC 19414]_x0001_gi|334295983|dbj|BAK31854.1| transcriptional …
contig00001_orf00390	gi|323341924|ref|ZP_08082157.1| hypothetical protein HMPREF0357_10337 [Erysipelothrix rhusiopathiae ATCC 19414]_x0001_gi|336066036|ref|YP_004560894.1| arginine/ornithine antiporter [Erysipelothrix rhusiopathiae str. Fujisawa]_x0001_gi|322464349|gb|EFY09542.1| hypothetical protein HMPREF0357_10337 [Erysipelothrix rhusiopathiae ATCC 19414]_x0001_gi|334295982|dbj|BAK31853.1| arginine/ornithine antip…
contig00001_orf00389	gi|323341923|ref|ZP_08082156.1| carbamate kinase [Erysipelothrix rhusiopathiae ATCC 19414]_x0001_gi|336066035|ref|YP_004560893.1| carbamate kinase [Erysipelothrix rhusiopathiae str. Fujisawa]_x0001_gi|322464348|gb|EFY09541.1| carbamate kinase [Erysipelothrix rhusiopathiae ATCC 19414]_x0001_gi|334295981|dbj|BAK31852.1| carbamate kinase [Erysipelothrix rhusiopathiae str. Fujisawa]
contig00001_orf00388	gi|323341922|ref|ZP_08082155.1| ornithine carbamoyltransferase [Erysipelothrix rhusiopathiae ATCC 19414]_x0001_gi|336066034|ref|YP_004560892.1| ornithine carbamoyltransferase [Erysipelothrix rhusiopathiae str. Fujisawa]_x0001_gi|322464347|gb|EFY09540.1| ornithine carbamoyltransferase [Erysipelothrix rhusiopathiae ATCC 19414]_x0001_gi|334295980|dbj|BAK31851.1| ornithine carbamoyltransferase [Erysi…
contig00001_orf00386	gi|323341920|ref|ZP_08082153.1| methylated-DNA--protein-cysteine methyltransferase [Erysipelothrix rhusiopathiae ATCC 19414]_x0001_gi|322464345|gb|EFY09538.1| methylated-DNA--protein-cysteine methyltransferase [Erysipelothrix rhusiopathiae ATCC 19414]
contig00001_orf00384	gi|323341918|ref|ZP_08082151.1| ABC superfamily ATP binding cassette transporter, ABC/membrane protein [Erysipelothrix rhusiopathiae ATCC 19414]_x0001_gi|322464343|gb|EFY09536.1| ABC superfamily ATP binding cassette transporter, ABC/membrane protein [Erysipelothrix rhusiopathiae ATCC 19414]
contig00001_orf00383	gi|323341917|ref|ZP_08082150.1| hypothetical protein HMPREF0357_10330 [Erysipelothrix rhusiopathiae ATCC 19414]_x0001_gi|336066029|ref|YP_004560887.1| hypothetical protein ERH_0791 [Erysipelothrix rhusiopathiae str. Fujisawa]_x0001_gi|322464342|gb|EFY09535.1| hypothetical protein HMPREF0357_10330 [Erysipelothrix rhusiopathiae ATCC 19414]_x0001_gi|334295975|dbj|BAK31846.1| putative membrane protei…
contig00001_orf00381	gi|323341916|ref|ZP_08082149.1| ribosomal large subunit pseudouridine synthase D [Erysipelothrix rhusiopathiae ATCC 19414]_x0001_gi|336066028|ref|YP_004560886.1| RluA family pseudouridine synthase [Erysipelothrix rhusiopathiae str. Fujisawa]_x0001_gi|322464341|gb|EFY09534.1| ribosomal large subunit pseudouridine synthase D [Erysipelothrix rhusiopathiae ATCC 19414]_x0001_gi|334295974|dbj|BAK31845.…
contig00001_orf00631	gi|323342131|ref|ZP_08082364.1| ABC superfamily ATP binding cassette transporter, binding protein [Erysipelothrix rhusiopathiae ATCC 19414]_x0001_gi|322464556|gb|EFY09749.1| ABC superfamily ATP binding cassette transporter, binding protein [Erysipelothrix rhusiopathiae ATCC 19414]
contig00001_orf00629	gi|323342129|ref|ZP_08082362.1| ribose ABC superfamily ATP binding cassette transporter, ABC protein [Erysipelothrix rhusiopathiae ATCC 19414]_x0001_gi|336066242|ref|YP_004561100.1| ABC transporter ATP-binding protein [Erysipelothrix rhusiopathiae str. Fujisawa]_x0001_gi|322464554|gb|EFY09747.1| ribose ABC superfamily ATP binding cassette transporter, ABC protein [Erysipelothrix rhusiopathiae ATC…
contig00001_orf00628	gi|323342128|ref|ZP_08082361.1| ABC superfamily, ATP binding cassette transporter, membrane protein [Erysipelothrix rhusiopathiae ATCC 19414]_x0001_gi|336066241|ref|YP_004561099.1| ABC transporter permease [Erysipelothrix rhusiopathiae str. Fujisawa]_x0001_gi|322464553|gb|EFY09746.1| ABC superfamily, ATP binding cassette transporter, membrane protein [Erysipelothrix rhusiopathiae ATCC 19414]_x000…
contig00001_orf00624	gi|323342125|ref|ZP_08082358.1| peptidase M16 inactive domain protein [Erysipelothrix rhusiopathiae ATCC 19414]_x0001_gi|322464550|gb|EFY09743.1| peptidase M16 inactive domain protein [Erysipelothrix rhusiopathiae ATCC 19414]
contig00001_orf00623	gi|323342125|ref|ZP_08082358.1| peptidase M16 inactive domain protein [Erysipelothrix rhusiopathiae ATCC 19414]_x0001_gi|322464550|gb|EFY09743.1| peptidase M16 inactive domain protein [Erysipelothrix rhusiopathiae ATCC 19414]
contig00001_orf00619	gi|323342121|ref|ZP_08082354.1| dihydrofolate reductase [Erysipelothrix rhusiopathiae ATCC 19414]_x0001_gi|336066234|ref|YP_004561092.1| dihydrofolate reductase [Erysipelothrix rhusiopathiae str. Fujisawa]_x0001_gi|322464546|gb|EFY09739.1| dihydrofolate reductase [Erysipelothrix rhusiopathiae ATCC 19414]_x0001_gi|334296180|dbj|BAK32051.1| dihydrofolate reductase [Erysipelothrix rhusiopathiae str.…
contig00001_orf00616	gi|323342119|ref|ZP_08082352.1| segregation and condensation protein A [Erysipelothrix rhusiopathiae ATCC 19414]_x0001_gi|336066232|ref|YP_004561090.1| segregation and condensation protein A [Erysipelothrix rhusiopathiae str. Fujisawa]_x0001_gi|322464544|gb|EFY09737.1| segregation and condensation protein A [Erysipelothrix rhusiopathiae ATCC 19414]_x0001_gi|334296178|dbj|BAK32049.1| segregation a…
contig00001_orf00615	gi|323342118|ref|ZP_08082351.1| segregation and condensation protein B [Erysipelothrix rhusiopathiae ATCC 19414]_x0001_gi|336066231|ref|YP_004561089.1| segregation and condensation protein B [Erysipelothrix rhusiopathiae str. Fujisawa]_x0001_gi|322464543|gb|EFY09736.1| segregation and condensation protein B [Erysipelothrix rhusiopathiae ATCC 19414]_x0001_gi|334296177|dbj|BAK32048.1| segregation a…
contig00001_orf00613	gi|323342117|ref|ZP_08082350.1| pseudouridylate synthase [Erysipelothrix rhusiopathiae ATCC 19414]_x0001_gi|322464542|gb|EFY09735.1| pseudouridylate synthase [Erysipelothrix rhusiopathiae ATCC 19414]
contig00001_orf00609	gi|323342113|ref|ZP_08082346.1| deoxyribose-phosphate aldolase [Erysipelothrix rhusiopathiae ATCC 19414]_x0001_gi|336066226|ref|YP_004561084.1| deoxyribose-phosphate aldolase [Erysipelothrix rhusiopathiae str. Fujisawa]_x0001_gi|322464538|gb|EFY09731.1| deoxyribose-phosphate aldolase [Erysipelothrix rhusiopathiae ATCC 19414]_x0001_gi|334296172|dbj|BAK32043.1| deoxyribose-phosphate aldolase [Erysi…
contig00001_orf00608	gi|323342112|ref|ZP_08082345.1| hypothetical protein HMPREF0357_10525 [Erysipelothrix rhusiopathiae ATCC 19414]_x0001_gi|336066225|ref|YP_004561083.1| hypothetical protein ERH_0987 [Erysipelothrix rhusiopathiae str. Fujisawa]_x0001_gi|322464537|gb|EFY09730.1| hypothetical protein HMPREF0357_10525 [Erysipelothrix rhusiopathiae ATCC 19414]_x0001_gi|334296171|dbj|BAK32042.1| putative membrane protei…
contig00001_orf00700	gi|323342181|ref|ZP_08082414.1| glycoprotein endopeptidase [Erysipelothrix rhusiopathiae ATCC 19414]_x0001_gi|336066296|ref|YP_004561154.1| peptidase, M22 family [Erysipelothrix rhusiopathiae str. Fujisawa]_x0001_gi|322464606|gb|EFY09799.1| glycoprotein endopeptidase [Erysipelothrix rhusiopathiae ATCC 19414]_x0001_gi|334296242|dbj|BAK32113.1| peptidase, M22 family [Erysipelothrix rhusiopathiae st…
contig00001_orf00699	gi|323342180|ref|ZP_08082413.1| ribosomal-protein-alanine acetyltransferase [Erysipelothrix rhusiopathiae ATCC 19414]_x0001_gi|336066295|ref|YP_004561153.1| ribosomal-protein-alanine N-acetyltransferase [Erysipelothrix rhusiopathiae str. Fujisawa]_x0001_gi|322464605|gb|EFY09798.1| ribosomal-protein-alanine acetyltransferase [Erysipelothrix rhusiopathiae ATCC 19414]_x0001_gi|334296241|dbj|BAK32112…
contig00001_orf00698	gi|323342179|ref|ZP_08082412.1| O-sialoglycoprotein endopeptidase [Erysipelothrix rhusiopathiae ATCC 19414]_x0001_gi|336066294|ref|YP_004561152.1| O-sialoglycoprotein endopeptidase [Erysipelothrix rhusiopathiae str. Fujisawa]_x0001_gi|322464604|gb|EFY09797.1| O-sialoglycoprotein endopeptidase [Erysipelothrix rhusiopathiae ATCC 19414]_x0001_gi|334296240|dbj|BAK32111.1| O-sialoglycoprotein endopept…
contig00001_orf00697	gi|323342178|ref|ZP_08082411.1| CoA-binding domain protein [Erysipelothrix rhusiopathiae ATCC 19414]_x0001_gi|336066293|ref|YP_004561151.1| redox-sensing transcriptional repressor Rex [Erysipelothrix rhusiopathiae str. Fujisawa]_x0001_gi|322464603|gb|EFY09796.1| CoA-binding domain protein [Erysipelothrix rhusiopathiae ATCC 19414]_x0001_gi|334296239|dbj|BAK32110.1| redox-sensing transcriptional re…
contig00001_orf00696	gi|323342177|ref|ZP_08082410.1| asparagine--tRNA ligase [Erysipelothrix rhusiopathiae ATCC 19414]_x0001_gi|336066292|ref|YP_004561150.1| asparaginyl-tRNA synthetase [Erysipelothrix rhusiopathiae str. Fujisawa]_x0001_gi|322464602|gb|EFY09795.1| asparagine--tRNA ligase [Erysipelothrix rhusiopathiae ATCC 19414]_x0001_gi|334296238|dbj|BAK32109.1| asparaginyl-tRNA synthetase [Erysipelothrix rhusiopath…
contig00001_orf00695	gi|323342176|ref|ZP_08082409.1| N-acetylmuramoyl-L-alanine amidase [Erysipelothrix rhusiopathiae ATCC 19414]_x0001_gi|336066291|ref|YP_004561149.1| N-acetylmuramoyl-L-alanine amidase [Erysipelothrix rhusiopathiae str. Fujisawa]_x0001_gi|322464601|gb|EFY09794.1| N-acetylmuramoyl-L-alanine amidase [Erysipelothrix rhusiopathiae ATCC 19414]_x0001_gi|334296237|dbj|BAK32108.1| N-acetylmuramoyl-L-alanin…
contig00001_orf00688	gi|323342172|ref|ZP_08082405.1| hypothetical protein HMPREF0357_10585 [Erysipelothrix rhusiopathiae ATCC 19414]_x0001_gi|336066287|ref|YP_004561145.1| V-type ATPase subunit C [Erysipelothrix rhusiopathiae str. Fujisawa]_x0001_gi|322464597|gb|EFY09790.1| hypothetical protein HMPREF0357_10585 [Erysipelothrix rhusiopathiae ATCC 19414]_x0001_gi|334296233|dbj|BAK32104.1| V-type ATPase, C subunit [Erys…
contig00001_orf00689	gi|323342172|ref|ZP_08082405.1| hypothetical protein HMPREF0357_10585 [Erysipelothrix rhusiopathiae ATCC 19414]_x0001_gi|336066287|ref|YP_004561145.1| V-type ATPase subunit C [Erysipelothrix rhusiopathiae str. Fujisawa]_x0001_gi|322464597|gb|EFY09790.1| hypothetical protein HMPREF0357_10585 [Erysipelothrix rhusiopathiae ATCC 19414]_x0001_gi|334296233|dbj|BAK32104.1| V-type ATPase, C subunit [Erys…
contig00001_orf00685	gi|323342170|ref|ZP_08082403.1| hypothetical protein HMPREF0357_10583 [Erysipelothrix rhusiopathiae ATCC 19414]_x0001_gi|336066285|ref|YP_004561143.1| V-type ATPase subunit K [Erysipelothrix rhusiopathiae str. Fujisawa]_x0001_gi|322464595|gb|EFY09788.1| hypothetical protein HMPREF0357_10583 [Erysipelothrix rhusiopathiae ATCC 19414]_x0001_gi|334296231|dbj|BAK32102.1| V-type ATPase, K subunit [Erys…
contig00001_orf00680	gi|323342166|ref|ZP_08082399.1| V-type ATP synthase, subunit B [Erysipelothrix rhusiopathiae ATCC 19414]_x0001_gi|336066281|ref|YP_004561139.1| V-type ATPase subunit B [Erysipelothrix rhusiopathiae str. Fujisawa]_x0001_gi|322464591|gb|EFY09784.1| V-type ATP synthase, subunit B [Erysipelothrix rhusiopathiae ATCC 19414]_x0001_gi|334296227|dbj|BAK32098.1| V-type ATPase, B subunit [Erysipelothrix rhu…
contig00001_orf00674	gi|323342161|ref|ZP_08082394.1| hypothetical protein HMPREF0357_10574 [Erysipelothrix rhusiopathiae ATCC 19414]_x0001_gi|336066275|ref|YP_004561133.1| hypothetical protein ERH_1037 [Erysipelothrix rhusiopathiae str. Fujisawa]_x0001_gi|322464586|gb|EFY09779.1| hypothetical protein HMPREF0357_10574 [Erysipelothrix rhusiopathiae ATCC 19414]_x0001_gi|334296221|dbj|BAK32092.1| putative membrane protei…
contig00001_orf00673	gi|323342161|ref|ZP_08082394.1| hypothetical protein HMPREF0357_10574 [Erysipelothrix rhusiopathiae ATCC 19414]_x0001_gi|336066275|ref|YP_004561133.1| hypothetical protein ERH_1037 [Erysipelothrix rhusiopathiae str. Fujisawa]_x0001_gi|322464586|gb|EFY09779.1| hypothetical protein HMPREF0357_10574 [Erysipelothrix rhusiopathiae ATCC 19414]_x0001_gi|334296221|dbj|BAK32092.1| putative membrane protei…
contig00001_orf00667	gi|323342158|ref|ZP_08082391.1| fibrinogen-binding protein [Erysipelothrix rhusiopathiae ATCC 19414]_x0001_gi|322464583|gb|EFY09776.1| fibrinogen-binding protein [Erysipelothrix rhusiopathiae ATCC 19414]
contig00001_orf00668	gi|323342158|ref|ZP_08082391.1| fibrinogen-binding protein [Erysipelothrix rhusiopathiae ATCC 19414]_x0001_gi|322464583|gb|EFY09776.1| fibrinogen-binding protein [Erysipelothrix rhusiopathiae ATCC 19414]
contig00001_orf00666	gi|323342157|ref|ZP_08082390.1| guanylate kinase [Erysipelothrix rhusiopathiae ATCC 19414]_x0001_gi|322464582|gb|EFY09775.1| guanylate kinase [Erysipelothrix rhusiopathiae ATCC 19414]
contig00001_orf00665	gi|323342156|ref|ZP_08082389.1| primosome assembly protein PriA [Erysipelothrix rhusiopathiae ATCC 19414]_x0001_gi|322464581|gb|EFY09774.1| primosome assembly protein PriA [Erysipelothrix rhusiopathiae ATCC 19414]
contig00001_orf00661	gi|323342154|ref|ZP_08082387.1| serine/threonine protein phosphatase [Erysipelothrix rhusiopathiae ATCC 19414]_x0001_gi|336066268|ref|YP_004561126.1| serine/threonine protein phosphatase [Erysipelothrix rhusiopathiae str. Fujisawa]_x0001_gi|322464579|gb|EFY09772.1| serine/threonine protein phosphatase [Erysipelothrix rhusiopathiae ATCC 19414]_x0001_gi|334296214|dbj|BAK32085.1| serine/threonine pr…
contig00001_orf00660	gi|323342153|ref|ZP_08082386.1| non-specific serine/threonine protein kinase [Erysipelothrix rhusiopathiae ATCC 19414]_x0001_gi|336066267|ref|YP_004561125.1| serine/threonine protein kinase [Erysipelothrix rhusiopathiae str. Fujisawa]_x0001_gi|322464578|gb|EFY09771.1| non-specific serine/threonine protein kinase [Erysipelothrix rhusiopathiae ATCC 19414]_x0001_gi|334296213|dbj|BAK32084.1| serine/t…
contig00001_orf00655	gi|323342149|ref|ZP_08082382.1| 50S ribosomal protein L28 [Erysipelothrix rhusiopathiae ATCC 19414]_x0001_gi|322464574|gb|EFY09767.1| 50S ribosomal protein L28 [Erysipelothrix rhusiopathiae ATCC 19414]
contig00001_orf00653	gi|323342147|ref|ZP_08082380.1| cell division protein FtsZ [Erysipelothrix rhusiopathiae ATCC 19414]_x0001_gi|336066261|ref|YP_004561119.1| cell division protein FtsZ [Erysipelothrix rhusiopathiae str. Fujisawa]_x0001_gi|322464572|gb|EFY09765.1| cell division protein FtsZ [Erysipelothrix rhusiopathiae ATCC 19414]_x0001_gi|334296207|dbj|BAK32078.1| cell division protein FtsZ [Erysipelothrix rhusio…
contig00001_orf00638	gi|323342137|ref|ZP_08082370.1| hypothetical protein HMPREF0357_10550 [Erysipelothrix rhusiopathiae ATCC 19414]_x0001_gi|336066250|ref|YP_004561108.1| primosomal protein DnaI [Erysipelothrix rhusiopathiae str. Fujisawa]_x0001_gi|322464562|gb|EFY09755.1| hypothetical protein HMPREF0357_10550 [Erysipelothrix rhusiopathiae ATCC 19414]_x0001_gi|334296196|dbj|BAK32067.1| primosomal protein DnaI [Erysi…
contig00001_orf00639	gi|323342137|ref|ZP_08082370.1| hypothetical protein HMPREF0357_10550 [Erysipelothrix rhusiopathiae ATCC 19414]_x0001_gi|336066250|ref|YP_004561108.1| primosomal protein DnaI [Erysipelothrix rhusiopathiae str. Fujisawa]_x0001_gi|322464562|gb|EFY09755.1| hypothetical protein HMPREF0357_10550 [Erysipelothrix rhusiopathiae ATCC 19414]_x0001_gi|334296196|dbj|BAK32067.1| primosomal protein DnaI [Erysi…
contig00001_orf00637	gi|323342136|ref|ZP_08082369.1| 6-phosphofructokinase [Erysipelothrix rhusiopathiae ATCC 19414]_x0001_gi|336066249|ref|YP_004561107.1| 6-phosphofructokinase [Erysipelothrix rhusiopathiae str. Fujisawa]_x0001_gi|322464561|gb|EFY09754.1| 6-phosphofructokinase [Erysipelothrix rhusiopathiae ATCC 19414]_x0001_gi|334296195|dbj|BAK32066.1| 6-phosphofructokinase [Erysipelothrix rhusiopathiae str. Fujisaw…
contig00001_orf00715	gi|283768898|ref|ZP_06341808.1| YlmF family protein [Bulleidia extructa W1219]_x0001_gi|283104451|gb|EFC05825.1| YlmF family protein [Bulleidia extructa W1219]
contig00001_orf00918	gi|291518920|emb|CBK74141.1| hypothetical protein CIY_13340 [Butyrivibrio fibrisolvens 16/4]
contig00001_orf00999	gi|291525778|emb|CBK91365.1| Domain of unknown function DUF87 [Eubacterium rectale DSM 17629]
contig00001_orf00829	gi|293375403|ref|ZP_06621684.1| ribosomal protein S8 [Turicibacter sanguinis PC909]_x0001_gi|325844491|ref|ZP_08168218.1| ribosomal protein S8 [Turicibacter sp. HGF1]_x0001_gi|292645956|gb|EFF63985.1| ribosomal protein S8 [Turicibacter sanguinis PC909]_x0001_gi|325489165|gb|EGC91549.1| ribosomal protein S8 [Turicibacter sp. HGF1]
contig00001_orf01601	gi|326792676|ref|YP_004310497.1| A/G-specific adenine glycosylase [Clostridium lentocellum DSM 5427]_x0001_gi|326543440|gb|ADZ85299.1| A/G-specific adenine glycosylase [Clostridium lentocellum DSM 5427]
contig00001_orf00154	gi|336065790|ref|YP_004560648.1| hypothetical protein ERH_0550 [Erysipelothrix rhusiopathiae str. Fujisawa]_x0001_gi|334295736|dbj|BAK31607.1| putative membrane protein [Erysipelothrix rhusiopathiae str. Fujisawa]
contig00001_orf00446	gi|336066081|ref|YP_004560939.1| hypothetical protein ERH_0843 [Erysipelothrix rhusiopathiae str. Fujisawa]_x0001_gi|334296027|dbj|BAK31898.1| hypothetical protein ERH_0843 [Erysipelothrix rhusiopathiae str. Fujisawa]
contig00001_orf01342	gi|307244335|ref|ZP_07526449.1| nodulation efficiency protein D [Peptostreptococcus stomatis DSM 17678]_x0001_gi|306492301|gb|EFM64340.1| nodulation efficiency protein D [Peptostreptococcus stomatis DSM 17678]
contig00001_orf00245	gi|334366843|ref|ZP_08515765.1| large conductance mechanosensitive channel protein [Alistipes sp. HGB5]_x0001_gi|313156955|gb|EFR56388.1| large conductance mechanosensitive channel protein [Alistipes sp. HGB5]
contig00001_orf00670	gi|319937179|ref|ZP_08011586.1| fibronectin-binding protein/fibrinogen-binding protein [Coprobacillus sp. 29_1]_x0001_gi|319807545|gb|EFW04138.1| fibronectin-binding protein/fibrinogen-binding protein [Coprobacillus sp. 29_1]
contig00001_orf00635	gi|320527456|ref|ZP_08028637.1| pyruvate kinase [Solobacterium moorei F0204]_x0001_gi|320132169|gb|EFW24718.1| pyruvate kinase [Solobacterium moorei F0204]
contig00001_orf01875	gi|323342996|ref|ZP_08083227.1| LIVCS family branched chain amino acid:cation symporter [Erysipelothrix rhusiopathiae ATCC 19414]_x0001_gi|322463060|gb|EFY08255.1| LIVCS family branched chain amino acid:cation symporter [Erysipelothrix rhusiopathiae ATCC 19414]
contig00001_orf01726	gi|323343127|ref|ZP_08083358.1| hypothetical protein HMPREF0357_11539 [Erysipelothrix rhusiopathiae ATCC 19414]_x0001_gi|336065426|ref|YP_004560284.1| putative type II/IV secretion system protein [Erysipelothrix rhusiopathiae str. Fujisawa]_x0001_gi|322463191|gb|EFY08386.1| hypothetical protein HMPREF0357_11539 [Erysipelothrix rhusiopathiae ATCC 19414]_x0001_gi|334295372|dbj|BAK31243.1| putative …
contig00001_orf01560	gi|323342212|ref|ZP_08082444.1| beta-lactamase [Erysipelothrix rhusiopathiae ATCC 19414]_x0001_gi|336065291|ref|YP_004560149.1| beta-lactamase [Erysipelothrix rhusiopathiae str. Fujisawa]_x0001_gi|322463324|gb|EFY08518.1| beta-lactamase [Erysipelothrix rhusiopathiae ATCC 19414]_x0001_gi|334295237|dbj|BAK31108.1| beta-lactamase [Erysipelothrix rhusiopathiae str. Fujisawa]
contig00001_orf01559	gi|323342213|ref|ZP_08082445.1| lipid phosphate phosphohydrolase 2 family protein [Erysipelothrix rhusiopathiae ATCC 19414]_x0001_gi|322463325|gb|EFY08519.1| lipid phosphate phosphohydrolase 2 family protein [Erysipelothrix rhusiopathiae ATCC 19414]
contig00001_orf01546	gi|323342221|ref|ZP_08082453.1| orotate phosphoribosyltransferase [Erysipelothrix rhusiopathiae ATCC 19414]_x0001_gi|322463333|gb|EFY08527.1| orotate phosphoribosyltransferase [Erysipelothrix rhusiopathiae ATCC 19414]
contig00001_orf01207	gi|323342512|ref|ZP_08082744.1| capsular polysaccharide biosynthesis protein [Erysipelothrix rhusiopathiae ATCC 19414]_x0001_gi|322463624|gb|EFY08818.1| capsular polysaccharide biosynthesis protein [Erysipelothrix rhusiopathiae ATCC 19414]
contig00001_orf01189	gi|323342528|ref|ZP_08082760.1| cfr family radical SAM enzyme [Erysipelothrix rhusiopathiae ATCC 19414]_x0001_gi|336066671|ref|YP_004561529.1| ribosomal RNA large subunit methyltransferase RlmN [Erysipelothrix rhusiopathiae str. Fujisawa]_x0001_gi|322463640|gb|EFY08834.1| cfr family radical SAM enzyme [Erysipelothrix rhusiopathiae ATCC 19414]_x0001_gi|334296617|dbj|BAK32488.1| ribosomal RNA large…
contig00001_orf01191	gi|323342528|ref|ZP_08082760.1| cfr family radical SAM enzyme [Erysipelothrix rhusiopathiae ATCC 19414]_x0001_gi|336066671|ref|YP_004561529.1| ribosomal RNA large subunit methyltransferase RlmN [Erysipelothrix rhusiopathiae str. Fujisawa]_x0001_gi|322463640|gb|EFY08834.1| cfr family radical SAM enzyme [Erysipelothrix rhusiopathiae ATCC 19414]_x0001_gi|334296617|dbj|BAK32488.1| ribosomal RNA large…
contig00001_orf01153	gi|323342560|ref|ZP_08082792.1| PTS system, fructose-specific IIBC component [Erysipelothrix rhusiopathiae ATCC 19414]_x0001_gi|322463672|gb|EFY08866.1| PTS system, fructose-specific IIBC component [Erysipelothrix rhusiopathiae ATCC 19414]
contig00001_orf01148	gi|323342574|ref|ZP_08082806.1| hypothetical protein HMPREF0357_10987 [Erysipelothrix rhusiopathiae ATCC 19414]_x0001_gi|322463686|gb|EFY08880.1| hypothetical protein HMPREF0357_10987 [Erysipelothrix rhusiopathiae ATCC 19414]
contig00001_orf01099	gi|323342612|ref|ZP_08082844.1| phosphoenolpyruvate synthase [Erysipelothrix rhusiopathiae ATCC 19414]_x0001_gi|336066599|ref|YP_004561457.1| pyruvate phosphate dikinase [Erysipelothrix rhusiopathiae str. Fujisawa]_x0001_gi|322463724|gb|EFY08918.1| phosphoenolpyruvate synthase [Erysipelothrix rhusiopathiae ATCC 19414]_x0001_gi|334296545|dbj|BAK32416.1| pyruvate phosphate dikinase [Erysipelothrix …
contig00001_orf01068	gi|323342636|ref|ZP_08082868.1| hypothetical protein HMPREF0357_11049 [Erysipelothrix rhusiopathiae ATCC 19414]_x0001_gi|336066573|ref|YP_004561431.1| copper chaperone [Erysipelothrix rhusiopathiae str. Fujisawa]_x0001_gi|322463748|gb|EFY08942.1| hypothetical protein HMPREF0357_11049 [Erysipelothrix rhusiopathiae ATCC 19414]_x0001_gi|334296519|dbj|BAK32390.1| copper chaperone [Erysipelothrix rhus…
contig00001_orf01054	gi|323342649|ref|ZP_08082881.1| endoribonuclease L-PSP family protein [Erysipelothrix rhusiopathiae ATCC 19414]_x0001_gi|336066560|ref|YP_004561418.1| endoribonuclease L-PSP [Erysipelothrix rhusiopathiae str. Fujisawa]_x0001_gi|322463761|gb|EFY08955.1| endoribonuclease L-PSP family protein [Erysipelothrix rhusiopathiae ATCC 19414]_x0001_gi|334296506|dbj|BAK32377.1| endoribonuclease L-PSP [Erysipe…
contig00001_orf00735	gi|323342877|ref|ZP_08083109.1| galactose/methyl galactoside ABC superfamily ATP binding cassette transporter, ABC protein [Erysipelothrix rhusiopathiae ATCC 19414]_x0001_gi|336066322|ref|YP_004561180.1| galactose/methyl galactoside ABC transporter ATP-binding protein [Erysipelothrix rhusiopathiae str. Fujisawa]_x0001_gi|322463989|gb|EFY09183.1| galactose/methyl galactoside ABC superfamily ATP bi…
contig00001_orf00736	gi|323342877|ref|ZP_08083109.1| galactose/methyl galactoside ABC superfamily ATP binding cassette transporter, ABC protein [Erysipelothrix rhusiopathiae ATCC 19414]_x0001_gi|336066322|ref|YP_004561180.1| galactose/methyl galactoside ABC transporter ATP-binding protein [Erysipelothrix rhusiopathiae str. Fujisawa]_x0001_gi|322463989|gb|EFY09183.1| galactose/methyl galactoside ABC superfamily ATP bi…
contig00001_orf00035	gi|323341616|ref|ZP_08081849.1| oligopeptide ABC superfamily ATP binding cassette transporter, permease protein [Erysipelothrix rhusiopathiae ATCC 19414]_x0001_gi|336065683|ref|YP_004560541.1| oligopeptide ABC transporter permease [Erysipelothrix rhusiopathiae str. Fujisawa]_x0001_gi|322464041|gb|EFY09234.1| oligopeptide ABC superfamily ATP binding cassette transporter, permease protein [Erysipel…
contig00001_orf00056	gi|323341635|ref|ZP_08081868.1| heat shock protein Hsp20 [Erysipelothrix rhusiopathiae ATCC 19414]_x0001_gi|336065703|ref|YP_004560561.1| heat shock protein Hsp20 [Erysipelothrix rhusiopathiae str. Fujisawa]_x0001_gi|322464060|gb|EFY09253.1| heat shock protein Hsp20 [Erysipelothrix rhusiopathiae ATCC 19414]_x0001_gi|334295649|dbj|BAK31520.1| heat shock protein Hsp20 [Erysipelothrix rhusiopathiae …
contig00001_orf00064	gi|323341642|ref|ZP_08081875.1| GntR family transcriptional regulator [Erysipelothrix rhusiopathiae ATCC 19414]_x0001_gi|322464067|gb|EFY09260.1| GntR family transcriptional regulator [Erysipelothrix rhusiopathiae ATCC 19414]
contig00001_orf00072	gi|323341649|ref|ZP_08081882.1| transcription elongation factor GreA [Erysipelothrix rhusiopathiae ATCC 19414]_x0001_gi|336065717|ref|YP_004560575.1| transcription elongation factor GreA [Erysipelothrix rhusiopathiae str. Fujisawa]_x0001_gi|322464074|gb|EFY09267.1| transcription elongation factor GreA [Erysipelothrix rhusiopathiae ATCC 19414]_x0001_gi|334295663|dbj|BAK31534.1| transcription elong…
contig00001_orf00135	gi|323341703|ref|ZP_08081936.1| hypothetical protein HMPREF0357_10116 [Erysipelothrix rhusiopathiae ATCC 19414]_x0001_gi|336065771|ref|YP_004560629.1| SdiA-regulated domain-containing protein [Erysipelothrix rhusiopathiae str. Fujisawa]_x0001_gi|322464128|gb|EFY09321.1| hypothetical protein HMPREF0357_10116 [Erysipelothrix rhusiopathiae ATCC 19414]_x0001_gi|334295717|dbj|BAK31588.1| SdiA-regulate…
contig00001_orf00151	gi|323341718|ref|ZP_08081951.1| TrmH family RNA methyltransferase [Erysipelothrix rhusiopathiae ATCC 19414]_x0001_gi|336065787|ref|YP_004560645.1| RNA methyltransferase [Erysipelothrix rhusiopathiae str. Fujisawa]_x0001_gi|322464143|gb|EFY09336.1| TrmH family RNA methyltransferase [Erysipelothrix rhusiopathiae ATCC 19414]_x0001_gi|334295733|dbj|BAK31604.1| RNA methyltransferase [Erysipelothrix rh…
contig00001_orf00162	gi|323341728|ref|ZP_08081961.1| UDP-N-acetylmuramate--L-alanine ligase [Erysipelothrix rhusiopathiae ATCC 19414]_x0001_gi|336065797|ref|YP_004560655.1| UDP-N-acetylmuramate--L-alanine ligase [Erysipelothrix rhusiopathiae str. Fujisawa]_x0001_gi|322464153|gb|EFY09346.1| UDP-N-acetylmuramate--L-alanine ligase [Erysipelothrix rhusiopathiae ATCC 19414]_x0001_gi|334295743|dbj|BAK31614.1| UDP-N-acetylm…
contig00001_orf00253	gi|323341811|ref|ZP_08082044.1| ISSdy1 [Erysipelothrix rhusiopathiae ATCC 19414]_x0001_gi|336065924|ref|YP_004560782.1| ISErh5 transposase orfB [Erysipelothrix rhusiopathiae str. Fujisawa]_x0001_gi|322464236|gb|EFY09429.1| ISSdy1 [Erysipelothrix rhusiopathiae ATCC 19414]_x0001_gi|334295870|dbj|BAK31741.1| ISErh5 transposase orfB [Erysipelothrix rhusiopathiae str. Fujisawa]
contig00001_orf00254	gi|323341812|ref|ZP_08082045.1| ISSag4 [Erysipelothrix rhusiopathiae ATCC 19414]_x0001_gi|336065925|ref|YP_004560783.1| ISErh5 transposase orfA [Erysipelothrix rhusiopathiae str. Fujisawa]_x0001_gi|322464237|gb|EFY09430.1| ISSag4 [Erysipelothrix rhusiopathiae ATCC 19414]_x0001_gi|334295871|dbj|BAK31742.1| ISErh5 transposase orfA [Erysipelothrix rhusiopathiae str. Fujisawa]
contig00001_orf00265	gi|323341821|ref|ZP_08082054.1| ISSag4 transposase [Erysipelothrix rhusiopathiae ATCC 19414]_x0001_gi|336065935|ref|YP_004560793.1| ISErh5 transposase orfA [Erysipelothrix rhusiopathiae str. Fujisawa]_x0001_gi|322464246|gb|EFY09439.1| ISSag4 transposase [Erysipelothrix rhusiopathiae ATCC 19414]_x0001_gi|334295881|dbj|BAK31752.1| ISErh5 transposase orfA [Erysipelothrix rhusiopathiae str. Fujisawa]
contig00001_orf00267	gi|323341822|ref|ZP_08082055.1| ISSdy1 transposase [Erysipelothrix rhusiopathiae ATCC 19414]_x0001_gi|322464247|gb|EFY09440.1| ISSdy1 transposase [Erysipelothrix rhusiopathiae ATCC 19414]
contig00001_orf00323	gi|323341865|ref|ZP_08082098.1| surface protective antigen SpaC [Erysipelothrix rhusiopathiae ATCC 19414]_x0001_gi|322464290|gb|EFY09483.1| surface protective antigen SpaC [Erysipelothrix rhusiopathiae ATCC 19414]
contig00001_orf00322	gi|323341865|ref|ZP_08082098.1| surface protective antigen SpaC [Erysipelothrix rhusiopathiae ATCC 19414]_x0001_gi|322464290|gb|EFY09483.1| surface protective antigen SpaC [Erysipelothrix rhusiopathiae ATCC 19414]
contig00001_orf00321	gi|323341865|ref|ZP_08082098.1| surface protective antigen SpaC [Erysipelothrix rhusiopathiae ATCC 19414]_x0001_gi|322464290|gb|EFY09483.1| surface protective antigen SpaC [Erysipelothrix rhusiopathiae ATCC 19414]
contig00001_orf00332	gi|323341872|ref|ZP_08082105.1| GntR family transcriptional regulator [Erysipelothrix rhusiopathiae ATCC 19414]_x0001_gi|336065983|ref|YP_004560841.1| GntR family transcriptional regulator [Erysipelothrix rhusiopathiae str. Fujisawa]_x0001_gi|322464297|gb|EFY09490.1| GntR family transcriptional regulator [Erysipelothrix rhusiopathiae ATCC 19414]_x0001_gi|334295929|dbj|BAK31800.1| transcriptional …
contig00001_orf00393	gi|323341927|ref|ZP_08082160.1| acriflavin resistance protein [Erysipelothrix rhusiopathiae ATCC 19414]_x0001_gi|336066038|ref|YP_004560896.1| hypothetical protein ERH_0800 [Erysipelothrix rhusiopathiae str. Fujisawa]_x0001_gi|322464352|gb|EFY09545.1| acriflavin resistance protein [Erysipelothrix rhusiopathiae ATCC 19414]_x0001_gi|334295984|dbj|BAK31855.1| hypothetical protein ERH_0800 [Erysipelo…
contig00001_orf00412	gi|323341942|ref|ZP_08082175.1| hypothetical protein HMPREF0357_10355 [Erysipelothrix rhusiopathiae ATCC 19414]_x0001_gi|322464367|gb|EFY09560.1| hypothetical protein HMPREF0357_10355 [Erysipelothrix rhusiopathiae ATCC 19414]
contig00001_orf00522	gi|323342035|ref|ZP_08082268.1| Gls24 family general stress protein [Erysipelothrix rhusiopathiae ATCC 19414]_x0001_gi|336066147|ref|YP_004561005.1| alkaline shock protein [Erysipelothrix rhusiopathiae str. Fujisawa]_x0001_gi|322464460|gb|EFY09653.1| Gls24 family general stress protein [Erysipelothrix rhusiopathiae ATCC 19414]_x0001_gi|334296093|dbj|BAK31964.1| alkaline shock protein [Erysipeloth…
contig00001_orf00553	gi|323342062|ref|ZP_08082295.1| DNA topoisomerase (ATP-hydrolyzing) ParE [Erysipelothrix rhusiopathiae ATCC 19414]_x0001_gi|322464487|gb|EFY09680.1| DNA topoisomerase (ATP-hydrolyzing) ParE [Erysipelothrix rhusiopathiae ATCC 19414]
contig00001_orf00587	gi|323342094|ref|ZP_08082327.1| DNA primase [Erysipelothrix rhusiopathiae ATCC 19414]_x0001_gi|322464519|gb|EFY09712.1| DNA primase [Erysipelothrix rhusiopathiae ATCC 19414]
contig00001_orf00599	gi|323342104|ref|ZP_08082337.1| phosphate ABC superfamily ATP binding cassette transporter, permease protein [Erysipelothrix rhusiopathiae ATCC 19414]_x0001_gi|322464529|gb|EFY09722.1| phosphate ABC superfamily ATP binding cassette transporter, permease protein [Erysipelothrix rhusiopathiae ATCC 19414]
contig00001_orf00600	gi|323342105|ref|ZP_08082338.1| hypothetical protein HMPREF0357_10518 [Erysipelothrix rhusiopathiae ATCC 19414]_x0001_gi|322464530|gb|EFY09723.1| hypothetical protein HMPREF0357_10518 [Erysipelothrix rhusiopathiae ATCC 19414]
contig00001_orf00701	gi|323342182|ref|ZP_08082415.1| P-loop hydrolase [Erysipelothrix rhusiopathiae ATCC 19414]_x0001_gi|322464607|gb|EFY09800.1| P-loop hydrolase [Erysipelothrix rhusiopathiae ATCC 19414]
contig00001_orf01975	gi|323691334|ref|ZP_08105609.1| nucleotidyl transferase [Clostridium symbiosum WAL-14673]_x0001_gi|355626452|ref|ZP_09048727.1| hypothetical protein HMPREF1020_02806 [Clostridium sp. 7_3_54FAA]_x0001_gi|323504674|gb|EGB20461.1| nucleotidyl transferase [Clostridium symbiosum WAL-14673]_x0001_gi|354820772|gb|EHF05177.1| hypothetical protein HMPREF1020_02806 [Clostridium sp. 7_3_54FAA]
contig00001_orf01858	gi|325475222|gb|EGC78407.1| YeeE/YedE family Integral membrane protein [Treponema denticola F0402]
contig00001_orf01509	gi|336065245|ref|YP_004560103.1| Cro/CI family transcriptional regulator -like protein [Erysipelothrix rhusiopathiae str. Fujisawa]_x0001_gi|334295191|dbj|BAK31062.1| transcriptional regulator, DeoR family [Erysipelothrix rhusiopathiae str. Fujisawa]
contig00001_orf01510	gi|336065246|ref|YP_004560104.1| 1-phosphofructokinase [Erysipelothrix rhusiopathiae str. Fujisawa]_x0001_gi|334295192|dbj|BAK31063.1| 1-phosphofructokinase [Erysipelothrix rhusiopathiae str. Fujisawa]
contig00001_orf01512	gi|336065247|ref|YP_004560105.1| PTS system fructose-specific transporter subunit IIABC [Erysipelothrix rhusiopathiae str. Fujisawa]_x0001_gi|334295193|dbj|BAK31064.1| PTS system, fructose-specific IIABC components [Erysipelothrix rhusiopathiae str. Fujisawa]
contig00001_orf01513	gi|336065248|ref|YP_004560106.1| S4-like RNA-binding protein [Erysipelothrix rhusiopathiae str. Fujisawa]_x0001_gi|334295194|dbj|BAK31065.1| S4-like RNA-binding protein [Erysipelothrix rhusiopathiae str. Fujisawa]
contig00001_orf01514	gi|336065249|ref|YP_004560107.1| DNA replication and repair protein RecF [Erysipelothrix rhusiopathiae str. Fujisawa]_x0001_gi|334295195|dbj|BAK31066.1| DNA replication and repair protein RecF [Erysipelothrix rhusiopathiae str. Fujisawa]
contig00001_orf01519	gi|336065253|ref|YP_004560111.1| cof family hydrolase [Erysipelothrix rhusiopathiae str. Fujisawa]_x0001_gi|334295199|dbj|BAK31070.1| Cof-like hydrolase [Erysipelothrix rhusiopathiae str. Fujisawa]
contig00001_orf01520	gi|336065254|ref|YP_004560112.1| fused CMP/dCMP deaminase zinc-binding domain-containing protein and acetyltransferase [Erysipelothrix rhusiopathiae str. Fujisawa]_x0001_gi|334295200|dbj|BAK31071.1| fused CMP/dCMP deaminase zinc-binding domain-containing protein and acetyltransferase [Erysipelothrix rhusiopathiae str. Fujisawa]
contig00001_orf01522	gi|336065256|ref|YP_004560114.1| DNA polymerase III subunits gamma and tau [Erysipelothrix rhusiopathiae str. Fujisawa]_x0001_gi|334295202|dbj|BAK31073.1| DNA polymerase III, gamma and tau subunits [Erysipelothrix rhusiopathiae str. Fujisawa]
contig00001_orf01523	gi|336065257|ref|YP_004560115.1| recombination protein RecR [Erysipelothrix rhusiopathiae str. Fujisawa]_x0001_gi|334295203|dbj|BAK31074.1| recombination protein RecR [Erysipelothrix rhusiopathiae str. Fujisawa]
contig00001_orf01524	gi|336065258|ref|YP_004560116.1| hypothetical protein ERH_0016 [Erysipelothrix rhusiopathiae str. Fujisawa]_x0001_gi|334295204|dbj|BAK31075.1| hypothetical protein ERH_0016 [Erysipelothrix rhusiopathiae str. Fujisawa]
contig00001_orf01525	gi|336065259|ref|YP_004560117.1| adenylate cyclase family protein [Erysipelothrix rhusiopathiae str. Fujisawa]_x0001_gi|334295205|dbj|BAK31076.1| adenylate cyclase family protein [Erysipelothrix rhusiopathiae str. Fujisawa]
contig00001_orf01526	gi|336065260|ref|YP_004560118.1| inorganic polyphosphate/ATP-NAD kinase [Erysipelothrix rhusiopathiae str. Fujisawa]_x0001_gi|334295206|dbj|BAK31077.1| inorganic polyphosphate/ATP-NAD kinase [Erysipelothrix rhusiopathiae str. Fujisawa]
contig00001_orf01527	gi|336065261|ref|YP_004560119.1| FtsW/RodA/SpoVE family cell division protein [Erysipelothrix rhusiopathiae str. Fujisawa]_x0001_gi|334295207|dbj|BAK31078.1| cell division protein, FtsW/RodA/SpoVE family [Erysipelothrix rhusiopathiae str. Fujisawa]
contig00001_orf01528	gi|336065262|ref|YP_004560120.1| PTS system glucose-specific transporter subunit IIBC s [Erysipelothrix rhusiopathiae str. Fujisawa]_x0001_gi|334295208|dbj|BAK31079.1| PTS system, glucose-specific IIBC components [Erysipelothrix rhusiopathiae str. Fujisawa]
contig00001_orf01529	gi|336065263|ref|YP_004560121.1| DNA mismatch repair protein MutS [Erysipelothrix rhusiopathiae str. Fujisawa]_x0001_gi|334295209|dbj|BAK31080.1| DNA mismatch repair protein MutS [Erysipelothrix rhusiopathiae str. Fujisawa]
contig00001_orf01530	gi|336065264|ref|YP_004560122.1| DNA mismatch repair protein [Erysipelothrix rhusiopathiae str. Fujisawa]_x0001_gi|334295210|dbj|BAK31081.1| DNA mismatch repair protein [Erysipelothrix rhusiopathiae str. Fujisawa]
contig00001_orf01531	gi|336065265|ref|YP_004560123.1| tRNA delta(2)-isopentenylpyrophosphate transferase [Erysipelothrix rhusiopathiae str. Fujisawa]_x0001_gi|334295211|dbj|BAK31082.1| tRNA delta(2)-isopentenylpyrophosphate transferase [Erysipelothrix rhusiopathiae str. Fujisawa]
contig00001_orf01532	gi|336065266|ref|YP_004560124.1| ABC transporter ATP-binding protein [Erysipelothrix rhusiopathiae str. Fujisawa]_x0001_gi|334295212|dbj|BAK31083.1| ABC transporter, ATP-binding protein [Erysipelothrix rhusiopathiae str. Fujisawa]
contig00001_orf01533	gi|336065267|ref|YP_004560125.1| putative ABC transporter permease [Erysipelothrix rhusiopathiae str. Fujisawa]_x0001_gi|334295213|dbj|BAK31084.1| putative ABC transporter, permease protein [Erysipelothrix rhusiopathiae str. Fujisawa]
contig00001_orf01534	gi|336065268|ref|YP_004560126.1| ABC transporter ATP-binding protein/permease [Erysipelothrix rhusiopathiae str. Fujisawa]_x0001_gi|334295214|dbj|BAK31085.1| ABC transporter, ATP-binding and permease protein [Erysipelothrix rhusiopathiae str. Fujisawa]
contig00001_orf01535	gi|336065269|ref|YP_004560127.1| DegV family protein [Erysipelothrix rhusiopathiae str. Fujisawa]_x0001_gi|334295215|dbj|BAK31086.1| DegV family protein [Erysipelothrix rhusiopathiae str. Fujisawa]
contig00001_orf01536	gi|336065270|ref|YP_004560128.1| DegV family protein [Erysipelothrix rhusiopathiae str. Fujisawa]_x0001_gi|334295216|dbj|BAK31087.1| DegV family protein [Erysipelothrix rhusiopathiae str. Fujisawa]
contig00001_orf01537	gi|336065271|ref|YP_004560129.1| hypothetical protein ERH_0029 [Erysipelothrix rhusiopathiae str. Fujisawa]_x0001_gi|334295217|dbj|BAK31088.1| conserved hypothetical protein [Erysipelothrix rhusiopathiae str. Fujisawa]
contig00001_orf01538	gi|336065272|ref|YP_004560130.1| ferric uptake regulator family protein [Erysipelothrix rhusiopathiae str. Fujisawa]_x0001_gi|334295218|dbj|BAK31089.1| ferric uptake regulator, Fur family [Erysipelothrix rhusiopathiae str. Fujisawa]
contig00001_orf01539	gi|336065273|ref|YP_004560131.1| bleomycin resistance protein [Erysipelothrix rhusiopathiae str. Fujisawa]_x0001_gi|334295219|dbj|BAK31090.1| Glyoxalase/Bleomycin resistance protein/dioxygenase [Erysipelothrix rhusiopathiae str. Fujisawa]
contig00001_orf01541	gi|336065275|ref|YP_004560133.1| hypothetical protein ERH_0033 [Erysipelothrix rhusiopathiae str. Fujisawa]_x0001_gi|334295221|dbj|BAK31092.1| putative membrane protein [Erysipelothrix rhusiopathiae str. Fujisawa]
contig00001_orf01542	gi|336065276|ref|YP_004560134.1| major facilitator superfamily transporter MFS-1 [Erysipelothrix rhusiopathiae str. Fujisawa]_x0001_gi|334295222|dbj|BAK31093.1| major facilitator superfamily transporter MFS-1 [Erysipelothrix rhusiopathiae str. Fujisawa]
contig00001_orf01543	gi|336065277|ref|YP_004560135.1| XRE family transcriptional regulator [Erysipelothrix rhusiopathiae str. Fujisawa]_x0001_gi|334295223|dbj|BAK31094.1| transcriptional regulator, XRE family [Erysipelothrix rhusiopathiae str. Fujisawa]
contig00001_orf01545	gi|336065279|ref|YP_004560137.1| orotidine 5'-phosphate decarboxylase [Erysipelothrix rhusiopathiae str. Fujisawa]_x0001_gi|334295225|dbj|BAK31096.1| orotidine 5'-phosphate decarboxylase [Erysipelothrix rhusiopathiae str. Fujisawa]
contig00001_orf01635	gi|336065282|ref|YP_004560140.1| ISErh1 transposase orfB [Erysipelothrix rhusiopathiae str. Fujisawa]_x0001_gi|336065346|ref|YP_004560204.1| ISErh1 transposase orfB [Erysipelothrix rhusiopathiae str. Fujisawa]_x0001_gi|336065515|ref|YP_004560373.1| ISErh1 transposase orfB [Erysipelothrix rhusiopathiae str. Fujisawa]_x0001_gi|336065998|ref|YP_004560856.1| ISErh1 transposase orfB [Erysipelothrix rh…
contig00001_orf00347	gi|336065282|ref|YP_004560140.1| ISErh1 transposase orfB [Erysipelothrix rhusiopathiae str. Fujisawa]_x0001_gi|336065346|ref|YP_004560204.1| ISErh1 transposase orfB [Erysipelothrix rhusiopathiae str. Fujisawa]_x0001_gi|336065515|ref|YP_004560373.1| ISErh1 transposase orfB [Erysipelothrix rhusiopathiae str. Fujisawa]_x0001_gi|336065998|ref|YP_004560856.1| ISErh1 transposase orfB [Erysipelothrix rh…
contig00001_orf01634	gi|336065282|ref|YP_004560140.1| ISErh1 transposase orfB [Erysipelothrix rhusiopathiae str. Fujisawa]_x0001_gi|336065346|ref|YP_004560204.1| ISErh1 transposase orfB [Erysipelothrix rhusiopathiae str. Fujisawa]_x0001_gi|336065515|ref|YP_004560373.1| ISErh1 transposase orfB [Erysipelothrix rhusiopathiae str. Fujisawa]_x0001_gi|336065998|ref|YP_004560856.1| ISErh1 transposase orfB [Erysipelothrix rh…
contig00001_orf01547	gi|336065282|ref|YP_004560140.1| ISErh1 transposase orfB [Erysipelothrix rhusiopathiae str. Fujisawa]_x0001_gi|336065346|ref|YP_004560204.1| ISErh1 transposase orfB [Erysipelothrix rhusiopathiae str. Fujisawa]_x0001_gi|336065515|ref|YP_004560373.1| ISErh1 transposase orfB [Erysipelothrix rhusiopathiae str. Fujisawa]_x0001_gi|336065998|ref|YP_004560856.1| ISErh1 transposase orfB [Erysipelothrix rh…
contig00001_orf01072	gi|336065282|ref|YP_004560140.1| ISErh1 transposase orfB [Erysipelothrix rhusiopathiae str. Fujisawa]_x0001_gi|336065346|ref|YP_004560204.1| ISErh1 transposase orfB [Erysipelothrix rhusiopathiae str. Fujisawa]_x0001_gi|336065515|ref|YP_004560373.1| ISErh1 transposase orfB [Erysipelothrix rhusiopathiae str. Fujisawa]_x0001_gi|336065998|ref|YP_004560856.1| ISErh1 transposase orfB [Erysipelothrix rh…
contig00001_orf01828	gi|336065282|ref|YP_004560140.1| ISErh1 transposase orfB [Erysipelothrix rhusiopathiae str. Fujisawa]_x0001_gi|336065346|ref|YP_004560204.1| ISErh1 transposase orfB [Erysipelothrix rhusiopathiae str. Fujisawa]_x0001_gi|336065515|ref|YP_004560373.1| ISErh1 transposase orfB [Erysipelothrix rhusiopathiae str. Fujisawa]_x0001_gi|336065998|ref|YP_004560856.1| ISErh1 transposase orfB [Erysipelothrix rh…
contig00001_orf01549	gi|336065284|ref|YP_004560142.1| metallo-beta-lactamase family protein [Erysipelothrix rhusiopathiae str. Fujisawa]_x0001_gi|334295230|dbj|BAK31101.1| metallo-beta-lactamase family protein [Erysipelothrix rhusiopathiae str. Fujisawa]
contig00001_orf01550	gi|336065285|ref|YP_004560143.1| iron-dependent repressor [Erysipelothrix rhusiopathiae str. Fujisawa]_x0001_gi|334295231|dbj|BAK31102.1| iron-dependent repressor [Erysipelothrix rhusiopathiae str. Fujisawa]
contig00001_orf01555	gi|336065288|ref|YP_004560146.1| manganese/zinc/iron ABC transporter permease [Erysipelothrix rhusiopathiae str. Fujisawa]_x0001_gi|334295234|dbj|BAK31105.1| manganese/zinc/iron ABC transporter, permease protein [Erysipelothrix rhusiopathiae str. Fujisawa]
contig00001_orf01554	gi|336065288|ref|YP_004560146.1| manganese/zinc/iron ABC transporter permease [Erysipelothrix rhusiopathiae str. Fujisawa]_x0001_gi|334295234|dbj|BAK31105.1| manganese/zinc/iron ABC transporter, permease protein [Erysipelothrix rhusiopathiae str. Fujisawa]
contig00001_orf01557	gi|336065289|ref|YP_004560147.1| manganese/zinc/iron ABC transporter permease [Erysipelothrix rhusiopathiae str. Fujisawa]_x0001_gi|334295235|dbj|BAK31106.1| manganese/zinc/iron ABC transporter, permease protein [Erysipelothrix rhusiopathiae str. Fujisawa]
contig00001_orf01563	gi|336065293|ref|YP_004560151.1| G5/SCP-like extracellular domain-containing protein [Erysipelothrix rhusiopathiae str. Fujisawa]_x0001_gi|334295239|dbj|BAK31110.1| G5/SCP-like extracellular domain-containing protein [Erysipelothrix rhusiopathiae str. Fujisawa]
contig00001_orf01564	gi|336065294|ref|YP_004560152.1| hypothetical protein ERH_0052 [Erysipelothrix rhusiopathiae str. Fujisawa]_x0001_gi|334295240|dbj|BAK31111.1| putative membrane protein [Erysipelothrix rhusiopathiae str. Fujisawa]
contig00001_orf01566	gi|336065296|ref|YP_004560154.1| glutamate 5-kinase [Erysipelothrix rhusiopathiae str. Fujisawa]_x0001_gi|334295242|dbj|BAK31113.1| glutamate 5-kinase [Erysipelothrix rhusiopathiae str. Fujisawa]
contig00001_orf01567	gi|336065297|ref|YP_004560155.1| glutamate-5-semialdehyde dehydrogenase [Erysipelothrix rhusiopathiae str. Fujisawa]_x0001_gi|334295243|dbj|BAK31114.1| glutamate-5-semialdehyde dehydrogenase [Erysipelothrix rhusiopathiae str. Fujisawa]
contig00001_orf01568	gi|336065298|ref|YP_004560156.1| sulfatase family protein [Erysipelothrix rhusiopathiae str. Fujisawa]_x0001_gi|334295244|dbj|BAK31115.1| sulfatase family protein [Erysipelothrix rhusiopathiae str. Fujisawa]
contig00001_orf01569	gi|336065298|ref|YP_004560156.1| sulfatase family protein [Erysipelothrix rhusiopathiae str. Fujisawa]_x0001_gi|334295244|dbj|BAK31115.1| sulfatase family protein [Erysipelothrix rhusiopathiae str. Fujisawa]
contig00001_orf01570	gi|336065299|ref|YP_004560157.1| pyrroline-5-carboxylate reductase [Erysipelothrix rhusiopathiae str. Fujisawa]_x0001_gi|334295245|dbj|BAK31116.1| pyrroline-5-carboxylate reductase [Erysipelothrix rhusiopathiae str. Fujisawa]
contig00001_orf01571	gi|336065300|ref|YP_004560158.1| hypothetical protein ERH_0058 [Erysipelothrix rhusiopathiae str. Fujisawa]_x0001_gi|334295246|dbj|BAK31117.1| hypothetical protein ERH_0058 [Erysipelothrix rhusiopathiae str. Fujisawa]
contig00001_orf01572	gi|336065301|ref|YP_004560159.1| dipeptidyl aminopeptidase/acylaminoacyl-peptidase [Erysipelothrix rhusiopathiae str. Fujisawa]_x0001_gi|334295247|dbj|BAK31118.1| dipeptidyl aminopeptidase/acylaminoacyl-peptidase [Erysipelothrix rhusiopathiae str. Fujisawa]
contig00001_orf01575	gi|336065302|ref|YP_004560160.1| hypothetical protein ERH_0060 [Erysipelothrix rhusiopathiae str. Fujisawa]_x0001_gi|334295248|dbj|BAK31119.1| putative membrane protein [Erysipelothrix rhusiopathiae str. Fujisawa]
contig00001_orf01577	gi|336065304|ref|YP_004560162.1| HesB/YadR/YfhF-like protein [Erysipelothrix rhusiopathiae str. Fujisawa]_x0001_gi|334295250|dbj|BAK31121.1| HesB/YadR/YfhF-like protein [Erysipelothrix rhusiopathiae str. Fujisawa]
contig00001_orf01582	gi|336065308|ref|YP_004560166.1| dipeptidase [Erysipelothrix rhusiopathiae str. Fujisawa]_x0001_gi|334295254|dbj|BAK31125.1| renal dipeptidase family protein [Erysipelothrix rhusiopathiae str. Fujisawa]
contig00001_orf01583	gi|336065309|ref|YP_004560167.1| hypothetical protein ERH_0067 [Erysipelothrix rhusiopathiae str. Fujisawa]_x0001_gi|334295255|dbj|BAK31126.1| putative membrane protein [Erysipelothrix rhusiopathiae str. Fujisawa]
contig00001_orf01584	gi|336065310|ref|YP_004560168.1| alanine racemase [Erysipelothrix rhusiopathiae str. Fujisawa]_x0001_gi|334295256|dbj|BAK31127.1| alanine racemase [Erysipelothrix rhusiopathiae str. Fujisawa]
contig00001_orf01585	gi|336065311|ref|YP_004560169.1| HAD-superfamily hydrolase [Erysipelothrix rhusiopathiae str. Fujisawa]_x0001_gi|334295257|dbj|BAK31128.1| HAD-superfamily hydrolase, subfamily IA, variant 1 [Erysipelothrix rhusiopathiae str. Fujisawa]
contig00001_orf01586	gi|336065312|ref|YP_004560170.1| D-lactate dehydrogenase [Erysipelothrix rhusiopathiae str. Fujisawa]_x0001_gi|334295258|dbj|BAK31129.1| D-lactate dehydrogenase [Erysipelothrix rhusiopathiae str. Fujisawa]
contig00001_orf01589	gi|336065315|ref|YP_004560173.1| aldo/keto reductase [Erysipelothrix rhusiopathiae str. Fujisawa]_x0001_gi|334295261|dbj|BAK31132.1| aldo/keto reductase [Erysipelothrix rhusiopathiae str. Fujisawa]
contig00001_orf01591	gi|336065316|ref|YP_004560174.1| heavy metal-translocating P-type ATPase [Erysipelothrix rhusiopathiae str. Fujisawa]_x0001_gi|334295262|dbj|BAK31133.1| heavy metal-translocating P-type ATPase [Erysipelothrix rhusiopathiae str. Fujisawa]
contig00001_orf01590	gi|336065316|ref|YP_004560174.1| heavy metal-translocating P-type ATPase [Erysipelothrix rhusiopathiae str. Fujisawa]_x0001_gi|334295262|dbj|BAK31133.1| heavy metal-translocating P-type ATPase [Erysipelothrix rhusiopathiae str. Fujisawa]
contig00001_orf01594	gi|336065317|ref|YP_004560175.1| collagen-binding protein [Erysipelothrix rhusiopathiae str. Fujisawa]_x0001_gi|334295263|dbj|BAK31134.1| collagen-binding protein [Erysipelothrix rhusiopathiae str. Fujisawa]
contig00001_orf01595	gi|336065318|ref|YP_004560176.1| N-acetyltransferase GCN5 [Erysipelothrix rhusiopathiae str. Fujisawa]_x0001_gi|334295264|dbj|BAK31135.1| GCN5-related N-acetyltransferase [Erysipelothrix rhusiopathiae str. Fujisawa]
contig00001_orf01597	gi|336065320|ref|YP_004560178.1| xanthine/uracil/vitamin C permease [Erysipelothrix rhusiopathiae str. Fujisawa]_x0001_gi|334295266|dbj|BAK31137.1| xanthine/uracil/vitamin C permease [Erysipelothrix rhusiopathiae str. Fujisawa]
contig00001_orf01600	gi|336065321|ref|YP_004560179.1| A/G-specific adenine glycosylase [Erysipelothrix rhusiopathiae str. Fujisawa]_x0001_gi|334295267|dbj|BAK31138.1| A/G-specific adenine glycosylase [Erysipelothrix rhusiopathiae str. Fujisawa]
contig00001_orf01602	gi|336065322|ref|YP_004560180.1| hypothetical protein ERH_0080 [Erysipelothrix rhusiopathiae str. Fujisawa]_x0001_gi|334295268|dbj|BAK31139.1| putative membrane protein [Erysipelothrix rhusiopathiae str. Fujisawa]
contig00001_orf01605	gi|336065323|ref|YP_004560181.1| bleomycin resistance protein [Erysipelothrix rhusiopathiae str. Fujisawa]_x0001_gi|334295269|dbj|BAK31140.1| Glyoxalase/Bleomycin resistance protein/dioxygenase [Erysipelothrix rhusiopathiae str. Fujisawa]
contig00001_orf01606	gi|336065324|ref|YP_004560182.1| MarR family transcriptional regulator [Erysipelothrix rhusiopathiae str. Fujisawa]_x0001_gi|334295270|dbj|BAK31141.1| transcriptional regulator, MarR family [Erysipelothrix rhusiopathiae str. Fujisawa]
contig00001_orf01607	gi|336065325|ref|YP_004560183.1| phospholipase/carboxylesterase family protein [Erysipelothrix rhusiopathiae str. Fujisawa]_x0001_gi|334295271|dbj|BAK31142.1| phospholipase/carboxylesterase family protein [Erysipelothrix rhusiopathiae str. Fujisawa]
contig00001_orf01609	gi|336065327|ref|YP_004560185.1| hydroxymethylglutaryl-CoA reductase [Erysipelothrix rhusiopathiae str. Fujisawa]_x0001_gi|334295273|dbj|BAK31144.1| hydroxymethylglutaryl-CoA reductase [Erysipelothrix rhusiopathiae str. Fujisawa]
contig00001_orf01610	gi|336065328|ref|YP_004560186.1| L-lactate dehydrogenase [Erysipelothrix rhusiopathiae str. Fujisawa]_x0001_gi|334295274|dbj|BAK31145.1| L-lactate dehydrogenase [Erysipelothrix rhusiopathiae str. Fujisawa]
contig00001_orf01611	gi|336065329|ref|YP_004560187.1| GTP-binding protein TypA [Erysipelothrix rhusiopathiae str. Fujisawa]_x0001_gi|334295275|dbj|BAK31146.1| GTP-binding protein TypA [Erysipelothrix rhusiopathiae str. Fujisawa]
contig00001_orf01613	gi|336065330|ref|YP_004560188.1| tRNA-guanine transglycosylase [Erysipelothrix rhusiopathiae str. Fujisawa]_x0001_gi|334295276|dbj|BAK31147.1| tRNA-guanine transglycosylase [Erysipelothrix rhusiopathiae str. Fujisawa]
contig00001_orf01615	gi|336065332|ref|YP_004560190.1| hypothetical protein ERH_0090 [Erysipelothrix rhusiopathiae str. Fujisawa]_x0001_gi|334295278|dbj|BAK31149.1| putative membrane protein [Erysipelothrix rhusiopathiae str. Fujisawa]
contig00001_orf01617	gi|336065333|ref|YP_004560191.1| hypothetical protein ERH_0091 [Erysipelothrix rhusiopathiae str. Fujisawa]_x0001_gi|334295279|dbj|BAK31150.1| putative membrane protein [Erysipelothrix rhusiopathiae str. Fujisawa]
contig00001_orf01620	gi|336065335|ref|YP_004560193.1| NAD(+) synthase [Erysipelothrix rhusiopathiae str. Fujisawa]_x0001_gi|334295281|dbj|BAK31152.1| NAD(+) synthase [Erysipelothrix rhusiopathiae str. Fujisawa]
contig00001_orf01622	gi|336065337|ref|YP_004560195.1| ABC transporter permease/ATP-binding protein [Erysipelothrix rhusiopathiae str. Fujisawa]_x0001_gi|334295283|dbj|BAK31154.1| ABC transporter, permease and ATP-binding protein [Erysipelothrix rhusiopathiae str. Fujisawa]
contig00001_orf01624	gi|336065338|ref|YP_004560196.1| ABC transporter permease/ATP-binding protein [Erysipelothrix rhusiopathiae str. Fujisawa]_x0001_gi|334295284|dbj|BAK31155.1| ABC transporter, permease and ATP-binding protein [Erysipelothrix rhusiopathiae str. Fujisawa]
contig00001_orf01627	gi|336065341|ref|YP_004560199.1| fused S1 RNA-binding domain and glucose-6-phosphate isomerase [Erysipelothrix rhusiopathiae str. Fujisawa]_x0001_gi|334295287|dbj|BAK31158.1| fused S1 RNA-binding domain and glucose-6-phosphate isomerase [Erysipelothrix rhusiopathiae str. Fujisawa]
contig00001_orf01631	gi|336065344|ref|YP_004560202.1| hypothetical protein ERH_0102 [Erysipelothrix rhusiopathiae str. Fujisawa]_x0001_gi|334295290|dbj|BAK31161.1| hypothetical protein ERH_0102 [Erysipelothrix rhusiopathiae str. Fujisawa]
contig00001_orf01636	gi|336065347|ref|YP_004560205.1| anaerobic ribonucleoside-triphosphate reductase activating protein [Erysipelothrix rhusiopathiae str. Fujisawa]_x0001_gi|334295293|dbj|BAK31164.1| anaerobic ribonucleoside-triphosphate reductase activating protein [Erysipelothrix rhusiopathiae str. Fujisawa]
contig00001_orf01637	gi|336065348|ref|YP_004560206.1| anaerobic ribonucleoside-triphosphate reductase [Erysipelothrix rhusiopathiae str. Fujisawa]_x0001_gi|334295294|dbj|BAK31165.1| anaerobic ribonucleoside-triphosphate reductase [Erysipelothrix rhusiopathiae str. Fujisawa]
contig00001_orf01644	gi|336065354|ref|YP_004560212.1| hypothetical protein ERH_0112 [Erysipelothrix rhusiopathiae str. Fujisawa]_x0001_gi|334295300|dbj|BAK31171.1| putative membrane protein [Erysipelothrix rhusiopathiae str. Fujisawa]
contig00001_orf01647	gi|336065355|ref|YP_004560213.1| ABC transporter permease/ATP-binding protein [Erysipelothrix rhusiopathiae str. Fujisawa]_x0001_gi|334295301|dbj|BAK31172.1| ABC transporter, permease and ATP-binding protein [Erysipelothrix rhusiopathiae str. Fujisawa]
contig00001_orf01648	gi|336065356|ref|YP_004560214.1| ABC transporter permease/ATP-binding protein [Erysipelothrix rhusiopathiae str. Fujisawa]_x0001_gi|334295302|dbj|BAK31173.1| ABC transporter, permease and ATP-binding protein [Erysipelothrix rhusiopathiae str. Fujisawa]
contig00001_orf01649	gi|336065357|ref|YP_004560215.1| hypothetical protein ERH_0115 [Erysipelothrix rhusiopathiae str. Fujisawa]_x0001_gi|334295303|dbj|BAK31174.1| conserved hypothetical protein [Erysipelothrix rhusiopathiae str. Fujisawa]
contig00001_orf01652	gi|336065359|ref|YP_004560217.1| phosphoglucosamine mutase [Erysipelothrix rhusiopathiae str. Fujisawa]_x0001_gi|334295305|dbj|BAK31176.1| phosphoglucosamine mutase [Erysipelothrix rhusiopathiae str. Fujisawa]
contig00001_orf01654	gi|336065361|ref|YP_004560219.1| OmpR family two component system sensor histidine kinase CssS [Erysipelothrix rhusiopathiae str. Fujisawa]_x0001_gi|334295307|dbj|BAK31178.1| two-component system, OmpR family, sensor histidine kinase CssS [Erysipelothrix rhusiopathiae str. Fujisawa]
contig00001_orf01655	gi|336065362|ref|YP_004560220.1| hypothetical protein ERH_0120 [Erysipelothrix rhusiopathiae str. Fujisawa]_x0001_gi|334295308|dbj|BAK31179.1| conserved hypothetical protein [Erysipelothrix rhusiopathiae str. Fujisawa]
contig00001_orf01656	gi|336065363|ref|YP_004560221.1| septum formation protein Maf [Erysipelothrix rhusiopathiae str. Fujisawa]_x0001_gi|334295309|dbj|BAK31180.1| septum formation protein Maf [Erysipelothrix rhusiopathiae str. Fujisawa]
contig00001_orf01658	gi|336065364|ref|YP_004560222.1| N-acetyltransferase GCN5 [Erysipelothrix rhusiopathiae str. Fujisawa]_x0001_gi|334295310|dbj|BAK31181.1| GCN5-related N-acetyltransferase [Erysipelothrix rhusiopathiae str. Fujisawa]
contig00001_orf01659	gi|336065365|ref|YP_004560223.1| hypothetical protein ERH_0123 [Erysipelothrix rhusiopathiae str. Fujisawa]_x0001_gi|334295311|dbj|BAK31182.1| putative membrane protein [Erysipelothrix rhusiopathiae str. Fujisawa]
contig00001_orf01660	gi|336065366|ref|YP_004560224.1| type III pantothenate kinase [Erysipelothrix rhusiopathiae str. Fujisawa]_x0001_gi|334295312|dbj|BAK31183.1| type III pantothenate kinase [Erysipelothrix rhusiopathiae str. Fujisawa]
contig00001_orf01661	gi|336065367|ref|YP_004560225.1| phosphopantothenoylcysteine decarboxylase [Erysipelothrix rhusiopathiae str. Fujisawa]_x0001_gi|334295313|dbj|BAK31184.1| phosphopantothenoylcysteine decarboxylase [Erysipelothrix rhusiopathiae str. Fujisawa]
contig00001_orf01662	gi|336065368|ref|YP_004560226.1| phosphopantothenate--cysteine ligase [Erysipelothrix rhusiopathiae str. Fujisawa]_x0001_gi|334295314|dbj|BAK31185.1| phosphopantothenate--cysteine ligase [Erysipelothrix rhusiopathiae str. Fujisawa]
contig00001_orf01663	gi|336065369|ref|YP_004560227.1| TetR family transcriptional regulator [Erysipelothrix rhusiopathiae str. Fujisawa]_x0001_gi|334295315|dbj|BAK31186.1| transcriptional regulator, TetR family [Erysipelothrix rhusiopathiae str. Fujisawa]
contig00001_orf01664	gi|336065370|ref|YP_004560228.1| N-acetyltransferase GCN5 [Erysipelothrix rhusiopathiae str. Fujisawa]_x0001_gi|334295316|dbj|BAK31187.1| GCN5-related N-acetyltransferase [Erysipelothrix rhusiopathiae str. Fujisawa]
contig00001_orf01665	gi|336065371|ref|YP_004560229.1| hypothetical protein ERH_0129 [Erysipelothrix rhusiopathiae str. Fujisawa]_x0001_gi|334295317|dbj|BAK31188.1| hypothetical protein ERH_0129 [Erysipelothrix rhusiopathiae str. Fujisawa]
contig00001_orf01666	gi|336065372|ref|YP_004560230.1| hypothetical protein ERH_0130 [Erysipelothrix rhusiopathiae str. Fujisawa]_x0001_gi|334295318|dbj|BAK31189.1| hypothetical protein ERH_0130 [Erysipelothrix rhusiopathiae str. Fujisawa]
contig00001_orf01667	gi|336065373|ref|YP_004560231.1| nucleotidyltransferase family protein [Erysipelothrix rhusiopathiae str. Fujisawa]_x0001_gi|334295319|dbj|BAK31190.1| nucleotidyltransferase family protein [Erysipelothrix rhusiopathiae str. Fujisawa]
contig00001_orf01668	gi|336065374|ref|YP_004560232.1| hypothetical protein ERH_0132 [Erysipelothrix rhusiopathiae str. Fujisawa]_x0001_gi|334295320|dbj|BAK31191.1| hypothetical protein ERH_0132 [Erysipelothrix rhusiopathiae str. Fujisawa]
contig00001_orf01669	gi|336065375|ref|YP_004560233.1| PTS system galactitol-specific transporter subunit IIC [Erysipelothrix rhusiopathiae str. Fujisawa]_x0001_gi|334295321|dbj|BAK31192.1| PTS system, galactitol-specific IIC component [Erysipelothrix rhusiopathiae str. Fujisawa]
contig00001_orf01671	gi|336065376|ref|YP_004560234.1| PTS system galactitol-specific transporter subunit IIA [Erysipelothrix rhusiopathiae str. Fujisawa]_x0001_gi|334295322|dbj|BAK31193.1| PTS system, galactitol-specific IIA component [Erysipelothrix rhusiopathiae str. Fujisawa]
contig00001_orf01672	gi|336065377|ref|YP_004560235.1| PTS system galactitol-specific transporter subunit IIB [Erysipelothrix rhusiopathiae str. Fujisawa]_x0001_gi|334295323|dbj|BAK31194.1| PTS system, galactitol-specific IIB component [Erysipelothrix rhusiopathiae str. Fujisawa]
contig00001_orf01673	gi|336065378|ref|YP_004560236.1| PTS modulated transcriptional regulator [Erysipelothrix rhusiopathiae str. Fujisawa]_x0001_gi|334295324|dbj|BAK31195.1| PTS modulated transcriptional regulator [Erysipelothrix rhusiopathiae str. Fujisawa]
contig00001_orf01674	gi|336065379|ref|YP_004560237.1| major facilitator superfamily transporter MFS-1 [Erysipelothrix rhusiopathiae str. Fujisawa]_x0001_gi|334295325|dbj|BAK31196.1| major facilitator superfamily transporter MFS-1 [Erysipelothrix rhusiopathiae str. Fujisawa]
contig00001_orf01675	gi|336065380|ref|YP_004560238.1| NAD/NADP octopine/nopaline dehydrogenase [Erysipelothrix rhusiopathiae str. Fujisawa]_x0001_gi|334295326|dbj|BAK31197.1| NAD/NADP octopine/nopaline dehydrogenase [Erysipelothrix rhusiopathiae str. Fujisawa]
contig00001_orf01676	gi|336065381|ref|YP_004560239.1| pheromone shutdown protein [Erysipelothrix rhusiopathiae str. Fujisawa]_x0001_gi|334295327|dbj|BAK31198.1| pheromone shutdown protein [Erysipelothrix rhusiopathiae str. Fujisawa]
contig00001_orf01677	gi|336065382|ref|YP_004560240.1| XRE family transcriptional regulator [Erysipelothrix rhusiopathiae str. Fujisawa]_x0001_gi|334295328|dbj|BAK31199.1| transcriptional regulator, XRE family [Erysipelothrix rhusiopathiae str. Fujisawa]
contig00001_orf01680	gi|336065385|ref|YP_004560243.1| methyltransferase small domain-containing protein [Erysipelothrix rhusiopathiae str. Fujisawa]_x0001_gi|334295331|dbj|BAK31202.1| methyltransferase small domain-containing protein [Erysipelothrix rhusiopathiae str. Fujisawa]
contig00001_orf01681	gi|336065386|ref|YP_004560244.1| DNA-directed RNA polymerase subunit beta [Erysipelothrix rhusiopathiae str. Fujisawa]_x0001_gi|334295332|dbj|BAK31203.1| DNA-directed RNA polymerase, beta subunit [Erysipelothrix rhusiopathiae str. Fujisawa]
contig00001_orf01683	gi|336065387|ref|YP_004560245.1| DNA-directed RNA polymerase subunit beta' [Erysipelothrix rhusiopathiae str. Fujisawa]_x0001_gi|334295333|dbj|BAK31204.1| DNA-directed RNA polymerase, beta' subunit [Erysipelothrix rhusiopathiae str. Fujisawa]
contig00001_orf01684	gi|336065388|ref|YP_004560246.1| inositol monophosphatase family protein [Erysipelothrix rhusiopathiae str. Fujisawa]_x0001_gi|334295334|dbj|BAK31205.1| inositol monophosphatase family protein [Erysipelothrix rhusiopathiae str. Fujisawa]
contig00001_orf01686	gi|336065390|ref|YP_004560248.1| lysophospholipase [Erysipelothrix rhusiopathiae str. Fujisawa]_x0001_gi|334295336|dbj|BAK31207.1| lysophospholipase [Erysipelothrix rhusiopathiae str. Fujisawa]
contig00001_orf01687	gi|336065391|ref|YP_004560249.1| AraC family transcriptional regulator [Erysipelothrix rhusiopathiae str. Fujisawa]_x0001_gi|334295337|dbj|BAK31208.1| transcriptional regulator, AraC family [Erysipelothrix rhusiopathiae str. Fujisawa]
contig00001_orf01688	gi|336065391|ref|YP_004560249.1| AraC family transcriptional regulator [Erysipelothrix rhusiopathiae str. Fujisawa]_x0001_gi|334295337|dbj|BAK31208.1| transcriptional regulator, AraC family [Erysipelothrix rhusiopathiae str. Fujisawa]
contig00001_orf01689	gi|336065392|ref|YP_004560250.1| hyaluronidase [Erysipelothrix rhusiopathiae str. Fujisawa]_x0001_gi|334295338|dbj|BAK31209.1| hyaluronidase [Erysipelothrix rhusiopathiae str. Fujisawa]
contig00001_orf01690	gi|336065393|ref|YP_004560251.1| putative D-alanyl-D-alanine carboxypeptidase [Erysipelothrix rhusiopathiae str. Fujisawa]_x0001_gi|334295339|dbj|BAK31210.1| putative D-alanyl-D-alanine carboxypeptidase [Erysipelothrix rhusiopathiae str. Fujisawa]
contig00001_orf01691	gi|336065394|ref|YP_004560252.1| nitro/flavin reductase [Erysipelothrix rhusiopathiae str. Fujisawa]_x0001_gi|334295340|dbj|BAK31211.1| nitro/flavin reductase [Erysipelothrix rhusiopathiae str. Fujisawa]
contig00001_orf01692	gi|336065395|ref|YP_004560253.1| protein disulfide isomerase [Erysipelothrix rhusiopathiae str. Fujisawa]_x0001_gi|334295341|dbj|BAK31212.1| protein disulfide isomerase [Erysipelothrix rhusiopathiae str. Fujisawa]
contig00001_orf01693	gi|336065396|ref|YP_004560254.1| hypothetical protein ERH_0154 [Erysipelothrix rhusiopathiae str. Fujisawa]_x0001_gi|334295342|dbj|BAK31213.1| hypothetical protein ERH_0154 [Erysipelothrix rhusiopathiae str. Fujisawa]
contig00001_orf01696	gi|336065399|ref|YP_004560257.1| group 1 glycosyl transferase [Erysipelothrix rhusiopathiae str. Fujisawa]_x0001_gi|334295345|dbj|BAK31216.1| glycosyl transferase, group 1 [Erysipelothrix rhusiopathiae str. Fujisawa]
contig00001_orf01699	gi|336065402|ref|YP_004560260.1| XRE family transcriptional regulator [Erysipelothrix rhusiopathiae str. Fujisawa]_x0001_gi|334295348|dbj|BAK31219.1| transcriptional regulator, XRE family [Erysipelothrix rhusiopathiae str. Fujisawa]
contig00001_orf01700	gi|336065403|ref|YP_004560261.1| peptidase M14, carboxypeptidase A [Erysipelothrix rhusiopathiae str. Fujisawa]_x0001_gi|334295349|dbj|BAK31220.1| peptidase M14, carboxypeptidase A [Erysipelothrix rhusiopathiae str. Fujisawa]
contig00001_orf01701	gi|336065404|ref|YP_004560262.1| thiol peroxidase [Erysipelothrix rhusiopathiae str. Fujisawa]_x0001_gi|334295350|dbj|BAK31221.1| thiol peroxidase [Erysipelothrix rhusiopathiae str. Fujisawa]
contig00001_orf01702	gi|336065405|ref|YP_004560263.1| 23S rRNA (uracil-5-)-methyltransferase [Erysipelothrix rhusiopathiae str. Fujisawa]_x0001_gi|334295351|dbj|BAK31222.1| 23S rRNA (uracil-5-)-methyltransferase [Erysipelothrix rhusiopathiae str. Fujisawa]
contig00001_orf01703	gi|336065406|ref|YP_004560264.1| mercuric reductase [Erysipelothrix rhusiopathiae str. Fujisawa]_x0001_gi|334295352|dbj|BAK31223.1| mercuric reductase [Erysipelothrix rhusiopathiae str. Fujisawa]
contig00001_orf01704	gi|336065407|ref|YP_004560265.1| pectin lyase fold-containing protein [Erysipelothrix rhusiopathiae str. Fujisawa]_x0001_gi|334295353|dbj|BAK31224.1| pectin lyase fold-containing protein [Erysipelothrix rhusiopathiae str. Fujisawa]
contig00001_orf01707	gi|336065409|ref|YP_004560267.1| HNH endonuclease domain-containing protein [Erysipelothrix rhusiopathiae str. Fujisawa]_x0001_gi|334295355|dbj|BAK31226.1| HNH endonuclease domain-containing protein [Erysipelothrix rhusiopathiae str. Fujisawa]
contig00001_orf01708	gi|336065410|ref|YP_004560268.1| hypothetical protein ERH_0168 [Erysipelothrix rhusiopathiae str. Fujisawa]_x0001_gi|334295356|dbj|BAK31227.1| hypothetical protein ERH_0168 [Erysipelothrix rhusiopathiae str. Fujisawa]
contig00001_orf01709	gi|336065411|ref|YP_004560269.1| glycerophosphodiester phosphodiesterase [Erysipelothrix rhusiopathiae str. Fujisawa]_x0001_gi|334295357|dbj|BAK31228.1| glycerophosphodiester phosphodiesterase [Erysipelothrix rhusiopathiae str. Fujisawa]
contig00001_orf01710	gi|336065411|ref|YP_004560269.1| glycerophosphodiester phosphodiesterase [Erysipelothrix rhusiopathiae str. Fujisawa]_x0001_gi|334295357|dbj|BAK31228.1| glycerophosphodiester phosphodiesterase [Erysipelothrix rhusiopathiae str. Fujisawa]
contig00001_orf01711	gi|336065412|ref|YP_004560270.1| CopY/TcrY family copper transport repressor [Erysipelothrix rhusiopathiae str. Fujisawa]_x0001_gi|334295358|dbj|BAK31229.1| copper transport repressor, CopY/TcrY family [Erysipelothrix rhusiopathiae str. Fujisawa]
contig00001_orf01195	gi|336065413|ref|YP_004560271.1| transposase of ISErh2 [Erysipelothrix rhusiopathiae str. Fujisawa]_x0001_gi|336065619|ref|YP_004560477.1| transposase of ISErh2 [Erysipelothrix rhusiopathiae str. Fujisawa]_x0001_gi|336066027|ref|YP_004560885.1| transposase of ISErh2 [Erysipelothrix rhusiopathiae str. Fujisawa]_x0001_gi|336066135|ref|YP_004560993.1| transposase of ISErh2 [Erysipelothrix rhusiopath…
contig00001_orf01712	gi|336065413|ref|YP_004560271.1| transposase of ISErh2 [Erysipelothrix rhusiopathiae str. Fujisawa]_x0001_gi|336065619|ref|YP_004560477.1| transposase of ISErh2 [Erysipelothrix rhusiopathiae str. Fujisawa]_x0001_gi|336066027|ref|YP_004560885.1| transposase of ISErh2 [Erysipelothrix rhusiopathiae str. Fujisawa]_x0001_gi|336066135|ref|YP_004560993.1| transposase of ISErh2 [Erysipelothrix rhusiopath…
contig00001_orf01325	gi|336065413|ref|YP_004560271.1| transposase of ISErh2 [Erysipelothrix rhusiopathiae str. Fujisawa]_x0001_gi|336065619|ref|YP_004560477.1| transposase of ISErh2 [Erysipelothrix rhusiopathiae str. Fujisawa]_x0001_gi|336066027|ref|YP_004560885.1| transposase of ISErh2 [Erysipelothrix rhusiopathiae str. Fujisawa]_x0001_gi|336066135|ref|YP_004560993.1| transposase of ISErh2 [Erysipelothrix rhusiopath…
contig00001_orf01598	gi|336065413|ref|YP_004560271.1| transposase of ISErh2 [Erysipelothrix rhusiopathiae str. Fujisawa]_x0001_gi|336065619|ref|YP_004560477.1| transposase of ISErh2 [Erysipelothrix rhusiopathiae str. Fujisawa]_x0001_gi|336066027|ref|YP_004560885.1| transposase of ISErh2 [Erysipelothrix rhusiopathiae str. Fujisawa]_x0001_gi|336066135|ref|YP_004560993.1| transposase of ISErh2 [Erysipelothrix rhusiopath…
contig00001_orf00533	gi|336065413|ref|YP_004560271.1| transposase of ISErh2 [Erysipelothrix rhusiopathiae str. Fujisawa]_x0001_gi|336065619|ref|YP_004560477.1| transposase of ISErh2 [Erysipelothrix rhusiopathiae str. Fujisawa]_x0001_gi|336066027|ref|YP_004560885.1| transposase of ISErh2 [Erysipelothrix rhusiopathiae str. Fujisawa]_x0001_gi|336066135|ref|YP_004560993.1| transposase of ISErh2 [Erysipelothrix rhusiopath…
contig00001_orf01714	gi|336065415|ref|YP_004560273.1| ketopantoate reductase ApbA/PanE domain-containing protein [Erysipelothrix rhusiopathiae str. Fujisawa]_x0001_gi|334295361|dbj|BAK31232.1| ketopantoate reductase ApbA/PanE, N-terminal domain protein [Erysipelothrix rhusiopathiae str. Fujisawa]
contig00001_orf01715	gi|336065416|ref|YP_004560274.1| TetR family transcriptional regulator [Erysipelothrix rhusiopathiae str. Fujisawa]_x0001_gi|334295362|dbj|BAK31233.1| transcriptional regulator, TetR family [Erysipelothrix rhusiopathiae str. Fujisawa]
contig00001_orf01717	gi|336065417|ref|YP_004560275.1| alkyl-hydroperoxide reductase [Erysipelothrix rhusiopathiae str. Fujisawa]_x0001_gi|334295363|dbj|BAK31234.1| alkyl-hydroperoxide reductase [Erysipelothrix rhusiopathiae str. Fujisawa]
contig00001_orf01719	gi|336065419|ref|YP_004560277.1| rRNA (guanine-N1-)-methyltransferase [Erysipelothrix rhusiopathiae str. Fujisawa]_x0001_gi|334295365|dbj|BAK31236.1| rRNA (guanine-N1-)-methyltransferase [Erysipelothrix rhusiopathiae str. Fujisawa]
contig00001_orf01723	gi|336065423|ref|YP_004560281.1| leucyl-tRNA synthetase [Erysipelothrix rhusiopathiae str. Fujisawa]_x0001_gi|334295369|dbj|BAK31240.1| leucyl-tRNA synthetase [Erysipelothrix rhusiopathiae str. Fujisawa]
contig00001_orf01724	gi|336065424|ref|YP_004560282.1| hypothetical protein ERH_0182 [Erysipelothrix rhusiopathiae str. Fujisawa]_x0001_gi|334295370|dbj|BAK31241.1| hypothetical protein ERH_0182 [Erysipelothrix rhusiopathiae str. Fujisawa]
contig00001_orf01725	gi|336065425|ref|YP_004560283.1| hypothetical protein ERH_0183 [Erysipelothrix rhusiopathiae str. Fujisawa]_x0001_gi|334295371|dbj|BAK31242.1| hypothetical protein ERH_0183 [Erysipelothrix rhusiopathiae str. Fujisawa]
contig00001_orf01727	gi|336065427|ref|YP_004560285.1| hypothetical protein ERH_0185 [Erysipelothrix rhusiopathiae str. Fujisawa]_x0001_gi|334295373|dbj|BAK31244.1| putative membrane protein [Erysipelothrix rhusiopathiae str. Fujisawa]
contig00001_orf01732	gi|336065430|ref|YP_004560288.1| type III pantothenate kinase [Erysipelothrix rhusiopathiae str. Fujisawa]_x0001_gi|334295376|dbj|BAK31247.1| type III pantothenate kinase [Erysipelothrix rhusiopathiae str. Fujisawa]
contig00001_orf01734	gi|336065431|ref|YP_004560289.1| metallophosphoesterase [Erysipelothrix rhusiopathiae str. Fujisawa]_x0001_gi|334295377|dbj|BAK31248.1| metallophosphoesterase [Erysipelothrix rhusiopathiae str. Fujisawa]
contig00001_orf01735	gi|336065432|ref|YP_004560290.1| PadR family transcriptional regulator [Erysipelothrix rhusiopathiae str. Fujisawa]_x0001_gi|334295378|dbj|BAK31249.1| transcriptional regulator, PadR family [Erysipelothrix rhusiopathiae str. Fujisawa]
contig00001_orf01736	gi|336065433|ref|YP_004560291.1| hypothetical protein ERH_0191 [Erysipelothrix rhusiopathiae str. Fujisawa]_x0001_gi|334295379|dbj|BAK31250.1| putative membrane protein [Erysipelothrix rhusiopathiae str. Fujisawa]
contig00001_orf01737	gi|336065433|ref|YP_004560291.1| hypothetical protein ERH_0191 [Erysipelothrix rhusiopathiae str. Fujisawa]_x0001_gi|334295379|dbj|BAK31250.1| putative membrane protein [Erysipelothrix rhusiopathiae str. Fujisawa]
contig00001_orf01741	gi|336065435|ref|YP_004560293.1| LrgB family protein [Erysipelothrix rhusiopathiae str. Fujisawa]_x0001_gi|334295381|dbj|BAK31252.1| LrgB family protein [Erysipelothrix rhusiopathiae str. Fujisawa]
contig00001_orf01742	gi|336065436|ref|YP_004560294.1| putative LrgA family protein [Erysipelothrix rhusiopathiae str. Fujisawa]_x0001_gi|334295382|dbj|BAK31253.1| putative LrgA family protein [Erysipelothrix rhusiopathiae str. Fujisawa]
contig00001_orf01743	gi|336065437|ref|YP_004560295.1| glycerol kinase [Erysipelothrix rhusiopathiae str. Fujisawa]_x0001_gi|334295383|dbj|BAK31254.1| glycerol kinase [Erysipelothrix rhusiopathiae str. Fujisawa]
contig00001_orf01744	gi|336065438|ref|YP_004560296.1| putative acyl-CoA N-acyltransferase [Erysipelothrix rhusiopathiae str. Fujisawa]_x0001_gi|334295384|dbj|BAK31255.1| putative acyl-CoA N-acyltransferase [Erysipelothrix rhusiopathiae str. Fujisawa]
contig00001_orf01746	gi|336065440|ref|YP_004560298.1| hypothetical protein ERH_0198 [Erysipelothrix rhusiopathiae str. Fujisawa]_x0001_gi|334295386|dbj|BAK31257.1| hypothetical protein ERH_0198 [Erysipelothrix rhusiopathiae str. Fujisawa]
contig00001_orf01751	gi|336065444|ref|YP_004560302.1| ABC transporter ATP-binding protein [Erysipelothrix rhusiopathiae str. Fujisawa]_x0001_gi|334295390|dbj|BAK31261.1| ABC transporter, ATP-binding protein [Erysipelothrix rhusiopathiae str. Fujisawa]
contig00001_orf01752	gi|336065445|ref|YP_004560303.1| Na+ efflux pump ABC transporter permease [Erysipelothrix rhusiopathiae str. Fujisawa]_x0001_gi|334295391|dbj|BAK31262.1| ABC-type Na+ efflux pump, permease component [Erysipelothrix rhusiopathiae str. Fujisawa]
contig00001_orf01753	gi|336065446|ref|YP_004560304.1| aspartate dehydrogenase [Erysipelothrix rhusiopathiae str. Fujisawa]_x0001_gi|334295392|dbj|BAK31263.1| aspartate dehydrogenase [Erysipelothrix rhusiopathiae str. Fujisawa]
contig00001_orf01755	gi|336065448|ref|YP_004560306.1| D-alanine--poly(phosphoribitol) ligase subunit 1 [Erysipelothrix rhusiopathiae str. Fujisawa]_x0001_gi|334295394|dbj|BAK31265.1| D-alanine--poly(phosphoribitol) ligase subunit 1 [Erysipelothrix rhusiopathiae str. Fujisawa]
contig00001_orf01756	gi|336065449|ref|YP_004560307.1| diaminopimelate decarboxylase [Erysipelothrix rhusiopathiae str. Fujisawa]_x0001_gi|334295395|dbj|BAK31266.1| diaminopimelate decarboxylase [Erysipelothrix rhusiopathiae str. Fujisawa]
contig00001_orf01758	gi|336065451|ref|YP_004560309.1| hypothetical protein ERH_0209 [Erysipelothrix rhusiopathiae str. Fujisawa]_x0001_gi|334295397|dbj|BAK31268.1| predicted membrane protein involved in D-alanine export [Erysipelothrix rhusiopathiae str. Fujisawa]
contig00001_orf01759	gi|336065452|ref|YP_004560310.1| SGNH hydrolase-type esterase domain-containing protein [Erysipelothrix rhusiopathiae str. Fujisawa]_x0001_gi|334295398|dbj|BAK31269.1| SGNH hydrolase-type esterase domain-containing protein [Erysipelothrix rhusiopathiae str. Fujisawa]
contig00001_orf01760	gi|336065453|ref|YP_004560311.1| two-component system response regulator [Erysipelothrix rhusiopathiae str. Fujisawa]_x0001_gi|334295399|dbj|BAK31270.1| two-component system, response regulator [Erysipelothrix rhusiopathiae str. Fujisawa]
contig00001_orf01761	gi|336065454|ref|YP_004560312.1| two-component system sensor histidine kinase [Erysipelothrix rhusiopathiae str. Fujisawa]_x0001_gi|334295400|dbj|BAK31271.1| two-component system, sensor histidine kinase [Erysipelothrix rhusiopathiae str. Fujisawa]
contig00001_orf01763	gi|336065456|ref|YP_004560314.1| hypothetical protein ERH_0214 [Erysipelothrix rhusiopathiae str. Fujisawa]_x0001_gi|334295402|dbj|BAK31273.1| putative membrane protein [Erysipelothrix rhusiopathiae str. Fujisawa]
contig00001_orf01764	gi|336065457|ref|YP_004560315.1| choloylglycine hydrolase [Erysipelothrix rhusiopathiae str. Fujisawa]_x0001_gi|334295403|dbj|BAK31274.1| choloylglycine hydrolase [Erysipelothrix rhusiopathiae str. Fujisawa]
contig00001_orf01765	gi|336065458|ref|YP_004560316.1| Na/Pi-cotransporter family protein [Erysipelothrix rhusiopathiae str. Fujisawa]_x0001_gi|334295404|dbj|BAK31275.1| Na/Pi-cotransporter family protein [Erysipelothrix rhusiopathiae str. Fujisawa]
contig00001_orf01767	gi|336065458|ref|YP_004560316.1| Na/Pi-cotransporter family protein [Erysipelothrix rhusiopathiae str. Fujisawa]_x0001_gi|334295404|dbj|BAK31275.1| Na/Pi-cotransporter family protein [Erysipelothrix rhusiopathiae str. Fujisawa]
contig00001_orf01768	gi|336065459|ref|YP_004560317.1| type 12 methyltransferase [Erysipelothrix rhusiopathiae str. Fujisawa]_x0001_gi|334295405|dbj|BAK31276.1| methyltransferase type 12 [Erysipelothrix rhusiopathiae str. Fujisawa]
contig00001_orf01769	gi|336065459|ref|YP_004560317.1| type 12 methyltransferase [Erysipelothrix rhusiopathiae str. Fujisawa]_x0001_gi|334295405|dbj|BAK31276.1| methyltransferase type 12 [Erysipelothrix rhusiopathiae str. Fujisawa]
contig00001_orf01770	gi|336065460|ref|YP_004560318.1| ROK family protein [Erysipelothrix rhusiopathiae str. Fujisawa]_x0001_gi|334295406|dbj|BAK31277.1| ROK family protein [Erysipelothrix rhusiopathiae str. Fujisawa]
contig00001_orf01773	gi|336065462|ref|YP_004560320.1| hypothetical protein ERH_0220 [Erysipelothrix rhusiopathiae str. Fujisawa]_x0001_gi|334295408|dbj|BAK31279.1| hypothetical protein ERH_0220 [Erysipelothrix rhusiopathiae str. Fujisawa]
contig00001_orf01774	gi|336065463|ref|YP_004560321.1| glycoside hydrolase [Erysipelothrix rhusiopathiae str. Fujisawa]_x0001_gi|334295409|dbj|BAK31280.1| glycoside hydrolase, family 16 [Erysipelothrix rhusiopathiae str. Fujisawa]
contig00001_orf01777	gi|336065464|ref|YP_004560322.1| PTS system glucose-specific transporter subunit IIBC s [Erysipelothrix rhusiopathiae str. Fujisawa]_x0001_gi|334295410|dbj|BAK31281.1| PTS system, glucose-specific IIBC components [Erysipelothrix rhusiopathiae str. Fujisawa]
contig00001_orf01775	gi|336065464|ref|YP_004560322.1| PTS system glucose-specific transporter subunit IIBC s [Erysipelothrix rhusiopathiae str. Fujisawa]_x0001_gi|334295410|dbj|BAK31281.1| PTS system, glucose-specific IIBC components [Erysipelothrix rhusiopathiae str. Fujisawa]
contig00001_orf01776	gi|336065464|ref|YP_004560322.1| PTS system glucose-specific transporter subunit IIBC s [Erysipelothrix rhusiopathiae str. Fujisawa]_x0001_gi|334295410|dbj|BAK31281.1| PTS system, glucose-specific IIBC components [Erysipelothrix rhusiopathiae str. Fujisawa]
contig00001_orf01778	gi|336065465|ref|YP_004560323.1| beta-N-acetylhexosaminidase [Erysipelothrix rhusiopathiae str. Fujisawa]_x0001_gi|334295411|dbj|BAK31282.1| beta-N-acetylhexosaminidase [Erysipelothrix rhusiopathiae str. Fujisawa]
contig00001_orf01779	gi|336065466|ref|YP_004560324.1| beta-N-acetylhexosaminidase [Erysipelothrix rhusiopathiae str. Fujisawa]_x0001_gi|334295412|dbj|BAK31283.1| beta-N-acetylhexosaminidase [Erysipelothrix rhusiopathiae str. Fujisawa]
contig00001_orf01780	gi|336065468|ref|YP_004560326.1| ABC transporter permease [Erysipelothrix rhusiopathiae str. Fujisawa]_x0001_gi|334295414|dbj|BAK31285.1| ABC transporter, permease protein [Erysipelothrix rhusiopathiae str. Fujisawa]
contig00001_orf01781	gi|336065469|ref|YP_004560327.1| sugar ABC transporter permease [Erysipelothrix rhusiopathiae str. Fujisawa]_x0001_gi|334295415|dbj|BAK31286.1| sugar ABC transporter, permease protein [Erysipelothrix rhusiopathiae str. Fujisawa]
contig00001_orf01782	gi|336065470|ref|YP_004560328.1| ABC transporter substrate-binding protein [Erysipelothrix rhusiopathiae str. Fujisawa]_x0001_gi|334295416|dbj|BAK31287.1| ABC transporter, substrate-binding protein [Erysipelothrix rhusiopathiae str. Fujisawa]
contig00001_orf01784	gi|336065471|ref|YP_004560329.1| hypothetical protein ERH_0229 [Erysipelothrix rhusiopathiae str. Fujisawa]_x0001_gi|334295417|dbj|BAK31288.1| putative membrane protein [Erysipelothrix rhusiopathiae str. Fujisawa]
contig00001_orf01785	gi|336065472|ref|YP_004560330.1| two-component system sensor histidine kinase [Erysipelothrix rhusiopathiae str. Fujisawa]_x0001_gi|334295418|dbj|BAK31289.1| two-component system, sensor histidine kinase [Erysipelothrix rhusiopathiae str. Fujisawa]
contig00001_orf01786	gi|336065473|ref|YP_004560331.1| two-component system response regulator [Erysipelothrix rhusiopathiae str. Fujisawa]_x0001_gi|334295419|dbj|BAK31290.1| two-component system, response regulator [Erysipelothrix rhusiopathiae str. Fujisawa]
contig00001_orf01788	gi|336065474|ref|YP_004560332.1| Bcr/CflA family drug resistance transporter [Erysipelothrix rhusiopathiae str. Fujisawa]_x0001_gi|334295420|dbj|BAK31291.1| drug resistance transporter, Bcr/CflA family [Erysipelothrix rhusiopathiae str. Fujisawa]
contig00001_orf01787	gi|336065474|ref|YP_004560332.1| Bcr/CflA family drug resistance transporter [Erysipelothrix rhusiopathiae str. Fujisawa]_x0001_gi|334295420|dbj|BAK31291.1| drug resistance transporter, Bcr/CflA family [Erysipelothrix rhusiopathiae str. Fujisawa]
contig00001_orf01790	gi|336065475|ref|YP_004560333.1| alpha-1,2-mannosidase [Erysipelothrix rhusiopathiae str. Fujisawa]_x0001_gi|334295421|dbj|BAK31292.1| alpha-1,2-mannosidase, putative [Erysipelothrix rhusiopathiae str. Fujisawa]
contig00001_orf01792	gi|336065476|ref|YP_004560334.1| Crp/Fnr family transcriptional regulator [Erysipelothrix rhusiopathiae str. Fujisawa]_x0001_gi|334295422|dbj|BAK31293.1| transcriptional regulator, GntR family [Erysipelothrix rhusiopathiae str. Fujisawa]
contig00001_orf01793	gi|336065477|ref|YP_004560335.1| hypothetical protein ERH_0235 [Erysipelothrix rhusiopathiae str. Fujisawa]_x0001_gi|334295423|dbj|BAK31294.1| conserved hypothetical protein [Erysipelothrix rhusiopathiae str. Fujisawa]
contig00001_orf01794	gi|336065478|ref|YP_004560336.1| alpha-mannosidase [Erysipelothrix rhusiopathiae str. Fujisawa]_x0001_gi|334295424|dbj|BAK31295.1| alpha-mannosidase [Erysipelothrix rhusiopathiae str. Fujisawa]
contig00001_orf01795	gi|336065479|ref|YP_004560337.1| beta-glucosidase [Erysipelothrix rhusiopathiae str. Fujisawa]_x0001_gi|334295425|dbj|BAK31296.1| beta-glucosidase [Erysipelothrix rhusiopathiae str. Fujisawa]
contig00001_orf01796	gi|336065480|ref|YP_004560338.1| ROK family protein [Erysipelothrix rhusiopathiae str. Fujisawa]_x0001_gi|334295426|dbj|BAK31297.1| ROK family protein [Erysipelothrix rhusiopathiae str. Fujisawa]
contig00001_orf01797	gi|336065481|ref|YP_004560339.1| glucokinase [Erysipelothrix rhusiopathiae str. Fujisawa]_x0001_gi|334295427|dbj|BAK31298.1| glucokinase [Erysipelothrix rhusiopathiae str. Fujisawa]
contig00001_orf01798	gi|336065482|ref|YP_004560340.1| mannose-6-phosphate isomerase [Erysipelothrix rhusiopathiae str. Fujisawa]_x0001_gi|334295428|dbj|BAK31299.1| mannose-6-phosphate isomerase, class I [Erysipelothrix rhusiopathiae str. Fujisawa]
contig00001_orf01799	gi|336065483|ref|YP_004560341.1| phosphoglycerate mutase family protein [Erysipelothrix rhusiopathiae str. Fujisawa]_x0001_gi|334295429|dbj|BAK31300.1| phosphoglycerate mutase family protein [Erysipelothrix rhusiopathiae str. Fujisawa]
contig00001_orf01800	gi|336065484|ref|YP_004560342.1| N-acetyltransferase GCN5 [Erysipelothrix rhusiopathiae str. Fujisawa]_x0001_gi|334295430|dbj|BAK31301.1| GCN5-related N-acetyltransferase [Erysipelothrix rhusiopathiae str. Fujisawa]
contig00001_orf01801	gi|336065485|ref|YP_004560343.1| HAD-superfamily hydrolase [Erysipelothrix rhusiopathiae str. Fujisawa]_x0001_gi|334295431|dbj|BAK31302.1| HAD-superfamily hydrolase [Erysipelothrix rhusiopathiae str. Fujisawa]
contig00001_orf01802	gi|336065486|ref|YP_004560344.1| hypothetical protein ERH_0244 [Erysipelothrix rhusiopathiae str. Fujisawa]_x0001_gi|334295432|dbj|BAK31303.1| hypothetical protein ERH_0244 [Erysipelothrix rhusiopathiae str. Fujisawa]
contig00001_orf01804	gi|336065487|ref|YP_004560345.1| hypothetical protein ERH_0245 [Erysipelothrix rhusiopathiae str. Fujisawa]_x0001_gi|334295433|dbj|BAK31304.1| hypothetical protein ERH_0245 [Erysipelothrix rhusiopathiae str. Fujisawa]
contig00001_orf01805	gi|336065488|ref|YP_004560346.1| transposase of ISErh3 [Erysipelothrix rhusiopathiae str. Fujisawa]_x0001_gi|334295434|dbj|BAK31305.1| transposase of ISErh3 [Erysipelothrix rhusiopathiae str. Fujisawa]
contig00001_orf01806	gi|336065489|ref|YP_004560347.1| hypothetical protein ERH_0247 [Erysipelothrix rhusiopathiae str. Fujisawa]_x0001_gi|334295435|dbj|BAK31306.1| hypothetical protein ERH_0247 [Erysipelothrix rhusiopathiae str. Fujisawa]
contig00001_orf01807	gi|336065490|ref|YP_004560348.1| hypothetical protein ERH_0248 [Erysipelothrix rhusiopathiae str. Fujisawa]_x0001_gi|334295436|dbj|BAK31307.1| band 7 protein [Erysipelothrix rhusiopathiae str. Fujisawa]
contig00001_orf01809	gi|336065492|ref|YP_004560350.1| hypothetical protein ERH_0250 [Erysipelothrix rhusiopathiae str. Fujisawa]_x0001_gi|334295438|dbj|BAK31309.1| putative membrane protein [Erysipelothrix rhusiopathiae str. Fujisawa]
contig00001_orf01813	gi|336065497|ref|YP_004560355.1| PTS system glucose-specific transporter subunit IIBC s [Erysipelothrix rhusiopathiae str. Fujisawa]_x0001_gi|334295443|dbj|BAK31314.1| PTS system, glucose-specific IIBC components [Erysipelothrix rhusiopathiae str. Fujisawa]
contig00001_orf01814	gi|336065498|ref|YP_004560356.1| PTS system glucose-specific transporter subunit IIA [Erysipelothrix rhusiopathiae str. Fujisawa]_x0001_gi|334295444|dbj|BAK31315.1| PTS system, glucose-specific IIA subunit [Erysipelothrix rhusiopathiae str. Fujisawa]
contig00001_orf01815	gi|336065499|ref|YP_004560357.1| hypothetical protein ERH_0257 [Erysipelothrix rhusiopathiae str. Fujisawa]_x0001_gi|334295445|dbj|BAK31316.1| putative membrane protein [Erysipelothrix rhusiopathiae str. Fujisawa]
contig00001_orf01816	gi|336065500|ref|YP_004560358.1| endonuclease/exonuclease/phosphatase family protein [Erysipelothrix rhusiopathiae str. Fujisawa]_x0001_gi|334295446|dbj|BAK31317.1| endonuclease/exonuclease/phosphatase family protein [Erysipelothrix rhusiopathiae str. Fujisawa]
contig00001_orf01820	gi|336065504|ref|YP_004560362.1| peptidase propeptide and ypeb domain-containing protein [Erysipelothrix rhusiopathiae str. Fujisawa]_x0001_gi|334295450|dbj|BAK31321.1| peptidase propeptide and ypeb domain-containing protein [Erysipelothrix rhusiopathiae str. Fujisawa]
contig00001_orf01822	gi|336065506|ref|YP_004560364.1| TetR family transcriptional regulator [Erysipelothrix rhusiopathiae str. Fujisawa]_x0001_gi|334295452|dbj|BAK31323.1| transcriptional regulator, TetR family [Erysipelothrix rhusiopathiae str. Fujisawa]
contig00001_orf01823	gi|336065507|ref|YP_004560365.1| hypothetical protein ERH_0265 [Erysipelothrix rhusiopathiae str. Fujisawa]_x0001_gi|334295453|dbj|BAK31324.1| putative membrane protein [Erysipelothrix rhusiopathiae str. Fujisawa]
contig00001_orf01827	gi|336065514|ref|YP_004560372.1| hypothetical protein ERH_0272 [Erysipelothrix rhusiopathiae str. Fujisawa]_x0001_gi|334295460|dbj|BAK31331.1| hypothetical protein ERH_0272 [Erysipelothrix rhusiopathiae str. Fujisawa]
contig00001_orf01829	gi|336065517|ref|YP_004560375.1| uracil permease [Erysipelothrix rhusiopathiae str. Fujisawa]_x0001_gi|334295463|dbj|BAK31334.1| uracil permease [Erysipelothrix rhusiopathiae str. Fujisawa]
contig00001_orf01831	gi|336065520|ref|YP_004560378.1| LPXTG-motif cell wall anchor domain-containing protein [Erysipelothrix rhusiopathiae str. Fujisawa]_x0001_gi|334295466|dbj|BAK31337.1| LPXTG-motif cell wall anchor domain protein [Erysipelothrix rhusiopathiae str. Fujisawa]
contig00001_orf01832	gi|336065521|ref|YP_004560379.1| transposase of ISErh3 [Erysipelothrix rhusiopathiae str. Fujisawa]_x0001_gi|334295467|dbj|BAK31338.1| transposase of ISErh3 [Erysipelothrix rhusiopathiae str. Fujisawa]
contig00001_orf01833	gi|336065522|ref|YP_004560380.1| hypothetical protein ERH_0280 [Erysipelothrix rhusiopathiae str. Fujisawa]_x0001_gi|334295468|dbj|BAK31339.1| hypothetical protein ERH_0280 [Erysipelothrix rhusiopathiae str. Fujisawa]
contig00001_orf01834	gi|336065523|ref|YP_004560381.1| hypothetical protein ERH_0281 [Erysipelothrix rhusiopathiae str. Fujisawa]_x0001_gi|334295469|dbj|BAK31340.1| hypothetical protein ERH_0281 [Erysipelothrix rhusiopathiae str. Fujisawa]
contig00001_orf01838	gi|336065527|ref|YP_004560385.1| AraC family transcriptional regulator [Erysipelothrix rhusiopathiae str. Fujisawa]_x0001_gi|334295473|dbj|BAK31344.1| transcriptional regulator, AraC family [Erysipelothrix rhusiopathiae str. Fujisawa]
contig00001_orf01841	gi|336065530|ref|YP_004560388.1| hypothetical protein ERH_0288 [Erysipelothrix rhusiopathiae str. Fujisawa]_x0001_gi|334295476|dbj|BAK31347.1| putative membrane protein [Erysipelothrix rhusiopathiae str. Fujisawa]
contig00001_orf01843	gi|336065532|ref|YP_004560390.1| hypothetical protein ERH_0290 [Erysipelothrix rhusiopathiae str. Fujisawa]_x0001_gi|334295478|dbj|BAK31349.1| putative membrane protein [Erysipelothrix rhusiopathiae str. Fujisawa]
contig00001_orf01844	gi|336065533|ref|YP_004560391.1| hypothetical protein ERH_0291 [Erysipelothrix rhusiopathiae str. Fujisawa]_x0001_gi|334295479|dbj|BAK31350.1| hypothetical protein ERH_0291 [Erysipelothrix rhusiopathiae str. Fujisawa]
contig00001_orf01846	gi|336065535|ref|YP_004560393.1| hypothetical protein ERH_0293 [Erysipelothrix rhusiopathiae str. Fujisawa]_x0001_gi|334295481|dbj|BAK31352.1| conserved hypothetical protein [Erysipelothrix rhusiopathiae str. Fujisawa]
contig00001_orf01848	gi|336065537|ref|YP_004560395.1| nitrate/sulfonate/bicarbonate ABC transporter substrate-binding protein [Erysipelothrix rhusiopathiae str. Fujisawa]_x0001_gi|334295483|dbj|BAK31354.1| nitrate/sulfonate/bicarbonate ABC transporter, substrate-binding protein [Erysipelothrix rhusiopathiae str. Fujisawa]
contig00001_orf01852	gi|336065540|ref|YP_004560398.1| neuraminidase [Erysipelothrix rhusiopathiae str. Fujisawa]_x0001_gi|334295486|dbj|BAK31357.1| neuraminidase [Erysipelothrix rhusiopathiae str. Fujisawa]
contig00001_orf01855	gi|336065542|ref|YP_004560400.1| GNAT family acetyltransferase [Erysipelothrix rhusiopathiae str. Fujisawa]_x0001_gi|334295488|dbj|BAK31359.1| acetyltransferase, GNAT family [Erysipelothrix rhusiopathiae str. Fujisawa]
contig00001_orf01860	gi|336065545|ref|YP_004560403.1| pyridine nucleotide-disulfide oxidoreductase family protein [Erysipelothrix rhusiopathiae str. Fujisawa]_x0001_gi|334295491|dbj|BAK31362.1| pyridine nucleotide-disulphide oxidoreductase family protein [Erysipelothrix rhusiopathiae str. Fujisawa]
contig00001_orf01861	gi|336065546|ref|YP_004560404.1| amino acid permease family protein [Erysipelothrix rhusiopathiae str. Fujisawa]_x0001_gi|334295492|dbj|BAK31363.1| amino acid permease family protein [Erysipelothrix rhusiopathiae str. Fujisawa]
contig00001_orf01862	gi|336065547|ref|YP_004560405.1| integral membrane protein MviN [Erysipelothrix rhusiopathiae str. Fujisawa]_x0001_gi|334295493|dbj|BAK31364.1| integral membrane protein MviN [Erysipelothrix rhusiopathiae str. Fujisawa]
contig00001_orf01864	gi|336065548|ref|YP_004560406.1| hypothetical protein ERH_0307 [Erysipelothrix rhusiopathiae str. Fujisawa]_x0001_gi|334295494|dbj|BAK31365.1| hypothetical protein ERH_0307 [Erysipelothrix rhusiopathiae str. Fujisawa]
contig00001_orf01865	gi|336065549|ref|YP_004560407.1| peptide-methionine (R)-S-oxide reductase [Erysipelothrix rhusiopathiae str. Fujisawa]_x0001_gi|334295495|dbj|BAK31366.1| peptide-methionine (R)-S-oxide reductase [Erysipelothrix rhusiopathiae str. Fujisawa]
contig00001_orf01866	gi|336065550|ref|YP_004560408.1| two-component system response regulator [Erysipelothrix rhusiopathiae str. Fujisawa]_x0001_gi|334295496|dbj|BAK31367.1| two-component system, response regulator [Erysipelothrix rhusiopathiae str. Fujisawa]
contig00001_orf01868	gi|336065551|ref|YP_004560409.1| two-component system sensor histidine kinase [Erysipelothrix rhusiopathiae str. Fujisawa]_x0001_gi|334295497|dbj|BAK31368.1| two-component system, sensor histidine kinase [Erysipelothrix rhusiopathiae str. Fujisawa]
contig00001_orf01869	gi|336065552|ref|YP_004560410.1| hypothetical protein ERH_0311 [Erysipelothrix rhusiopathiae str. Fujisawa]_x0001_gi|334295498|dbj|BAK31369.1| putative membrane protein [Erysipelothrix rhusiopathiae str. Fujisawa]
contig00001_orf01872	gi|336065554|ref|YP_004560412.1| two-component system sensor histidine kinase [Erysipelothrix rhusiopathiae str. Fujisawa]_x0001_gi|334295500|dbj|BAK31371.1| two-component system, sensor histidine kinase [Erysipelothrix rhusiopathiae str. Fujisawa]
contig00001_orf01873	gi|336065555|ref|YP_004560413.1| hypothetical protein ERH_0314 [Erysipelothrix rhusiopathiae str. Fujisawa]_x0001_gi|334295501|dbj|BAK31372.1| putative membrane protein [Erysipelothrix rhusiopathiae str. Fujisawa]
contig00001_orf01874	gi|336065556|ref|YP_004560414.1| LysR family transcriptional regulator [Erysipelothrix rhusiopathiae str. Fujisawa]_x0001_gi|334295502|dbj|BAK31373.1| transcriptional regulator, LysR family [Erysipelothrix rhusiopathiae str. Fujisawa]
contig00001_orf01878	gi|336065558|ref|YP_004560416.1| hypothetical protein ERH_0317 [Erysipelothrix rhusiopathiae str. Fujisawa]_x0001_gi|334295504|dbj|BAK31375.1| putative membrane protein [Erysipelothrix rhusiopathiae str. Fujisawa]
contig00001_orf01879	gi|336065559|ref|YP_004560417.1| N-acetyltransferase GCN5 [Erysipelothrix rhusiopathiae str. Fujisawa]_x0001_gi|334295505|dbj|BAK31376.1| GCN5-related N-acetyltransferase [Erysipelothrix rhusiopathiae str. Fujisawa]
contig00001_orf01880	gi|336065560|ref|YP_004560418.1| hypothetical protein ERH_0319 [Erysipelothrix rhusiopathiae str. Fujisawa]_x0001_gi|334295506|dbj|BAK31377.1| conserved hypothetical protein [Erysipelothrix rhusiopathiae str. Fujisawa]
contig00001_orf01883	gi|336065563|ref|YP_004560421.1| ABC transporter ATP-binding protein [Erysipelothrix rhusiopathiae str. Fujisawa]_x0001_gi|334295509|dbj|BAK31380.1| ABC transporter, ATP-binding protein [Erysipelothrix rhusiopathiae str. Fujisawa]
contig00001_orf01884	gi|336065564|ref|YP_004560422.1| ABC transporter ATP-binding protein [Erysipelothrix rhusiopathiae str. Fujisawa]_x0001_gi|334295510|dbj|BAK31381.1| ABC transporter, ATP-binding protein [Erysipelothrix rhusiopathiae str. Fujisawa]
contig00001_orf01889	gi|336065571|ref|YP_004560429.1| hypothetical protein ERH_0330 [Erysipelothrix rhusiopathiae str. Fujisawa]_x0001_gi|334295517|dbj|BAK31388.1| putative membrane protein [Erysipelothrix rhusiopathiae str. Fujisawa]
contig00001_orf01891	gi|336065573|ref|YP_004560431.1| F420-0:gamma-glutamyl ligase-like protein [Erysipelothrix rhusiopathiae str. Fujisawa]_x0001_gi|334295519|dbj|BAK31390.1| F420-0:Gamma-glutamyl ligase-related protein [Erysipelothrix rhusiopathiae str. Fujisawa]
contig00001_orf01892	gi|336065574|ref|YP_004560432.1| cardiolipin synthetase [Erysipelothrix rhusiopathiae str. Fujisawa]_x0001_gi|334295520|dbj|BAK31391.1| cardiolipin synthetase [Erysipelothrix rhusiopathiae str. Fujisawa]
contig00001_orf01898	gi|336065579|ref|YP_004560437.1| NAD-dependent DNA ligase [Erysipelothrix rhusiopathiae str. Fujisawa]_x0001_gi|334295525|dbj|BAK31396.1| NAD-dependent DNA ligase [Erysipelothrix rhusiopathiae str. Fujisawa]
contig00001_orf01902	gi|336065582|ref|YP_004560440.1| glutamyl-tRNA(Gln) amidotransferase subunit A [Erysipelothrix rhusiopathiae str. Fujisawa]_x0001_gi|334295528|dbj|BAK31399.1| glutamyl-tRNA(Gln) amidotransferase, A subunit [Erysipelothrix rhusiopathiae str. Fujisawa]
contig00001_orf01912	gi|336065589|ref|YP_004560447.1| PTS modulated transcriptional regulator [Erysipelothrix rhusiopathiae str. Fujisawa]_x0001_gi|334295535|dbj|BAK31406.1| PTS modulated transcriptional regulator [Erysipelothrix rhusiopathiae str. Fujisawa]
contig00001_orf01911	gi|336065589|ref|YP_004560447.1| PTS modulated transcriptional regulator [Erysipelothrix rhusiopathiae str. Fujisawa]_x0001_gi|334295535|dbj|BAK31406.1| PTS modulated transcriptional regulator [Erysipelothrix rhusiopathiae str. Fujisawa]
contig00001_orf01918	gi|336065594|ref|YP_004560452.1| ribonucleotide reductase stimulatory protein [Erysipelothrix rhusiopathiae str. Fujisawa]_x0001_gi|334295540|dbj|BAK31411.1| ribonucleotide reductase stimulatory protein [Erysipelothrix rhusiopathiae str. Fujisawa]
contig00001_orf01919	gi|336065595|ref|YP_004560453.1| ribonucleoside-diphosphate reductase subunit alpha [Erysipelothrix rhusiopathiae str. Fujisawa]_x0001_gi|334295541|dbj|BAK31412.1| ribonucleoside-diphosphate reductase, alpha subunit [Erysipelothrix rhusiopathiae str. Fujisawa]
contig00001_orf01920	gi|336065595|ref|YP_004560453.1| ribonucleoside-diphosphate reductase subunit alpha [Erysipelothrix rhusiopathiae str. Fujisawa]_x0001_gi|334295541|dbj|BAK31412.1| ribonucleoside-diphosphate reductase, alpha subunit [Erysipelothrix rhusiopathiae str. Fujisawa]
contig00001_orf01929	gi|336065604|ref|YP_004560462.1| transcriptional accessory protein [Erysipelothrix rhusiopathiae str. Fujisawa]_x0001_gi|334295550|dbj|BAK31421.1| transcriptional accessory protein [Erysipelothrix rhusiopathiae str. Fujisawa]
contig00001_orf01930	gi|336065604|ref|YP_004560462.1| transcriptional accessory protein [Erysipelothrix rhusiopathiae str. Fujisawa]_x0001_gi|334295550|dbj|BAK31421.1| transcriptional accessory protein [Erysipelothrix rhusiopathiae str. Fujisawa]
contig00001_orf01935	gi|336065608|ref|YP_004560466.1| ATP synthase F0 subunit B [Erysipelothrix rhusiopathiae str. Fujisawa]_x0001_gi|334295554|dbj|BAK31425.1| ATP synthase F0, B subunit [Erysipelothrix rhusiopathiae str. Fujisawa]
contig00001_orf01939	gi|336065612|ref|YP_004560470.1| ATP synthase F1 subunit beta [Erysipelothrix rhusiopathiae str. Fujisawa]_x0001_gi|334295558|dbj|BAK31429.1| ATP synthase F1, beta subunit [Erysipelothrix rhusiopathiae str. Fujisawa]
contig00001_orf01944	gi|336065617|ref|YP_004560475.1| rhodanese-like domain-containing protein [Erysipelothrix rhusiopathiae str. Fujisawa]_x0001_gi|334295563|dbj|BAK31434.1| rhodanese-like domain-containing protein [Erysipelothrix rhusiopathiae str. Fujisawa]
contig00001_orf01946	gi|336065620|ref|YP_004560478.1| hypothetical protein ERH_0379 [Erysipelothrix rhusiopathiae str. Fujisawa]_x0001_gi|334295566|dbj|BAK31437.1| putative membrane protein [Erysipelothrix rhusiopathiae str. Fujisawa]
contig00001_orf01948	gi|336065621|ref|YP_004560479.1| beta-galactosidase small subunit [Erysipelothrix rhusiopathiae str. Fujisawa]_x0001_gi|334295567|dbj|BAK31438.1| beta-galactosidase small subunit [Erysipelothrix rhusiopathiae str. Fujisawa]
contig00001_orf01955	gi|336065627|ref|YP_004560485.1| hypothetical protein ERH_0386 [Erysipelothrix rhusiopathiae str. Fujisawa]_x0001_gi|334295573|dbj|BAK31444.1| putative membrane protein [Erysipelothrix rhusiopathiae str. Fujisawa]
contig00001_orf01956	gi|336065628|ref|YP_004560486.1| maltose O-acetyltransferase [Erysipelothrix rhusiopathiae str. Fujisawa]_x0001_gi|334295574|dbj|BAK31445.1| maltose O-acetyltransferase [Erysipelothrix rhusiopathiae str. Fujisawa]
contig00001_orf01959	gi|336065631|ref|YP_004560489.1| hypothetical protein ERH_0390 [Erysipelothrix rhusiopathiae str. Fujisawa]_x0001_gi|334295577|dbj|BAK31448.1| conserved hypothetical protein [Erysipelothrix rhusiopathiae str. Fujisawa]
contig00001_orf01961	gi|336065633|ref|YP_004560491.1| hypothetical protein ERH_0392 [Erysipelothrix rhusiopathiae str. Fujisawa]_x0001_gi|334295579|dbj|BAK31450.1| hypothetical protein ERH_0392 [Erysipelothrix rhusiopathiae str. Fujisawa]
contig00001_orf01964	gi|336065636|ref|YP_004560494.1| deoxyribonuclease IV [Erysipelothrix rhusiopathiae str. Fujisawa]_x0001_gi|334295582|dbj|BAK31453.1| deoxyribonuclease IV [Erysipelothrix rhusiopathiae str. Fujisawa]
contig00001_orf01967	gi|336065638|ref|YP_004560496.1| formate C-acetyltransferase [Erysipelothrix rhusiopathiae str. Fujisawa]_x0001_gi|334295584|dbj|BAK31455.1| formate C-acetyltransferase [Erysipelothrix rhusiopathiae str. Fujisawa]
contig00001_orf01968	gi|336065639|ref|YP_004560497.1| 6-phosphogluconolactonase [Erysipelothrix rhusiopathiae str. Fujisawa]_x0001_gi|334295585|dbj|BAK31456.1| 6-phosphogluconolactonase [Erysipelothrix rhusiopathiae str. Fujisawa]
contig00001_orf01971	gi|336065642|ref|YP_004560500.1| RpiR family phosphosugar-binding transcriptional regulator [Erysipelothrix rhusiopathiae str. Fujisawa]_x0001_gi|334295588|dbj|BAK31459.1| phosphosugar-binding transcriptional regulator, RpiR family [Erysipelothrix rhusiopathiae str. Fujisawa]
contig00001_orf01972	gi|336065643|ref|YP_004560501.1| alginate O-acetyltransferase [Erysipelothrix rhusiopathiae str. Fujisawa]_x0001_gi|334295589|dbj|BAK31460.1| alginate O-acetyltransferase [Erysipelothrix rhusiopathiae str. Fujisawa]
contig00001_orf01973	gi|336065644|ref|YP_004560502.1| hypothetical protein ERH_0403 [Erysipelothrix rhusiopathiae str. Fujisawa]_x0001_gi|334295590|dbj|BAK31461.1| hypothetical protein ERH_0403 [Erysipelothrix rhusiopathiae str. Fujisawa]
contig00001_orf01977	gi|336065648|ref|YP_004560506.1| choline-binding protein [Erysipelothrix rhusiopathiae str. Fujisawa]_x0001_gi|334295594|dbj|BAK31465.1| choline-binding protein [Erysipelothrix rhusiopathiae str. Fujisawa]
contig00001_orf01978	gi|336065649|ref|YP_004560507.1| oligoendopeptidase F [Erysipelothrix rhusiopathiae str. Fujisawa]_x0001_gi|334295595|dbj|BAK31466.1| oligoendopeptidase F [Erysipelothrix rhusiopathiae str. Fujisawa]
contig00001_orf01979	gi|336065649|ref|YP_004560507.1| oligoendopeptidase F [Erysipelothrix rhusiopathiae str. Fujisawa]_x0001_gi|334295595|dbj|BAK31466.1| oligoendopeptidase F [Erysipelothrix rhusiopathiae str. Fujisawa]
contig00001_orf01982	gi|336065651|ref|YP_004560509.1| ABC transporter substrate-binding protein [Erysipelothrix rhusiopathiae str. Fujisawa]_x0001_gi|334295597|dbj|BAK31468.1| ABC transporter, substrate-binding protein [Erysipelothrix rhusiopathiae str. Fujisawa]
contig00001_orf01983	gi|336065651|ref|YP_004560509.1| ABC transporter substrate-binding protein [Erysipelothrix rhusiopathiae str. Fujisawa]_x0001_gi|334295597|dbj|BAK31468.1| ABC transporter, substrate-binding protein [Erysipelothrix rhusiopathiae str. Fujisawa]
contig00001_orf01986	gi|336065653|ref|YP_004560511.1| ABC transporter ATP-binding protein [Erysipelothrix rhusiopathiae str. Fujisawa]_x0001_gi|334295599|dbj|BAK31470.1| ABC transporter, ATP-binding protein [Erysipelothrix rhusiopathiae str. Fujisawa]
contig00001_orf00006	gi|336065656|ref|YP_004560514.1| RNA-metabolising metallo-beta-lactamase [Erysipelothrix rhusiopathiae str. Fujisawa]_x0001_gi|334295602|dbj|BAK31473.1| RNA-metabolising metallo-beta-lactamase [Erysipelothrix rhusiopathiae str. Fujisawa]
contig00001_orf00007	gi|336065657|ref|YP_004560515.1| ABC transporter substrate-binding protein [Erysipelothrix rhusiopathiae str. Fujisawa]_x0001_gi|334295603|dbj|BAK31474.1| ABC transporter, substrate-binding protein [Erysipelothrix rhusiopathiae str. Fujisawa]
contig00001_orf00010	gi|336065660|ref|YP_004560518.1| deoxynucleoside kinase [Erysipelothrix rhusiopathiae str. Fujisawa]_x0001_gi|334295606|dbj|BAK31477.1| deoxynucleoside kinase [Erysipelothrix rhusiopathiae str. Fujisawa]
contig00001_orf00012	gi|336065663|ref|YP_004560521.1| adenylosuccinate synthetase [Erysipelothrix rhusiopathiae str. Fujisawa]_x0001_gi|334295609|dbj|BAK31480.1| adenylosuccinate synthetase [Erysipelothrix rhusiopathiae str. Fujisawa]
contig00001_orf00013	gi|336065664|ref|YP_004560522.1| 5'-nucleotidase [Erysipelothrix rhusiopathiae str. Fujisawa]_x0001_gi|334295610|dbj|BAK31481.1| 5'-nucleotidase [Erysipelothrix rhusiopathiae str. Fujisawa]
contig00001_orf00015	gi|336065666|ref|YP_004560524.1| ABC transporter permease/ATP-binding protein [Erysipelothrix rhusiopathiae str. Fujisawa]_x0001_gi|334295612|dbj|BAK31483.1| ABC transporter, permease and ATP-binding protein [Erysipelothrix rhusiopathiae str. Fujisawa]
contig00001_orf00022	gi|336065672|ref|YP_004560530.1| CDP-glycerol:poly(glycerophosphate) glycerophosphotransferase [Erysipelothrix rhusiopathiae str. Fujisawa]_x0001_gi|334295618|dbj|BAK31489.1| CDP-glycerol:poly(glycerophosphate) glycerophosphotransferase [Erysipelothrix rhusiopathiae str. Fujisawa]
contig00001_orf00023	gi|336065673|ref|YP_004560531.1| metallopeptidase, M24 family [Erysipelothrix rhusiopathiae str. Fujisawa]_x0001_gi|334295619|dbj|BAK31490.1| metallopeptidase, M24 family [Erysipelothrix rhusiopathiae str. Fujisawa]
contig00001_orf00029	gi|336065677|ref|YP_004560535.1| lipoate-protein ligase A [Erysipelothrix rhusiopathiae str. Fujisawa]_x0001_gi|334295623|dbj|BAK31494.1| lipoate-protein ligase A [Erysipelothrix rhusiopathiae str. Fujisawa]
contig00001_orf00030	gi|336065678|ref|YP_004560536.1| pyruvate dehydrogenase complex, E1 component subunit alpha [Erysipelothrix rhusiopathiae str. Fujisawa]_x0001_gi|334295624|dbj|BAK31495.1| pyruvate dehydrogenase complex, E1 component, alpha subunit [Erysipelothrix rhusiopathiae str. Fujisawa]
contig00001_orf00043	gi|336065691|ref|YP_004560549.1| putative metal dependent hydrolase [Erysipelothrix rhusiopathiae str. Fujisawa]_x0001_gi|334295637|dbj|BAK31508.1| putative metal dependent hydrolase [Erysipelothrix rhusiopathiae str. Fujisawa]
contig00001_orf00045	gi|336065692|ref|YP_004560550.1| phosphoglycolate phosphatase [Erysipelothrix rhusiopathiae str. Fujisawa]_x0001_gi|334295638|dbj|BAK31509.1| phosphoglycolate phosphatase [Erysipelothrix rhusiopathiae str. Fujisawa]
contig00001_orf00047	gi|336065694|ref|YP_004560552.1| manganese-dependent inorganic pyrophosphatase [Erysipelothrix rhusiopathiae str. Fujisawa]_x0001_gi|334295640|dbj|BAK31511.1| manganese-dependent inorganic pyrophosphatase [Erysipelothrix rhusiopathiae str. Fujisawa]
contig00001_orf00048	gi|336065695|ref|YP_004560553.1| glucose-6-phosphate 1-dehydrogenase [Erysipelothrix rhusiopathiae str. Fujisawa]_x0001_gi|334295641|dbj|BAK31512.1| glucose-6-phosphate 1-dehydrogenase [Erysipelothrix rhusiopathiae str. Fujisawa]
contig00001_orf00050	gi|336065696|ref|YP_004560554.1| 6-phosphogluconate dehydrogenase [Erysipelothrix rhusiopathiae str. Fujisawa]_x0001_gi|334295642|dbj|BAK31513.1| 6-phosphogluconate dehydrogenase [Erysipelothrix rhusiopathiae str. Fujisawa]
contig00001_orf00051	gi|336065697|ref|YP_004560555.1| phosphoglycerate mutase [Erysipelothrix rhusiopathiae str. Fujisawa]_x0001_gi|334295643|dbj|BAK31514.1| phosphoglycerate mutase [Erysipelothrix rhusiopathiae str. Fujisawa]
contig00001_orf00052	gi|336065698|ref|YP_004560556.1| nitroreductase family protein [Erysipelothrix rhusiopathiae str. Fujisawa]_x0001_gi|334295644|dbj|BAK31515.1| nitroreductase family protein [Erysipelothrix rhusiopathiae str. Fujisawa]
contig00001_orf00053	gi|336065699|ref|YP_004560557.1| alpha/beta fold family hydrolase [Erysipelothrix rhusiopathiae str. Fujisawa]_x0001_gi|334295645|dbj|BAK31516.1| hydrolase, alpha/beta fold family [Erysipelothrix rhusiopathiae str. Fujisawa]
contig00001_orf00054	gi|336065700|ref|YP_004560558.1| glucosamine--fructose-6-phosphate aminotransferase [Erysipelothrix rhusiopathiae str. Fujisawa]_x0001_gi|334295646|dbj|BAK31517.1| glucosamine--fructose-6-phosphate aminotransferase [Erysipelothrix rhusiopathiae str. Fujisawa]
contig00001_orf00055	gi|336065702|ref|YP_004560560.1| product aminopeptidase C [Erysipelothrix rhusiopathiae str. Fujisawa]_x0001_gi|334295648|dbj|BAK31519.1| product aminopeptidase C [Erysipelothrix rhusiopathiae str. Fujisawa]
contig00001_orf00057	gi|336065704|ref|YP_004560562.1| tRNA nucleotidyltransferase [Erysipelothrix rhusiopathiae str. Fujisawa]_x0001_gi|334295650|dbj|BAK31521.1| tRNA nucleotidyltransferase [Erysipelothrix rhusiopathiae str. Fujisawa]
contig00001_orf00058	gi|336065705|ref|YP_004560563.1| ABC transporter ATP-binding protein [Erysipelothrix rhusiopathiae str. Fujisawa]_x0001_gi|334295651|dbj|BAK31522.1| ABC transporter, ATP-binding protein [Erysipelothrix rhusiopathiae str. Fujisawa]
contig00001_orf00059	gi|336065706|ref|YP_004560564.1| putative ABC transporter permease [Erysipelothrix rhusiopathiae str. Fujisawa]_x0001_gi|334295652|dbj|BAK31523.1| putative ABC transporter, permease protein [Erysipelothrix rhusiopathiae str. Fujisawa]
contig00001_orf00061	gi|336065708|ref|YP_004560566.1| Rrf2 family transcriptional regulator [Erysipelothrix rhusiopathiae str. Fujisawa]_x0001_gi|334295654|dbj|BAK31525.1| transcriptional regulator, Rrf2 family [Erysipelothrix rhusiopathiae str. Fujisawa]
contig00001_orf00062	gi|336065708|ref|YP_004560566.1| Rrf2 family transcriptional regulator [Erysipelothrix rhusiopathiae str. Fujisawa]_x0001_gi|334295654|dbj|BAK31525.1| transcriptional regulator, Rrf2 family [Erysipelothrix rhusiopathiae str. Fujisawa]
contig00001_orf00063	gi|336065709|ref|YP_004560567.1| cysteine synthase A [Erysipelothrix rhusiopathiae str. Fujisawa]_x0001_gi|334295655|dbj|BAK31526.1| cysteine synthase A [Erysipelothrix rhusiopathiae str. Fujisawa]
contig00001_orf00066	gi|336065711|ref|YP_004560569.1| alanyl-tRNA synthetase [Erysipelothrix rhusiopathiae str. Fujisawa]_x0001_gi|334295657|dbj|BAK31528.1| alanyl-tRNA synthetase [Erysipelothrix rhusiopathiae str. Fujisawa]
contig00001_orf00065	gi|336065711|ref|YP_004560569.1| alanyl-tRNA synthetase [Erysipelothrix rhusiopathiae str. Fujisawa]_x0001_gi|334295657|dbj|BAK31528.1| alanyl-tRNA synthetase [Erysipelothrix rhusiopathiae str. Fujisawa]
contig00001_orf00068	gi|336065713|ref|YP_004560571.1| putative holliday junction resolvase [Erysipelothrix rhusiopathiae str. Fujisawa]_x0001_gi|334295659|dbj|BAK31530.1| putative holliday junction resolvase, YqgF family [Erysipelothrix rhusiopathiae str. Fujisawa]
contig00001_orf00070	gi|336065715|ref|YP_004560573.1| hypothetical protein ERH_0475 [Erysipelothrix rhusiopathiae str. Fujisawa]_x0001_gi|334295661|dbj|BAK31532.1| conserved hypothetical protein, YceG family [Erysipelothrix rhusiopathiae str. Fujisawa]
contig00001_orf00073	gi|336065718|ref|YP_004560576.1| competence protein ComEA [Erysipelothrix rhusiopathiae str. Fujisawa]_x0001_gi|334295664|dbj|BAK31535.1| competence protein ComEA helix-hairpin-helix repeat protein [Erysipelothrix rhusiopathiae str. Fujisawa]
contig00001_orf00075	gi|336065719|ref|YP_004560577.1| putative competence protein ComEC [Erysipelothrix rhusiopathiae str. Fujisawa]_x0001_gi|334295665|dbj|BAK31536.1| putative competence protein ComEC [Erysipelothrix rhusiopathiae str. Fujisawa]
contig00001_orf00076	gi|336065720|ref|YP_004560578.1| DNA polymerase III subunit delta [Erysipelothrix rhusiopathiae str. Fujisawa]_x0001_gi|334295666|dbj|BAK31537.1| DNA polymerase III, delta subunit [Erysipelothrix rhusiopathiae str. Fujisawa]
contig00001_orf00078	gi|336065722|ref|YP_004560580.1| methionyl-tRNA formyltransferase [Erysipelothrix rhusiopathiae str. Fujisawa]_x0001_gi|334295668|dbj|BAK31539.1| methionyl-tRNA formyltransferase [Erysipelothrix rhusiopathiae str. Fujisawa]
contig00001_orf00080	gi|336065723|ref|YP_004560581.1| hypothetical protein ERH_0483 [Erysipelothrix rhusiopathiae str. Fujisawa]_x0001_gi|334295669|dbj|BAK31540.1| putative membrane protein [Erysipelothrix rhusiopathiae str. Fujisawa]
contig00001_orf00079	gi|336065723|ref|YP_004560581.1| hypothetical protein ERH_0483 [Erysipelothrix rhusiopathiae str. Fujisawa]_x0001_gi|334295669|dbj|BAK31540.1| putative membrane protein [Erysipelothrix rhusiopathiae str. Fujisawa]
contig00001_orf00081	gi|336065724|ref|YP_004560582.1| GTP-binding protein LepA [Erysipelothrix rhusiopathiae str. Fujisawa]_x0001_gi|334295670|dbj|BAK31541.1| GTP-binding protein LepA [Erysipelothrix rhusiopathiae str. Fujisawa]
contig00001_orf00082	gi|336065724|ref|YP_004560582.1| GTP-binding protein LepA [Erysipelothrix rhusiopathiae str. Fujisawa]_x0001_gi|334295670|dbj|BAK31541.1| GTP-binding protein LepA [Erysipelothrix rhusiopathiae str. Fujisawa]
contig00001_orf00083	gi|336065725|ref|YP_004560583.1| MagZ family protein [Erysipelothrix rhusiopathiae str. Fujisawa]_x0001_gi|334295671|dbj|BAK31542.1| MagZ family protein [Erysipelothrix rhusiopathiae str. Fujisawa]
contig00001_orf00084	gi|336065726|ref|YP_004560584.1| coproporphyrinogen dehydrogenase [Erysipelothrix rhusiopathiae str. Fujisawa]_x0001_gi|334295672|dbj|BAK31543.1| coproporphyrinogen dehydrogenase [Erysipelothrix rhusiopathiae str. Fujisawa]
contig00001_orf00086	gi|336065728|ref|YP_004560586.1| 3-hydroxyisobutyrate dehydrogenase [Erysipelothrix rhusiopathiae str. Fujisawa]_x0001_gi|334295674|dbj|BAK31545.1| 3-hydroxyisobutyrate dehydrogenase [Erysipelothrix rhusiopathiae str. Fujisawa]
contig00001_orf00087	gi|336065729|ref|YP_004560587.1| hypothetical protein ERH_0489 [Erysipelothrix rhusiopathiae str. Fujisawa]_x0001_gi|334295675|dbj|BAK31546.1| hypothetical protein ERH_0489 [Erysipelothrix rhusiopathiae str. Fujisawa]
contig00001_orf00089	gi|336065731|ref|YP_004560589.1| polyribonucleotide nucleotidyltransferase [Erysipelothrix rhusiopathiae str. Fujisawa]_x0001_gi|334295677|dbj|BAK31548.1| polyribonucleotide nucleotidyltransferase [Erysipelothrix rhusiopathiae str. Fujisawa]
contig00001_orf00090	gi|336065732|ref|YP_004560590.1| luciferase family protein [Erysipelothrix rhusiopathiae str. Fujisawa]_x0001_gi|334295678|dbj|BAK31549.1| luciferase family protein [Erysipelothrix rhusiopathiae str. Fujisawa]
contig00001_orf00092	gi|336065733|ref|YP_004560591.1| histidine triad protein [Erysipelothrix rhusiopathiae str. Fujisawa]_x0001_gi|334295679|dbj|BAK31550.1| histidine triad protein [Erysipelothrix rhusiopathiae str. Fujisawa]
contig00001_orf00093	gi|336065734|ref|YP_004560592.1| putative peptidylprolyl isomerase [Erysipelothrix rhusiopathiae str. Fujisawa]_x0001_gi|334295680|dbj|BAK31551.1| putative peptidylprolyl isomerase [Erysipelothrix rhusiopathiae str. Fujisawa]
contig00001_orf00096	gi|336065737|ref|YP_004560595.1| putative SUF system FeS cluster assembly protein SufD [Erysipelothrix rhusiopathiae str. Fujisawa]_x0001_gi|334295683|dbj|BAK31554.1| putative SUF system FeS cluster assembly protein SufD [Erysipelothrix rhusiopathiae str. Fujisawa]
contig00001_orf00097	gi|336065738|ref|YP_004560596.1| cysteine desulfurase [Erysipelothrix rhusiopathiae str. Fujisawa]_x0001_gi|334295684|dbj|BAK31555.1| cysteine desulfurase [Erysipelothrix rhusiopathiae str. Fujisawa]
contig00001_orf00098	gi|336065739|ref|YP_004560597.1| NifU family SUF system FeS assembly protein [Erysipelothrix rhusiopathiae str. Fujisawa]_x0001_gi|334295685|dbj|BAK31556.1| SUF system FeS assembly protein, NifU family [Erysipelothrix rhusiopathiae str. Fujisawa]
contig00001_orf00099	gi|336065740|ref|YP_004560598.1| Fe-S cluster assembly protein SufB [Erysipelothrix rhusiopathiae str. Fujisawa]_x0001_gi|334295686|dbj|BAK31557.1| Fe-S cluster assembly protein SufB [Erysipelothrix rhusiopathiae str. Fujisawa]
contig00001_orf00102	gi|336065743|ref|YP_004560601.1| putative CitXG protein [Erysipelothrix rhusiopathiae str. Fujisawa]_x0001_gi|334295689|dbj|BAK31560.1| putative CitXG protein [Erysipelothrix rhusiopathiae str. Fujisawa]
contig00001_orf00103	gi|336065744|ref|YP_004560602.1| tyrosyl-tRNA synthetase [Erysipelothrix rhusiopathiae str. Fujisawa]_x0001_gi|334295690|dbj|BAK31561.1| tyrosyl-tRNA synthetase [Erysipelothrix rhusiopathiae str. Fujisawa]
contig00001_orf00107	gi|336065747|ref|YP_004560605.1| septation ring formation regulator EzrA [Erysipelothrix rhusiopathiae str. Fujisawa]_x0001_gi|334295693|dbj|BAK31564.1| septation ring formation regulator EzrA [Erysipelothrix rhusiopathiae str. Fujisawa]
contig00001_orf00108	gi|336065748|ref|YP_004560606.1| cysteine desulfurase [Erysipelothrix rhusiopathiae str. Fujisawa]_x0001_gi|334295694|dbj|BAK31565.1| cysteine desulfurase [Erysipelothrix rhusiopathiae str. Fujisawa]
contig00001_orf00109	gi|336065748|ref|YP_004560606.1| cysteine desulfurase [Erysipelothrix rhusiopathiae str. Fujisawa]_x0001_gi|334295694|dbj|BAK31565.1| cysteine desulfurase [Erysipelothrix rhusiopathiae str. Fujisawa]
contig00001_orf00111	gi|336065750|ref|YP_004560608.1| signal recognition particle protein SRP54 [Erysipelothrix rhusiopathiae str. Fujisawa]_x0001_gi|334295696|dbj|BAK31567.1| signal recognition particle protein SRP54 [Erysipelothrix rhusiopathiae str. Fujisawa]
contig00001_orf00115	gi|336065753|ref|YP_004560611.1| ribosome biogenesis GTPase A [Erysipelothrix rhusiopathiae str. Fujisawa]_x0001_gi|334295699|dbj|BAK31570.1| ribosome biogenesis GTPase A [Erysipelothrix rhusiopathiae str. Fujisawa]
contig00001_orf00116	gi|336065754|ref|YP_004560612.1| ribonuclease HII [Erysipelothrix rhusiopathiae str. Fujisawa]_x0001_gi|334295700|dbj|BAK31571.1| ribonuclease HII [Erysipelothrix rhusiopathiae str. Fujisawa]
contig00001_orf00117	gi|336065755|ref|YP_004560613.1| DNA protecting protein DprA [Erysipelothrix rhusiopathiae str. Fujisawa]_x0001_gi|334295701|dbj|BAK31572.1| DNA protecting protein DprA [Erysipelothrix rhusiopathiae str. Fujisawa]
contig00001_orf00118	gi|336065756|ref|YP_004560614.1| DNA topoisomerase I [Erysipelothrix rhusiopathiae str. Fujisawa]_x0001_gi|334295702|dbj|BAK31573.1| DNA topoisomerase I [Erysipelothrix rhusiopathiae str. Fujisawa]
contig00001_orf00119	gi|336065756|ref|YP_004560614.1| DNA topoisomerase I [Erysipelothrix rhusiopathiae str. Fujisawa]_x0001_gi|334295702|dbj|BAK31573.1| DNA topoisomerase I [Erysipelothrix rhusiopathiae str. Fujisawa]
contig00001_orf00120	gi|336065757|ref|YP_004560615.1| tRNA (uracil-5-)-methyltransferase [Erysipelothrix rhusiopathiae str. Fujisawa]_x0001_gi|334295703|dbj|BAK31574.1| tRNA (uracil-5-)-methyltransferase [Erysipelothrix rhusiopathiae str. Fujisawa]
contig00001_orf00124	gi|336065761|ref|YP_004560619.1| cell envelope-related transcriptional attenuator [Erysipelothrix rhusiopathiae str. Fujisawa]_x0001_gi|334295707|dbj|BAK31578.1| cell envelope-related transcriptional attenuator [Erysipelothrix rhusiopathiae str. Fujisawa]
contig00001_orf00125	gi|336065762|ref|YP_004560620.1| hypothetical protein ERH_0522 [Erysipelothrix rhusiopathiae str. Fujisawa]_x0001_gi|334295708|dbj|BAK31579.1| CBS domain-containing protein [Erysipelothrix rhusiopathiae str. Fujisawa]
contig00001_orf00127	gi|336065763|ref|YP_004560621.1| UDP-N-acetylmuramate dehydrogenase [Erysipelothrix rhusiopathiae str. Fujisawa]_x0001_gi|334295709|dbj|BAK31580.1| UDP-N-acetylmuramate dehydrogenase [Erysipelothrix rhusiopathiae str. Fujisawa]
contig00001_orf00126	gi|336065763|ref|YP_004560621.1| UDP-N-acetylmuramate dehydrogenase [Erysipelothrix rhusiopathiae str. Fujisawa]_x0001_gi|334295709|dbj|BAK31580.1| UDP-N-acetylmuramate dehydrogenase [Erysipelothrix rhusiopathiae str. Fujisawa]
contig00001_orf00128	gi|336065764|ref|YP_004560622.1| integral membrane protein MviN [Erysipelothrix rhusiopathiae str. Fujisawa]_x0001_gi|334295710|dbj|BAK31581.1| integral membrane protein MviN [Erysipelothrix rhusiopathiae str. Fujisawa]
contig00001_orf00132	gi|336065768|ref|YP_004560626.1| penicillin-binding protein 2B [Erysipelothrix rhusiopathiae str. Fujisawa]_x0001_gi|334295714|dbj|BAK31585.1| penicillin-binding protein 2B [Erysipelothrix rhusiopathiae str. Fujisawa]
contig00001_orf00133	gi|336065769|ref|YP_004560627.1| phospho-N-acetylmuramoyl-pentapeptide-transferase [Erysipelothrix rhusiopathiae str. Fujisawa]_x0001_gi|334295715|dbj|BAK31586.1| phospho-N-acetylmuramoyl-pentapeptide-transferase [Erysipelothrix rhusiopathiae str. Fujisawa]
contig00001_orf00134	gi|336065770|ref|YP_004560628.1| UDP-N-acetylmuramoylalanine--D-glutamate ligase [Erysipelothrix rhusiopathiae str. Fujisawa]_x0001_gi|334295716|dbj|BAK31587.1| UDP-N-acetylmuramoylalanine--D-glutamate ligase [Erysipelothrix rhusiopathiae str. Fujisawa]
contig00001_orf00137	gi|336065773|ref|YP_004560631.1| single-stranded-DNA-specific exonuclease [Erysipelothrix rhusiopathiae str. Fujisawa]_x0001_gi|334295719|dbj|BAK31590.1| single-stranded-DNA-specific exonuclease [Erysipelothrix rhusiopathiae str. Fujisawa]
contig00001_orf00138	gi|336065774|ref|YP_004560632.1| Ig-like domain-containing protein [Erysipelothrix rhusiopathiae str. Fujisawa]_x0001_gi|334295720|dbj|BAK31591.1| Ig-like domain-containing protein [Erysipelothrix rhusiopathiae str. Fujisawa]
contig00001_orf00142	gi|336065777|ref|YP_004560635.1| histidyl-tRNA synthetase [Erysipelothrix rhusiopathiae str. Fujisawa]_x0001_gi|334295723|dbj|BAK31594.1| histidyl-tRNA synthetase [Erysipelothrix rhusiopathiae str. Fujisawa]
contig00001_orf00143	gi|336065778|ref|YP_004560636.1| aspartyl-tRNA synthetase [Erysipelothrix rhusiopathiae str. Fujisawa]_x0001_gi|334295724|dbj|BAK31595.1| aspartyl-tRNA synthetase [Erysipelothrix rhusiopathiae str. Fujisawa]
contig00001_orf00144	gi|336065780|ref|YP_004560638.1| translation initiation factor IF-3 [Erysipelothrix rhusiopathiae str. Fujisawa]_x0001_gi|334295726|dbj|BAK31597.1| translation initiation factor IF-3 [Erysipelothrix rhusiopathiae str. Fujisawa]
contig00001_orf00145	gi|336065781|ref|YP_004560639.1| 50S ribosomal protein L35 [Erysipelothrix rhusiopathiae str. Fujisawa]_x0001_gi|334295727|dbj|BAK31598.1| 50S ribosomal protein L35 [Erysipelothrix rhusiopathiae str. Fujisawa]
contig00001_orf00148	gi|336065784|ref|YP_004560642.1| choline/ethanolamine kinase [Erysipelothrix rhusiopathiae str. Fujisawa]_x0001_gi|334295730|dbj|BAK31601.1| choline/ethanolamine kinase [Erysipelothrix rhusiopathiae str. Fujisawa]
contig00001_orf00149	gi|336065785|ref|YP_004560643.1| nucleoside-triphosphatase [Erysipelothrix rhusiopathiae str. Fujisawa]_x0001_gi|334295731|dbj|BAK31602.1| nucleoside-triphosphatase [Erysipelothrix rhusiopathiae str. Fujisawa]
contig00001_orf00150	gi|336065786|ref|YP_004560644.1| integral membrane protein [Erysipelothrix rhusiopathiae str. Fujisawa]_x0001_gi|334295732|dbj|BAK31603.1| integral membrane protein [Erysipelothrix rhusiopathiae str. Fujisawa]
contig00001_orf00155	gi|336065791|ref|YP_004560649.1| methionine adenosyltransferase [Erysipelothrix rhusiopathiae str. Fujisawa]_x0001_gi|334295737|dbj|BAK31608.1| methionine adenosyltransferase [Erysipelothrix rhusiopathiae str. Fujisawa]
contig00001_orf00156	gi|336065792|ref|YP_004560650.1| hypothetical protein ERH_0552 [Erysipelothrix rhusiopathiae str. Fujisawa]_x0001_gi|334295738|dbj|BAK31609.1| conserved hypothetical protein [Erysipelothrix rhusiopathiae str. Fujisawa]
contig00001_orf00157	gi|336065793|ref|YP_004560651.1| tRNA (guanine-N(7)-)-methyltransferase [Erysipelothrix rhusiopathiae str. Fujisawa]_x0001_gi|334295739|dbj|BAK31610.1| tRNA (guanine-N(7)-)-methyltransferase [Erysipelothrix rhusiopathiae str. Fujisawa]
contig00001_orf00159	gi|336065794|ref|YP_004560652.1| glutamyl aminopeptidase [Erysipelothrix rhusiopathiae str. Fujisawa]_x0001_gi|334295740|dbj|BAK31611.1| glutamyl aminopeptidase [Erysipelothrix rhusiopathiae str. Fujisawa]
contig00001_orf00158	gi|336065794|ref|YP_004560652.1| glutamyl aminopeptidase [Erysipelothrix rhusiopathiae str. Fujisawa]_x0001_gi|334295740|dbj|BAK31611.1| glutamyl aminopeptidase [Erysipelothrix rhusiopathiae str. Fujisawa]
contig00001_orf00164	gi|336065799|ref|YP_004560657.1| hypothetical protein ERH_0559 [Erysipelothrix rhusiopathiae str. Fujisawa]_x0001_gi|334295745|dbj|BAK31616.1| hypothetical protein ERH_0559 [Erysipelothrix rhusiopathiae str. Fujisawa]
contig00001_orf00165	gi|336065800|ref|YP_004560658.1| catabolite control protein A [Erysipelothrix rhusiopathiae str. Fujisawa]_x0001_gi|334295746|dbj|BAK31617.1| catabolite control protein A [Erysipelothrix rhusiopathiae str. Fujisawa]
contig00001_orf00167	gi|336065802|ref|YP_004560660.1| MutT/NUDIX family protein [Erysipelothrix rhusiopathiae str. Fujisawa]_x0001_gi|334295748|dbj|BAK31619.1| MutT/NUDIX family protein [Erysipelothrix rhusiopathiae str. Fujisawa]
contig00001_orf00168	gi|336065803|ref|YP_004560661.1| putative rRNA methylase [Erysipelothrix rhusiopathiae str. Fujisawa]_x0001_gi|334295749|dbj|BAK31620.1| putative rRNA methylase [Erysipelothrix rhusiopathiae str. Fujisawa]
contig00001_orf00170	gi|336065804|ref|YP_004560662.1| putative metallophosphoesterase [Erysipelothrix rhusiopathiae str. Fujisawa]_x0001_gi|334295750|dbj|BAK31621.1| putative metallophosphoesterase [Erysipelothrix rhusiopathiae str. Fujisawa]
contig00001_orf00172	gi|336065806|ref|YP_004560664.1| peptide deformylase [Erysipelothrix rhusiopathiae str. Fujisawa]_x0001_gi|334295752|dbj|BAK31623.1| peptide deformylase [Erysipelothrix rhusiopathiae str. Fujisawa]
contig00001_orf00174	gi|336065807|ref|YP_004560665.1| FtsW/RodA/SpoVE family cell division protein [Erysipelothrix rhusiopathiae str. Fujisawa]_x0001_gi|334295753|dbj|BAK31624.1| cell division protein, FtsW/RodA/SpoVE family [Erysipelothrix rhusiopathiae str. Fujisawa]
contig00001_orf00176	gi|336065808|ref|YP_004560666.1| putative methyltransferase [Erysipelothrix rhusiopathiae str. Fujisawa]_x0001_gi|334295754|dbj|BAK31625.1| putative methyltransferase [Erysipelothrix rhusiopathiae str. Fujisawa]
contig00001_orf00177	gi|336065809|ref|YP_004560667.1| heat-inducible transcription repressor HrcA [Erysipelothrix rhusiopathiae str. Fujisawa]_x0001_gi|334295755|dbj|BAK31626.1| heat-inducible transcription repressor HrcA [Erysipelothrix rhusiopathiae str. Fujisawa]
contig00001_orf00178	gi|336065810|ref|YP_004560668.1| molecular chaperone GrpE [Erysipelothrix rhusiopathiae str. Fujisawa]_x0001_gi|334295756|dbj|BAK31627.1| molecular chaperone GrpE [Erysipelothrix rhusiopathiae str. Fujisawa]
contig00001_orf00180	gi|336065811|ref|YP_004560669.1| chaperone protein DnaK [Erysipelothrix rhusiopathiae str. Fujisawa]_x0001_gi|334295757|dbj|BAK31628.1| chaperone protein DnaK [Erysipelothrix rhusiopathiae str. Fujisawa]
contig00001_orf00182	gi|336065813|ref|YP_004560671.1| ATP-dependent chaperone ClpB [Erysipelothrix rhusiopathiae str. Fujisawa]_x0001_gi|334295759|dbj|BAK31630.1| ATP-dependent chaperone ClpB [Erysipelothrix rhusiopathiae str. Fujisawa]
contig00001_orf00183	gi|336065814|ref|YP_004560672.1| hypothetical protein ERH_0574 [Erysipelothrix rhusiopathiae str. Fujisawa]_x0001_gi|334295760|dbj|BAK31631.1| putative membrane protein [Erysipelothrix rhusiopathiae str. Fujisawa]
contig00001_orf00184	gi|336065815|ref|YP_004560673.1| putative GCN5-like N-acetyltransferase [Erysipelothrix rhusiopathiae str. Fujisawa]_x0001_gi|334295761|dbj|BAK31632.1| putative GCN5-related N-acetyltransferase [Erysipelothrix rhusiopathiae str. Fujisawa]
contig00001_orf00185	gi|336065816|ref|YP_004560674.1| metal-dependent membrane protease [Erysipelothrix rhusiopathiae str. Fujisawa]_x0001_gi|334295762|dbj|BAK31633.1| metal-dependent membrane protease [Erysipelothrix rhusiopathiae str. Fujisawa]
contig00001_orf00190	gi|336065820|ref|YP_004560678.1| host cell surface-exposed lipoprotein [Erysipelothrix rhusiopathiae str. Fujisawa]_x0001_gi|334295766|dbj|BAK31637.1| host cell surface-exposed lipoprotein [Erysipelothrix rhusiopathiae str. Fujisawa]
contig00001_orf00192	gi|336065871|ref|YP_004560729.1| bifunctional group 1 glycosyl transferase/recombination regulator RecX [Erysipelothrix rhusiopathiae str. Fujisawa]_x0001_gi|334295817|dbj|BAK31688.1| bifunctional glycosyl transferase, group 1/recombination regulator RecX [Erysipelothrix rhusiopathiae str. Fujisawa]
contig00001_orf00193	gi|336065872|ref|YP_004560730.1| 3'-5' exoribonuclease YhaM [Erysipelothrix rhusiopathiae str. Fujisawa]_x0001_gi|334295818|dbj|BAK31689.1| 3'-5' exoribonuclease YhaM [Erysipelothrix rhusiopathiae str. Fujisawa]
contig00001_orf00194	gi|336065873|ref|YP_004560731.1| 30S ribosomal protein S16 [Erysipelothrix rhusiopathiae str. Fujisawa]_x0001_gi|334295819|dbj|BAK31690.1| 30S ribosomal protein S16 [Erysipelothrix rhusiopathiae str. Fujisawa]
contig00001_orf00196	gi|336065875|ref|YP_004560733.1| 16S rRNA processing protein RimM [Erysipelothrix rhusiopathiae str. Fujisawa]_x0001_gi|334295821|dbj|BAK31692.1| 16S rRNA processing protein RimM [Erysipelothrix rhusiopathiae str. Fujisawa]
contig00001_orf00198	gi|336065878|ref|YP_004560736.1| D-alanyl-D-alanine carboxypeptidase [Erysipelothrix rhusiopathiae str. Fujisawa]_x0001_gi|334295824|dbj|BAK31695.1| D-alanyl-D-alanine carboxypeptidase [Erysipelothrix rhusiopathiae str. Fujisawa]
contig00001_orf00200	gi|336065880|ref|YP_004560738.1| aminotransferase A [Erysipelothrix rhusiopathiae str. Fujisawa]_x0001_gi|334295826|dbj|BAK31697.1| aminotransferase A [Erysipelothrix rhusiopathiae str. Fujisawa]
contig00001_orf00206	gi|336065886|ref|YP_004560744.1| phosphatidate cytidylyltransferase [Erysipelothrix rhusiopathiae str. Fujisawa]_x0001_gi|334295832|dbj|BAK31703.1| phosphatidate cytidylyltransferase [Erysipelothrix rhusiopathiae str. Fujisawa]
contig00001_orf00207	gi|336065887|ref|YP_004560745.1| membrane-associated zinc metalloprotease [Erysipelothrix rhusiopathiae str. Fujisawa]_x0001_gi|334295833|dbj|BAK31704.1| membrane-associated zinc metalloprotease [Erysipelothrix rhusiopathiae str. Fujisawa]
contig00001_orf00209	gi|336065889|ref|YP_004560747.1| hemolysin III [Erysipelothrix rhusiopathiae str. Fujisawa]_x0001_gi|334295835|dbj|BAK31706.1| hemolysin III [Erysipelothrix rhusiopathiae str. Fujisawa]
contig00001_orf00211	gi|336065890|ref|YP_004560748.1| putative endo-beta-N-acetylglucosaminidase [Erysipelothrix rhusiopathiae str. Fujisawa]_x0001_gi|334295836|dbj|BAK31707.1| putative endo-beta-N-acetylglucosaminidase [Erysipelothrix rhusiopathiae str. Fujisawa]
contig00001_orf00212	gi|336065891|ref|YP_004560749.1| hypothetical protein ERH_0651 [Erysipelothrix rhusiopathiae str. Fujisawa]_x0001_gi|334295837|dbj|BAK31708.1| hypothetical protein ERH_0651 [Erysipelothrix rhusiopathiae str. Fujisawa]
contig00001_orf00215	gi|336065894|ref|YP_004560752.1| endonuclease III [Erysipelothrix rhusiopathiae str. Fujisawa]_x0001_gi|334295840|dbj|BAK31711.1| endonuclease III [Erysipelothrix rhusiopathiae str. Fujisawa]
contig00001_orf00216	gi|336065895|ref|YP_004560753.1| UDP-N-acetylmuramoyl-tripeptide--D-alanyl-D-alanine ligase [Erysipelothrix rhusiopathiae str. Fujisawa]_x0001_gi|334295841|dbj|BAK31712.1| UDP-N-acetylmuramoyl-tripeptide--D-alanyl-D-alanine ligase [Erysipelothrix rhusiopathiae str. Fujisawa]
contig00001_orf00217	gi|336065896|ref|YP_004560754.1| D-alanine--D-alanine ligase [Erysipelothrix rhusiopathiae str. Fujisawa]_x0001_gi|334295842|dbj|BAK31713.1| D-alanine--D-alanine ligase [Erysipelothrix rhusiopathiae str. Fujisawa]
contig00001_orf00219	gi|336065897|ref|YP_004560755.1| alanine racemase [Erysipelothrix rhusiopathiae str. Fujisawa]_x0001_gi|334295843|dbj|BAK31714.1| alanine racemase [Erysipelothrix rhusiopathiae str. Fujisawa]
contig00001_orf00220	gi|336065898|ref|YP_004560756.1| penicillin-binding protein [Erysipelothrix rhusiopathiae str. Fujisawa]_x0001_gi|334295844|dbj|BAK31715.1| penicillin-binding protein, 1A family [Erysipelothrix rhusiopathiae str. Fujisawa]
contig00001_orf00222	gi|336065900|ref|YP_004560758.1| cell cycle protein GpsB [Erysipelothrix rhusiopathiae str. Fujisawa]_x0001_gi|334295846|dbj|BAK31717.1| cell cycle protein GpsB [Erysipelothrix rhusiopathiae str. Fujisawa]
contig00001_orf00223	gi|336065901|ref|YP_004560759.1| XRE family transcriptional regulator [Erysipelothrix rhusiopathiae str. Fujisawa]_x0001_gi|334295847|dbj|BAK31718.1| transcriptional regulator, XRE family [Erysipelothrix rhusiopathiae str. Fujisawa]
contig00001_orf00229	gi|336065907|ref|YP_004560765.1| DNA translocase FtsK [Erysipelothrix rhusiopathiae str. Fujisawa]_x0001_gi|334295853|dbj|BAK31724.1| DNA translocase FtsK [Erysipelothrix rhusiopathiae str. Fujisawa]
contig00001_orf00232	gi|336065908|ref|YP_004560766.1| surface protein A [Erysipelothrix rhusiopathiae str. Fujisawa]_x0001_gi|334295854|dbj|BAK31725.1| rhusiopathiae surface protein A [Erysipelothrix rhusiopathiae str. Fujisawa]
contig00001_orf00230	gi|336065908|ref|YP_004560766.1| surface protein A [Erysipelothrix rhusiopathiae str. Fujisawa]_x0001_gi|334295854|dbj|BAK31725.1| rhusiopathiae surface protein A [Erysipelothrix rhusiopathiae str. Fujisawa]
contig00001_orf00233	gi|336065909|ref|YP_004560767.1| surface protein B [Erysipelothrix rhusiopathiae str. Fujisawa]_x0001_gi|334295855|dbj|BAK31726.1| rhusiopathiae surface protein B [Erysipelothrix rhusiopathiae str. Fujisawa]
contig00001_orf00234	gi|336065910|ref|YP_004560768.1| prolyl-tRNA synthetase [Erysipelothrix rhusiopathiae str. Fujisawa]_x0001_gi|334295856|dbj|BAK31727.1| prolyl-tRNA synthetase [Erysipelothrix rhusiopathiae str. Fujisawa]
contig00001_orf00235	gi|336065911|ref|YP_004560769.1| hypothetical protein ERH_0671 [Erysipelothrix rhusiopathiae str. Fujisawa]_x0001_gi|334295857|dbj|BAK31728.1| conserved hypothetical protein [Erysipelothrix rhusiopathiae str. Fujisawa]
contig00001_orf00239	gi|336065912|ref|YP_004560770.1| tryptophanyl-tRNA synthetase [Erysipelothrix rhusiopathiae str. Fujisawa]_x0001_gi|334295858|dbj|BAK31729.1| tryptophanyl-tRNA synthetase [Erysipelothrix rhusiopathiae str. Fujisawa]
contig00001_orf00242	gi|336065914|ref|YP_004560772.1| tRNA (5-methyl aminomethyl-2-thiouridylate)-methyltransferase [Erysipelothrix rhusiopathiae str. Fujisawa]_x0001_gi|334295860|dbj|BAK31731.1| tRNA (5-methylaminomethyl-2-thiouridylate)-methyltransferase [Erysipelothrix rhusiopathiae str. Fujisawa]
contig00001_orf00243	gi|336065915|ref|YP_004560773.1| putative metal-dependent membrane protease [Erysipelothrix rhusiopathiae str. Fujisawa]_x0001_gi|334295861|dbj|BAK31732.1| putative metal-dependent membrane protease [Erysipelothrix rhusiopathiae str. Fujisawa]
contig00001_orf00244	gi|336065916|ref|YP_004560774.1| RecD/TraA family helicase [Erysipelothrix rhusiopathiae str. Fujisawa]_x0001_gi|334295862|dbj|BAK31733.1| helicase, RecD/TraA family [Erysipelothrix rhusiopathiae str. Fujisawa]
contig00001_orf00246	gi|336065918|ref|YP_004560776.1| aminoacyl-histidine dipeptidase [Erysipelothrix rhusiopathiae str. Fujisawa]_x0001_gi|334295864|dbj|BAK31735.1| aminoacyl-histidine dipeptidase [Erysipelothrix rhusiopathiae str. Fujisawa]
contig00001_orf00247	gi|336065919|ref|YP_004560777.1| PTS system glucose-specific transporter subunit IIA [Erysipelothrix rhusiopathiae str. Fujisawa]_x0001_gi|334295865|dbj|BAK31736.1| PTS system, glucose-specific IIA component [Erysipelothrix rhusiopathiae str. Fujisawa]
contig00001_orf00248	gi|336065920|ref|YP_004560778.1| hypothetical protein ERH_0681 [Erysipelothrix rhusiopathiae str. Fujisawa]_x0001_gi|334295866|dbj|BAK31737.1| hypothetical protein ERH_0681 [Erysipelothrix rhusiopathiae str. Fujisawa]
contig00001_orf00249	gi|336065921|ref|YP_004560779.1| hypothetical protein ERH_0682 [Erysipelothrix rhusiopathiae str. Fujisawa]_x0001_gi|334295867|dbj|BAK31738.1| hypothetical protein ERH_0682 [Erysipelothrix rhusiopathiae str. Fujisawa]
contig00001_orf00261	gi|336065929|ref|YP_004560787.1| ABC transporter permease/ATP-binding protein [Erysipelothrix rhusiopathiae str. Fujisawa]_x0001_gi|334295875|dbj|BAK31746.1| ABC transporter, permease and ATP-binding protein [Erysipelothrix rhusiopathiae str. Fujisawa]
contig00001_orf00260	gi|336065929|ref|YP_004560787.1| ABC transporter permease/ATP-binding protein [Erysipelothrix rhusiopathiae str. Fujisawa]_x0001_gi|334295875|dbj|BAK31746.1| ABC transporter, permease and ATP-binding protein [Erysipelothrix rhusiopathiae str. Fujisawa]
contig00001_orf00263	gi|336065932|ref|YP_004560790.1| hypothetical protein ERH_0693 [Erysipelothrix rhusiopathiae str. Fujisawa]_x0001_gi|334295878|dbj|BAK31749.1| hypothetical protein ERH_0693 [Erysipelothrix rhusiopathiae str. Fujisawa]
contig00001_orf00264	gi|336065933|ref|YP_004560791.1| radical SAM domain-containing protein [Erysipelothrix rhusiopathiae str. Fujisawa]_x0001_gi|334295879|dbj|BAK31750.1| radical SAM domain-containing protein [Erysipelothrix rhusiopathiae str. Fujisawa]
contig00001_orf00962	gi|336065936|ref|YP_004560794.1| ISErh5 transposase orfB [Erysipelothrix rhusiopathiae str. Fujisawa]_x0001_gi|334295882|dbj|BAK31753.1| ISErh5 transposase orfB [Erysipelothrix rhusiopathiae str. Fujisawa]
contig00001_orf00266	gi|336065936|ref|YP_004560794.1| ISErh5 transposase orfB [Erysipelothrix rhusiopathiae str. Fujisawa]_x0001_gi|334295882|dbj|BAK31753.1| ISErh5 transposase orfB [Erysipelothrix rhusiopathiae str. Fujisawa]
contig00001_orf00270	gi|336065938|ref|YP_004560796.1| hypothetical protein ERH_0699 [Erysipelothrix rhusiopathiae str. Fujisawa]_x0001_gi|334295884|dbj|BAK31755.1| hypothetical protein ERH_0699 [Erysipelothrix rhusiopathiae str. Fujisawa]
contig00001_orf00275	gi|336065941|ref|YP_004560799.1| hypothetical protein ERH_0702 [Erysipelothrix rhusiopathiae str. Fujisawa]_x0001_gi|334295887|dbj|BAK31758.1| hypothetical protein ERH_0702 [Erysipelothrix rhusiopathiae str. Fujisawa]
contig00001_orf00272	gi|336065941|ref|YP_004560799.1| hypothetical protein ERH_0702 [Erysipelothrix rhusiopathiae str. Fujisawa]_x0001_gi|334295887|dbj|BAK31758.1| hypothetical protein ERH_0702 [Erysipelothrix rhusiopathiae str. Fujisawa]
contig00001_orf00274	gi|336065941|ref|YP_004560799.1| hypothetical protein ERH_0702 [Erysipelothrix rhusiopathiae str. Fujisawa]_x0001_gi|334295887|dbj|BAK31758.1| hypothetical protein ERH_0702 [Erysipelothrix rhusiopathiae str. Fujisawa]
contig00001_orf00276	gi|336065942|ref|YP_004560800.1| putative bacteriocin-associated integral membrane protein [Erysipelothrix rhusiopathiae str. Fujisawa]_x0001_gi|334295888|dbj|BAK31759.1| putative bacteriocin-associated integral membrane protein [Erysipelothrix rhusiopathiae str. Fujisawa]
contig00001_orf00277	gi|336065942|ref|YP_004560800.1| putative bacteriocin-associated integral membrane protein [Erysipelothrix rhusiopathiae str. Fujisawa]_x0001_gi|334295888|dbj|BAK31759.1| putative bacteriocin-associated integral membrane protein [Erysipelothrix rhusiopathiae str. Fujisawa]
contig00001_orf00279	gi|336065942|ref|YP_004560800.1| putative bacteriocin-associated integral membrane protein [Erysipelothrix rhusiopathiae str. Fujisawa]_x0001_gi|334295888|dbj|BAK31759.1| putative bacteriocin-associated integral membrane protein [Erysipelothrix rhusiopathiae str. Fujisawa]
contig00001_orf00280	gi|336065943|ref|YP_004560801.1| ABC transporter ATP-binding protein [Erysipelothrix rhusiopathiae str. Fujisawa]_x0001_gi|334295889|dbj|BAK31760.1| ABC transporter, ATP-binding protein [Erysipelothrix rhusiopathiae str. Fujisawa]
contig00001_orf00281	gi|336065944|ref|YP_004560802.1| hypothetical protein ERH_0705 [Erysipelothrix rhusiopathiae str. Fujisawa]_x0001_gi|334295890|dbj|BAK31761.1| putative membrane protein [Erysipelothrix rhusiopathiae str. Fujisawa]
contig00001_orf00282	gi|336065945|ref|YP_004560803.1| hypothetical protein ERH_0706 [Erysipelothrix rhusiopathiae str. Fujisawa]_x0001_gi|334295891|dbj|BAK31762.1| hypothetical protein ERH_0706 [Erysipelothrix rhusiopathiae str. Fujisawa]
contig00001_orf00283	gi|336065946|ref|YP_004560804.1| hypothetical protein ERH_0707 [Erysipelothrix rhusiopathiae str. Fujisawa]_x0001_gi|334295892|dbj|BAK31763.1| hypothetical protein ERH_0707 [Erysipelothrix rhusiopathiae str. Fujisawa]
contig00001_orf00284	gi|336065947|ref|YP_004560805.1| hypothetical protein ERH_0708 [Erysipelothrix rhusiopathiae str. Fujisawa]_x0001_gi|334295893|dbj|BAK31764.1| putative membrane protein [Erysipelothrix rhusiopathiae str. Fujisawa]
contig00001_orf00285	gi|336065948|ref|YP_004560806.1| hypothetical protein ERH_0709 [Erysipelothrix rhusiopathiae str. Fujisawa]_x0001_gi|334295894|dbj|BAK31765.1| putative membrane protein [Erysipelothrix rhusiopathiae str. Fujisawa]
contig00001_orf00286	gi|336065949|ref|YP_004560807.1| ABC transporter ATP-binding protein [Erysipelothrix rhusiopathiae str. Fujisawa]_x0001_gi|334295895|dbj|BAK31766.1| ABC transporter, ATP-binding protein [Erysipelothrix rhusiopathiae str. Fujisawa]
contig00001_orf00289	gi|336065951|ref|YP_004560809.1| hypothetical protein ERH_0712 [Erysipelothrix rhusiopathiae str. Fujisawa]_x0001_gi|334295897|dbj|BAK31768.1| hypothetical protein ERH_0712 [Erysipelothrix rhusiopathiae str. Fujisawa]
contig00001_orf00290	gi|336065952|ref|YP_004560810.1| hypothetical protein ERH_0713 [Erysipelothrix rhusiopathiae str. Fujisawa]_x0001_gi|334295898|dbj|BAK31769.1| putative membrane protein [Erysipelothrix rhusiopathiae str. Fujisawa]
contig00001_orf00292	gi|336065953|ref|YP_004560811.1| ABC transporter ATP-binding protein [Erysipelothrix rhusiopathiae str. Fujisawa]_x0001_gi|334295899|dbj|BAK31770.1| ABC transporter, ATP-binding protein [Erysipelothrix rhusiopathiae str. Fujisawa]
contig00001_orf00293	gi|336065954|ref|YP_004560812.1| aldo/keto reductase [Erysipelothrix rhusiopathiae str. Fujisawa]_x0001_gi|334295900|dbj|BAK31771.1| aldo/keto reductase [Erysipelothrix rhusiopathiae str. Fujisawa]
contig00001_orf00298	gi|336065958|ref|YP_004560816.1| Ig-like domain-containing protein [Erysipelothrix rhusiopathiae str. Fujisawa]_x0001_gi|334295904|dbj|BAK31775.1| bacterial Ig-like domain-containing protein [Erysipelothrix rhusiopathiae str. Fujisawa]
contig00001_orf00299	gi|336065959|ref|YP_004560817.1| DeoR family transcriptional regulator [Erysipelothrix rhusiopathiae str. Fujisawa]_x0001_gi|334295905|dbj|BAK31776.1| transcriptional regulator, DeoR family [Erysipelothrix rhusiopathiae str. Fujisawa]
contig00001_orf00302	gi|336065962|ref|YP_004560820.1| PTS system ascorbate-specific transporter subunit IIC [Erysipelothrix rhusiopathiae str. Fujisawa]_x0001_gi|334295908|dbj|BAK31779.1| PTS system, ascorbate-specific IIC component [Erysipelothrix rhusiopathiae str. Fujisawa]
contig00001_orf00303	gi|336065963|ref|YP_004560821.1| PTS system ascorbate-specific transporter subunit IIB [Erysipelothrix rhusiopathiae str. Fujisawa]_x0001_gi|334295909|dbj|BAK31780.1| PTS system, ascorbate-specific IIB component [Erysipelothrix rhusiopathiae str. Fujisawa]
contig00001_orf00305	gi|336065964|ref|YP_004560822.1| 3-dehydro-L-gulonate-6-phosphate decarboxylase [Erysipelothrix rhusiopathiae str. Fujisawa]_x0001_gi|334295910|dbj|BAK31781.1| 3-dehydro-L-gulonate-6-phosphate decarboxylase [Erysipelothrix rhusiopathiae str. Fujisawa]
contig00001_orf00304	gi|336065964|ref|YP_004560822.1| 3-dehydro-L-gulonate-6-phosphate decarboxylase [Erysipelothrix rhusiopathiae str. Fujisawa]_x0001_gi|334295910|dbj|BAK31781.1| 3-dehydro-L-gulonate-6-phosphate decarboxylase [Erysipelothrix rhusiopathiae str. Fujisawa]
contig00001_orf00306	gi|336065965|ref|YP_004560823.1| L-ribulose-5-phosphate 3-epimerase [Erysipelothrix rhusiopathiae str. Fujisawa]_x0001_gi|334295911|dbj|BAK31782.1| L-ribulose-5-phosphate 3-epimerase [Erysipelothrix rhusiopathiae str. Fujisawa]
contig00001_orf00309	gi|336065968|ref|YP_004560826.1| malate dehydrogenase [Erysipelothrix rhusiopathiae str. Fujisawa]_x0001_gi|334295914|dbj|BAK31785.1| malate dehydrogenase [Erysipelothrix rhusiopathiae str. Fujisawa]
contig00001_orf00310	gi|336065969|ref|YP_004560827.1| fumarate hydratase [Erysipelothrix rhusiopathiae str. Fujisawa]_x0001_gi|334295915|dbj|BAK31786.1| fumarate hydratase [Erysipelothrix rhusiopathiae str. Fujisawa]
contig00001_orf00311	gi|336065970|ref|YP_004560828.1| aspartate ammonia-lyase [Erysipelothrix rhusiopathiae str. Fujisawa]_x0001_gi|334295916|dbj|BAK31787.1| aspartate ammonia-lyase [Erysipelothrix rhusiopathiae str. Fujisawa]
contig00001_orf00312	gi|336065971|ref|YP_004560829.1| hypothetical protein ERH_0732 [Erysipelothrix rhusiopathiae str. Fujisawa]_x0001_gi|334295917|dbj|BAK31788.1| putative membrane protein [Erysipelothrix rhusiopathiae str. Fujisawa]
contig00001_orf00314	gi|336065973|ref|YP_004560831.1| UmuC-like DNA-repair protein [Erysipelothrix rhusiopathiae str. Fujisawa]_x0001_gi|334295919|dbj|BAK31790.1| UmuC-like DNA-repair protein [Erysipelothrix rhusiopathiae str. Fujisawa]
contig00001_orf00315	gi|336065974|ref|YP_004560832.1| hypothetical protein ERH_0735 [Erysipelothrix rhusiopathiae str. Fujisawa]_x0001_gi|334295920|dbj|BAK31791.1| hypothetical protein ERH_0735 [Erysipelothrix rhusiopathiae str. Fujisawa]
contig00001_orf00316	gi|336065975|ref|YP_004560833.1| hypothetical protein ERH_0736 [Erysipelothrix rhusiopathiae str. Fujisawa]_x0001_gi|334295921|dbj|BAK31792.1| hypothetical protein ERH_0736 [Erysipelothrix rhusiopathiae str. Fujisawa]
contig00001_orf00318	gi|336065976|ref|YP_004560834.1| beta-N-acetylhexosaminidase [Erysipelothrix rhusiopathiae str. Fujisawa]_x0001_gi|334295922|dbj|BAK31793.1| beta-N-acetylhexosaminidase [Erysipelothrix rhusiopathiae str. Fujisawa]
contig00001_orf00324	gi|336065977|ref|YP_004560835.1| tRNA-dihydrouridine synthase [Erysipelothrix rhusiopathiae str. Fujisawa]_x0001_gi|334295923|dbj|BAK31794.1| tRNA-dihydrouridine synthase [Erysipelothrix rhusiopathiae str. Fujisawa]
contig00001_orf00325	gi|336065978|ref|YP_004560836.1| ATP-dependent DNA helicase RecQ [Erysipelothrix rhusiopathiae str. Fujisawa]_x0001_gi|334295924|dbj|BAK31795.1| ATP-dependent DNA helicase RecQ [Erysipelothrix rhusiopathiae str. Fujisawa]
contig00001_orf00326	gi|336065978|ref|YP_004560836.1| ATP-dependent DNA helicase RecQ [Erysipelothrix rhusiopathiae str. Fujisawa]_x0001_gi|334295924|dbj|BAK31795.1| ATP-dependent DNA helicase RecQ [Erysipelothrix rhusiopathiae str. Fujisawa]
contig00001_orf00330	gi|336065981|ref|YP_004560839.1| hypothetical protein ERH_0743 [Erysipelothrix rhusiopathiae str. Fujisawa]_x0001_gi|334295927|dbj|BAK31798.1| hypothetical protein ERH_0743 [Erysipelothrix rhusiopathiae str. Fujisawa]
contig00001_orf00331	gi|336065982|ref|YP_004560840.1| hypothetical protein ERH_0744 [Erysipelothrix rhusiopathiae str. Fujisawa]_x0001_gi|334295928|dbj|BAK31799.1| hypothetical protein ERH_0744 [Erysipelothrix rhusiopathiae str. Fujisawa]
contig00001_orf00333	gi|336065984|ref|YP_004560842.1| triphosphoribosyl-dephospho-CoA synthase [Erysipelothrix rhusiopathiae str. Fujisawa]_x0001_gi|334295930|dbj|BAK31801.1| triphosphoribosyl-dephospho-CoA synthase [Erysipelothrix rhusiopathiae str. Fujisawa]
contig00001_orf00334	gi|336065985|ref|YP_004560843.1| BioY protein [Erysipelothrix rhusiopathiae str. Fujisawa]_x0001_gi|334295931|dbj|BAK31802.1| BioY protein [Erysipelothrix rhusiopathiae str. Fujisawa]
contig00001_orf00335	gi|336065986|ref|YP_004560844.1| biotin--[acetyl-CoA-carboxylase] ligase [Erysipelothrix rhusiopathiae str. Fujisawa]_x0001_gi|334295932|dbj|BAK31803.1| biotin--[acetyl-CoA-carboxylase] ligase [Erysipelothrix rhusiopathiae str. Fujisawa]
contig00001_orf00337	gi|336065988|ref|YP_004560846.1| [citrate (pro-3S)-lyase] ligase [Erysipelothrix rhusiopathiae str. Fujisawa]_x0001_gi|334295934|dbj|BAK31805.1| [citrate (pro-3S)-lyase] ligase [Erysipelothrix rhusiopathiae str. Fujisawa]
contig00001_orf00339	gi|336065990|ref|YP_004560848.1| citrate lyase subunit beta [Erysipelothrix rhusiopathiae str. Fujisawa]_x0001_gi|334295936|dbj|BAK31807.1| citrate lyase, beta subunit [Erysipelothrix rhusiopathiae str. Fujisawa]
contig00001_orf00340	gi|336065991|ref|YP_004560849.1| citrate lyase subunit alpha [Erysipelothrix rhusiopathiae str. Fujisawa]_x0001_gi|334295937|dbj|BAK31808.1| citrate lyase, alpha subunit [Erysipelothrix rhusiopathiae str. Fujisawa]
contig00001_orf00342	gi|336065993|ref|YP_004560851.1| oxaloacetate decarboxylase subunit alpha [Erysipelothrix rhusiopathiae str. Fujisawa]_x0001_gi|334295939|dbj|BAK31810.1| oxaloacetate decarboxylase, alpha subunit [Erysipelothrix rhusiopathiae str. Fujisawa]
contig00001_orf00343	gi|336065994|ref|YP_004560852.1| putative oxaloacetate decarboxylase subunit gamma [Erysipelothrix rhusiopathiae str. Fujisawa]_x0001_gi|334295940|dbj|BAK31811.1| putative oxaloacetate decarboxylase gamma subunit [Erysipelothrix rhusiopathiae str. Fujisawa]
contig00001_orf00344	gi|336065995|ref|YP_004560853.1| acetyl-CoA carboxylase, biotin carboxyl carrier protein [Erysipelothrix rhusiopathiae str. Fujisawa]_x0001_gi|334295941|dbj|BAK31812.1| acetyl-CoA carboxylase, biotin carboxyl carrier protein [Erysipelothrix rhusiopathiae str. Fujisawa]
contig00001_orf00345	gi|336065996|ref|YP_004560854.1| oxaloacetate decarboxylase subunit beta [Erysipelothrix rhusiopathiae str. Fujisawa]_x0001_gi|334295942|dbj|BAK31813.1| oxaloacetate decarboxylase, beta subunit [Erysipelothrix rhusiopathiae str. Fujisawa]
contig00001_orf00348	gi|336065999|ref|YP_004560857.1| neuraminidase [Erysipelothrix rhusiopathiae str. Fujisawa]_x0001_gi|334295945|dbj|BAK31816.1| neuraminidase [Erysipelothrix rhusiopathiae str. Fujisawa]
contig00001_orf00349	gi|336066000|ref|YP_004560858.1| hypothetical protein ERH_0762 [Erysipelothrix rhusiopathiae str. Fujisawa]_x0001_gi|334295946|dbj|BAK31817.1| conserved hypothetical protein [Erysipelothrix rhusiopathiae str. Fujisawa]
contig00001_orf00351	gi|336066002|ref|YP_004560860.1| hypothetical protein ERH_0764 [Erysipelothrix rhusiopathiae str. Fujisawa]_x0001_gi|334295948|dbj|BAK31819.1| hypothetical protein ERH_0764 [Erysipelothrix rhusiopathiae str. Fujisawa]
contig00001_orf00353	gi|336066004|ref|YP_004560862.1| branched-chain amino acid transport system II carrier protein [Erysipelothrix rhusiopathiae str. Fujisawa]_x0001_gi|334295950|dbj|BAK31821.1| branched-chain amino acid transport system II carrier protein [Erysipelothrix rhusiopathiae str. Fujisawa]
contig00001_orf00355	gi|336066006|ref|YP_004560864.1| choline-binding protein [Erysipelothrix rhusiopathiae str. Fujisawa]_x0001_gi|334295952|dbj|BAK31823.1| choline-binding protein [Erysipelothrix rhusiopathiae str. Fujisawa]
contig00001_orf00356	gi|336066007|ref|YP_004560865.1| NERD domain-containing protein [Erysipelothrix rhusiopathiae str. Fujisawa]_x0001_gi|334295953|dbj|BAK31824.1| NERD domain-containing protein [Erysipelothrix rhusiopathiae str. Fujisawa]
contig00001_orf00357	gi|336066008|ref|YP_004560866.1| F420-0:gamma-glutamyl ligase-like protein [Erysipelothrix rhusiopathiae str. Fujisawa]_x0001_gi|334295954|dbj|BAK31825.1| F420-0:Gamma-glutamyl ligase-related protein [Erysipelothrix rhusiopathiae str. Fujisawa]
contig00001_orf00359	gi|336066010|ref|YP_004560868.1| prolyl aminopeptidase [Erysipelothrix rhusiopathiae str. Fujisawa]_x0001_gi|334295956|dbj|BAK31827.1| prolyl aminopeptidase [Erysipelothrix rhusiopathiae str. Fujisawa]
contig00001_orf00362	gi|336066013|ref|YP_004560871.1| MepB family protein [Erysipelothrix rhusiopathiae str. Fujisawa]_x0001_gi|334295959|dbj|BAK31830.1| MepB family protein [Erysipelothrix rhusiopathiae str. Fujisawa]
contig00001_orf00363	gi|336066014|ref|YP_004560872.1| sodium:dicarboxylate symporter family protein [Erysipelothrix rhusiopathiae str. Fujisawa]_x0001_gi|334295960|dbj|BAK31831.1| sodium:dicarboxylate symporter family protein [Erysipelothrix rhusiopathiae str. Fujisawa]
contig00001_orf00364	gi|336066015|ref|YP_004560873.1| dipeptidase [Erysipelothrix rhusiopathiae str. Fujisawa]_x0001_gi|334295961|dbj|BAK31832.1| dipeptidase [Erysipelothrix rhusiopathiae str. Fujisawa]
contig00001_orf00366	gi|336066017|ref|YP_004560875.1| peptidyl-prolyl cis-trans isomerase [Erysipelothrix rhusiopathiae str. Fujisawa]_x0001_gi|334295963|dbj|BAK31834.1| peptidyl-prolyl cis-trans isomerase [Erysipelothrix rhusiopathiae str. Fujisawa]
[truncated: 543 more rows]
