# Supplementary material for: Complete genome assembly and characterization of an outbreak strain of the causative agent of swine erysipelas – Erysipelothrix rhusiopathiae SY1027
Source: BMC Microbiol. 2014 Jul 2;14:176. doi: 10.1186/1471-2180-14-176 (PMC4105556; doi:10.1186/1471-2180-14-176)
Supplement: Additional file 4 — COG functional annotation for E. rhusiopathiae strain SY1027 genome. The full list of orfs in E. rhusiopathiae strain SY1027 annotated against COG database. [file 1471-2180-14-176-S4.xlsx]

## Sheet: 工作表1
Predicted ORF	Best hit on COG database	COG class and description
contig00001_orf00679	PH1972	[C]_COG1394 Archaeal/vacuolar-type H+-ATPase subunit D
contig00001_orf00096	SP0868	[O]_COG0719 ABC-type transport system involved in Fe-S cluster assembly, permease component
contig00001_orf00023	CAC2788	[E]_COG0006 Xaa-Pro aminopeptidase
contig00001_orf00022	L151480	[M]_COG1887 Putative glycosyl/glycerophosphate transferases involved in teichoic acid biosynthesis TagF/TagB/EpsJ/RodC
contig00001_orf00809	PAB7155	[K]_COG1476 Predicted transcriptional regulators
contig00001_orf00694	BS_yfmR	[R]_COG0488 ATPase components of ABC transporters with duplicated ATPase domains
contig00001_orf01055	FN0625	[E]_COG1168 Bifunctional PLP-dependent enzyme with beta-cystathionase and maltose regulon repressor activities
contig00001_orf00209	FN1885	[R]_COG1272 Predicted membrane protein, hemolysin III homolog
contig00001_orf00332	SPy1179	[K]_COG1802 Transcriptional regulators
contig00001_orf00855	BS_yncB	[L]_COG1525 Micrococcal nuclease (thermonuclease) homologs
contig00001_orf00129	BH2576	[S]_COG2001 Uncharacterized protein conserved in bacteria
contig00001_orf01740	SP2028	[T]_COG0394 Protein-tyrosine-phosphatase
contig00001_orf01523	slr1426	[L]_COG0353 Recombinational DNA repair protein (RecF pathway)
contig00001_orf01745	L107797	[C]_COG0280 Phosphotransacetylase
contig00001_orf00460	VC0691	[O]_COG2377 Predicted molecular chaperone distantly related to HSP70-fold metalloproteases
contig00001_orf01605	lin0753	[E]_COG0346 Lactoylglutathione lyase and related lyases
contig00001_orf00076	BH1337	[L]_COG1466 DNA polymerase III, delta subunit
contig00001_orf01964	BH1386	[L]_COG0648 Endonuclease IV
contig00001_orf01261	Cgl2903	[T]_COG0642 Signal transduction histidine kinase
contig00001_orf00301	BH0221	[GT]_COG1762 Phosphotransferase system mannitol/fructose-specific IIA domain (Ntr-type)
contig00001_orf00202	lin1766	[J]_COG0264 Translation elongation factor Ts
contig00001_orf01697	slr1457	[P]_COG2059 Chromate transport protein ChrA
contig00001_orf01820	SA0359	[S]_COG3212 Predicted membrane protein
contig00001_orf01235	L163025	[S]_COG2323 Predicted membrane protein
contig00001_orf00493	BS_yqjH	[L]_COG0389 Nucleotidyltransferase/DNA polymerase involved in DNA repair
contig00001_orf00048	lin2085	[G]_COG0364 Glucose-6-phosphate 1-dehydrogenase
contig00001_orf00588	BS_dnaG	[L]_COG0358 DNA primase (bacterial type)
contig00001_orf01364	lin0320	[O]_COG0265 Trypsin-like serine proteases, typically periplasmic, contain C-terminal PDZ domain
contig00001_orf01637	CAC0480	[F]_COG1328 Oxygen-sensitive ribonucleoside-triphosphate reductase
contig00001_orf01013	CAC1969	[U]_COG3505 Type IV secretory pathway, VirD4 components
contig00001_orf00191	L0227	[F]_COG2065 Pyrimidine operon attenuation protein/uracil phosphoribosyltransferase
contig00001_orf01617	YPO1940	[GEPR]_COG0477 Permeases of the major facilitator superfamily
contig00001_orf01109	SA1745	[V]_COG1131 ABC-type multidrug transport system, ATPase component
contig00001_orf00480	Ta1009	[S]_COG1416 Uncharacterized conserved protein
contig00001_orf01070	UU281	[F]_COG0813 Purine-nucleoside phosphorylase
contig00001_orf00728	lin1687	[L]_COG0420 DNA repair exonuclease
contig00001_orf00228	BH2398	[R]_COG0595 Predicted hydrolase of the metallo-beta-lactamase superfamily
contig00001_orf00374	CC1133	[G]_COG0738 Fucose permease
contig00001_orf00564	pli0044	[R]_COG0446 Uncharacterized NAD(FAD)-dependent dehydrogenases
contig00001_orf01553	TP0164	[P]_COG1121 ABC-type Mn/Zn transport systems, ATPase component
contig00001_orf01430	lin1454	[I]_COG3425 3-hydroxy-3-methylglutaryl CoA synthase
contig00001_orf00415	L176316	[S]_COG3589 Uncharacterized conserved protein
contig00001_orf00863	lin1859	[V]_COG1136 ABC-type antimicrobial peptide transport system, ATPase component
contig00001_orf01734	L56236	[R]_COG1408 Predicted phosphohydrolases
contig00001_orf01850	CAC2299	[R]_COG2262 GTPases
contig00001_orf01207	FN1696	[MG]_COG1086 Predicted nucleoside-diphosphate sugar epimerases
contig00001_orf01022	ECs0108	[F]_COG0516 IMP dehydrogenase/GMP reductase
contig00001_orf00618	BH1533	[F]_COG0213 Thymidine phosphorylase
contig00001_orf01866	CAC0564	[TK]_COG0745 Response regulators consisting of a CheY-like receiver domain and a winged-helix DNA-binding domain
contig00001_orf01676	XF2444	[S]_COG1916 Uncharacterized homolog of PrgY (pheromone shutdown protein)
contig00001_orf01099	SMc00025	[G]_COG0574 Phosphoenolpyruvate synthase/pyruvate phosphate dikinase
contig00001_orf01302	lin0278	[K]_COG0250 Transcription antiterminator
contig00001_orf01440	TM0730	[J]_COG1490 D-Tyr-tRNAtyr deacylase
contig00001_orf00762	BH1421_1	[R]_COG0705 Uncharacterized membrane protein (homolog of Drosophila rhomboid)
contig00001_orf01975	CC1152	[M]_COG1213 Predicted sugar nucleotidyltransferases
contig00001_orf01459	SA1736	[C]_COG1012 NAD-dependent aldehyde dehydrogenases
contig00001_orf00500	Cj0382c	[K]_COG0781 Transcription termination factor
contig00001_orf01298	SA2136	[C]_COG1304 L-lactate dehydrogenase (FMN-dependent) and related alpha-hydroxy acid dehydrogenases
contig00001_orf00234	CAC3178	[J]_COG0442 Prolyl-tRNA synthetase
contig00001_orf01663	MT3661	[K]_COG1309 Transcriptional regulator
contig00001_orf01400	BS_tdk	[F]_COG1435 Thymidine kinase
contig00001_orf01311	BH0699	[J]_COG1670 Acetyltransferases, including N-acetylases of ribosomal proteins
contig00001_orf00113	BS_sipS	[U]_COG0681 Signal peptidase I
contig00001_orf01502	BS_spoVC	[J]_COG0193 Peptidyl-tRNA hydrolase
contig00001_orf01268	CAC0840	[E]_COG3842 ABC-type spermidine/putrescine transport systems, ATPase components
contig00001_orf01073	STM0051	[F]_COG1957 Inosine-uridine nucleoside N-ribohydrolase
contig00001_orf00984	SPAC1039.07c	[E]_COG0160 4-aminobutyrate aminotransferase and related aminotransferases
contig00001_orf01865	SPy1055	[O]_COG0229 Conserved domain frequently associated with peptide methionine sulfoxide reductase
contig00001_orf01467	SP1016	[R]_COG0486 Predicted GTPase
contig00001_orf00010	BB0239	[F]_COG1428 Deoxynucleoside kinases
contig00001_orf01959	lin2532	[S]_COG4283 Uncharacterized conserved protein
contig00001_orf01770	SP0473	[KG]_COG1940 Transcriptional regulator/sugar kinase
contig00001_orf00767	Cj0119	[Q]_COG1335 Amidases related to nicotinamidase
contig00001_orf00305	SP2035	[G]_COG0269 3-hexulose-6-phosphate synthase and related proteins
contig00001_orf00016	TM0288	[V]_COG1132 ABC-type multidrug transport system, ATPase and permease components
contig00001_orf00145	SA1503	[J]_COG0291 Ribosomal protein L35
contig00001_orf01452	BH0061	[I]_COG1947 4-diphosphocytidyl-2C-methyl-D-erythritol 2-phosphate synthase
contig00001_orf01346	BS_htpG	[O]_COG0326 Molecular chaperone, HSP90 family
contig00001_orf00722	L0444	[L]_COG2826 Transposase and inactivated derivatives, IS30 family
contig00001_orf00632	FN0611	[J]_COG0441 Threonyl-tRNA synthetase
contig00001_orf01648	CAC2392	[V]_COG1132 ABC-type multidrug transport system, ATPase and permease components
contig00001_orf00858	PM0737	[S]_COG3708 Uncharacterized protein conserved in bacteria
contig00001_orf01354	ybjS	[MG]_COG0451 Nucleoside-diphosphate-sugar epimerases
contig00001_orf01044	lin0157	[K]_COG2207 AraC-type DNA-binding domain-containing proteins
contig00001_orf00912	DR0507	[L]_COG0587 DNA polymerase III, alpha subunit
contig00001_orf00032	lin1046	[C]_COG0508 Pyruvate/2-oxoglutarate dehydrogenase complex, dihydrolipoamide acyltransferase (E2) component, and related enzymes
contig00001_orf01985	AF1770	[EP]_COG0444 ABC-type dipeptide/oligopeptide/nickel transport system, ATPase component
contig00001_orf01300	lin0011	[I]_COG3407 Mevalonate pyrophosphate decarboxylase
contig00001_orf01519	CAC0522	[R]_COG0561 Predicted hydrolases of the HAD superfamily
contig00001_orf00247	BH0844_3	[G]_COG2190 Phosphotransferase system IIA components
contig00001_orf00789	UU063	[F]_COG3613 Nucleoside 2-deoxyribosyltransferase
contig00001_orf01120	all2672	[V]_COG1131 ABC-type multidrug transport system, ATPase component
contig00001_orf01942	lin1022	[P]_COG0569 K+ transport systems, NAD-binding component
contig00001_orf01643	SMc00853	[S]_COG1704 Uncharacterized conserved protein
contig00001_orf01402	SA0867	[P]_COG2239 Mg/Co/Ni transporter MgtE (contains CBS domain)
contig00001_orf00782	CAC0587	[C]_COG0716 Flavodoxins
contig00001_orf01069	CAC3655	[P]_COG2217 Cation transport ATPase
contig00001_orf01421	SPy1424	[P]_COG2116 Formate/nitrite family of transporters
contig00001_orf00323	SP0377	[R]_COG5263 FOG: Glucan-binding domain (YG repeat)
contig00001_orf00790	BH1407	[P]_COG1283 Na+/phosphate symporter
contig00001_orf01565	Cj0649	[S]_COG1934 Uncharacterized protein conserved in bacteria
contig00001_orf00375	SMc00684	[R]_COG0523 Putative GTPases (G3E family)
contig00001_orf01624	CAC3281	[V]_COG1132 ABC-type multidrug transport system, ATPase and permease components
contig00001_orf01309	FN1041	[R]_COG4552 Predicted acetyltransferase involved in intracellular survival and related acetyltransferases
contig00001_orf01912	lin0425_1	[K]_COG3711 Transcriptional antiterminator
contig00001_orf00846	BH0133	[J]_COG0051 Ribosomal protein S10
contig00001_orf00467	SP0359_1	[MG]_COG0451 Nucleoside-diphosphate-sugar epimerases
contig00001_orf00050	lin1413	[G]_COG0362 6-phosphogluconate dehydrogenase
contig00001_orf01129	SP0707	[V]_COG1131 ABC-type multidrug transport system, ATPase component
contig00001_orf00083	BH3997	[R]_COG1694 Predicted pyrophosphatase
contig00001_orf01084	NMA0504	[P]_COG1135 ABC-type metal ion transport system, ATPase component
contig00001_orf00650	L98749	[M]_COG1792 Cell shape-determining protein
contig00001_orf01101	BS_galE	[M]_COG1087 UDP-glucose 4-epimerase
contig00001_orf00133	lin2143	[M]_COG0472 UDP-N-acetylmuramyl pentapeptide phosphotransferase/UDP-N-acetylglucosamine-1-phosphate transferase
contig00001_orf01824	CAC1581	[KT]_COG3279 Response regulator of the LytR/AlgR family
contig00001_orf01672	BH0191	[G]_COG3414 Phosphotransferase system, galactitol-specific IIB component
contig00001_orf00068	BS_yrrK	[L]_COG0816 Predicted endonuclease involved in recombination (possible Holliday junction resolvase in Mycoplasmas and B. subtilis)
contig00001_orf01919	BS_nrdE	[F]_COG0209 Ribonucleotide reductase, alpha subunit
contig00001_orf01892	CAC3316	[I]_COG1502 Phosphatidylserine/phosphatidylglycerophosphate/cardiolipin synthases and related enzymes
contig00001_orf00088	SP1626	[J]_COG0184 Ribosomal protein S15P/S13E
contig00001_orf00353	CAC1610	[E]_COG1114 Branched-chain amino acid permeases
contig00001_orf01897	SA1721	[L]_COG0210 Superfamily I DNA and RNA helicases
contig00001_orf00659	lin1933	[R]_COG1162 Predicted GTPases
contig00001_orf01610	CAC0267	[C]_COG0039 Malate/lactate dehydrogenases
contig00001_orf00582	L0340	[LKJ]_COG0513 Superfamily II DNA and RNA helicases
contig00001_orf01066	SP1574	[G]_COG0149 Triosephosphate isomerase
contig00001_orf00801	L77627	[P]_COG0619 ABC-type cobalt transport system, permease component CbiQ and related transporters
contig00001_orf00635	AGl2146	[G]_COG0469 Pyruvate kinase
contig00001_orf01155	SA0945	[C]_COG0508 Pyruvate/2-oxoglutarate dehydrogenase complex, dihydrolipoamide acyltransferase (E2) component, and related enzymes
contig00001_orf00417	CAC3339	[R]_COG0488 ATPase components of ABC transporters with duplicated ATPase domains
contig00001_orf00276	PM1754	[C]_COG0243 Anaerobic dehydrogenases, typically selenocysteine-containing
contig00001_orf00216	FN1461_2	[M]_COG0770 UDP-N-acetylmuramyl pentapeptide synthase
contig00001_orf00491	lin2068	[G]_COG1015 Phosphopentomutase
contig00001_orf01428	BS_gltX	[J]_COG0008 Glutamyl- and glutaminyl-tRNA synthetases
contig00001_orf01427	BH3818	[R]_COG1078 HD superfamily phosphohydrolases
contig00001_orf01684	BS_yktC	[G]_COG0483 Archaeal fructose-1,6-bisphosphatase and related enzymes of inositol monophosphatase family
contig00001_orf00536	CAC2435	[TK]_COG0745 Response regulators consisting of a CheY-like receiver domain and a winged-helix DNA-binding domain
contig00001_orf00108	lin1635	[E]_COG1104 Cysteine sulfinate desulfinase/cysteine desulfurase and related enzymes
contig00001_orf00831	VC2584	[J]_COG0094 Ribosomal protein L5
contig00001_orf00827	BS_rplF	[J]_COG0097 Ribosomal protein L6P/L9E
contig00001_orf00735	PM1039	[G]_COG1129 ABC-type sugar transport system, ATPase component
contig00001_orf01166	CC1554	[F]_COG1051 ADP-ribose pyrophosphatase
contig00001_orf00099	SA0778	[O]_COG0719 ABC-type transport system involved in Fe-S cluster assembly, permease component
contig00001_orf00144	BH3140	[J]_COG0290 Translation initiation factor 3 (IF-3)
contig00001_orf00627	L167877	[R]_COG1079 Uncharacterized ABC-type transport system, permease component
contig00001_orf01393	BH3764	[F]_COG0035 Uracil phosphoribosyltransferase
contig00001_orf01908	SSO1111	[R]_COG1832 Predicted CoA-binding protein
contig00001_orf01932	PA5088	[R]_COG0790 FOG: TPR repeat, SEL1 subfamily
contig00001_orf01088	FN0776	[E]_COG2502 Asparagine synthetase A
contig00001_orf00812	VC1282	[G]_COG1455 Phosphotransferase system cellobiose-specific component IIC
contig00001_orf00928	SP1683	[G]_COG1653 ABC-type sugar transport system, periplasmic component
contig00001_orf01271	BH1953	[IR]_COG1597 Sphingosine kinase and enzymes related to eukaryotic diacylglycerol kinase
contig00001_orf01005	FN2074	[L]_COG0863 DNA modification methylase
contig00001_orf01471	BH4057	[K]_COG1475 Predicted transcriptional regulators
contig00001_orf01153	SA1676	[R]_COG3641 Predicted membrane protein, putative toxin regulator
contig00001_orf01508	BS_dnaN	[L]_COG0592 DNA polymerase sliding clamp subunit (PCNA homolog)
contig00001_orf01951	SPy0506	[O]_COG2039 Pyrrolidone-carboxylate peptidase (N-terminal pyroglutamyl peptidase)
contig00001_orf00479	HI1161	[Q]_COG2050 Uncharacterized protein, possibly involved in aromatic compounds catabolism
contig00001_orf01480	BH2703	[R]_COG0673 Predicted dehydrogenases and related proteins
contig00001_orf01308	FN0652	[G]_COG0057 Glyceraldehyde-3-phosphate dehydrogenase/erythrose-4-phosphate dehydrogenase
contig00001_orf01411	CAC0572	[S]_COG4709 Predicted membrane protein
contig00001_orf01288	SA0328	[R]_COG0431 Predicted flavoprotein
contig00001_orf00844	BS_rplD	[J]_COG0088 Ribosomal protein L4
contig00001_orf00342	FN1376	[C]_COG5016 Pyruvate/oxaloacetate carboxyltransferase
contig00001_orf00620	MYPU_5380	[F]_COG0207 Thymidylate synthase
contig00001_orf01442	BS_yhfP	[CR]_COG0604 NADPH:quinone reductase and related Zn-dependent oxidoreductases
contig00001_orf00334	TM0799	[R]_COG1268 Uncharacterized conserved protein
contig00001_orf01661	SPy1222	[H]_COG0452 Phosphopantothenoylcysteine synthetase/decarboxylase
contig00001_orf01726	RSc0652	[U]_COG4962 Flp pilus assembly protein, ATPase CpaF
contig00001_orf01635	SA0062	[L]_COG2801 Transposase and inactivated derivatives
contig00001_orf00280	SP0111	[V]_COG1136 ABC-type antimicrobial peptide transport system, ATPase component
contig00001_orf01900	aqq_07	[J]_COG0721 Asp-tRNAAsn/Glu-tRNAGln amidotransferase C subunit
contig00001_orf01530	BH2368	[L]_COG0323 DNA mismatch repair enzyme (predicted ATPase)
contig00001_orf00798	SP1599	[J]_COG0101 Pseudouridylate synthase
contig00001_orf00602	L0124	[T]_COG5002 Signal transduction histidine kinase
contig00001_orf00286	SP0707	[V]_COG1131 ABC-type multidrug transport system, ATPase component
contig00001_orf00943	CAC0883	[V]_COG0534 Na+-driven multidrug efflux pump
contig00001_orf00148	mll5367	[M]_COG0510 Predicted choline kinase involved in LPS biosynthesis
contig00001_orf00985	SPy2122	[L]_COG0582 Integrase
contig00001_orf00835	MT0741	[J]_COG0093 Ribosomal protein L14
contig00001_orf01656	BS_maf	[D]_COG0424 Nucleotide-binding protein implicated in inhibition of septum formation
contig00001_orf00344	SPy1176	[I]_COG0511 Biotin carboxyl carrier protein
contig00001_orf00815	MJ0191	[J]_COG0100 Ribosomal protein S11
contig00001_orf01607	BS_yodD	[R]_COG0400 Predicted esterase
contig00001_orf00204	BS_frr	[J]_COG0233 Ribosome recycling factor
contig00001_orf01695	yieF	[R]_COG0431 Predicted flavoprotein
contig00001_orf01586	CAC1543	[CHR]_COG1052 Lactate dehydrogenase and related dehydrogenases
contig00001_orf01938	BS_atpG	[C]_COG0224 F0F1-type ATP synthase, gamma subunit
contig00001_orf00823	lin2762	[J]_COG0200 Ribosomal protein L15
contig00001_orf00029	L64373	[H]_COG0095 Lipoate-protein ligase A
contig00001_orf00123	SAS033	[J]_COG0333 Ribosomal protein L32
contig00001_orf01094	lin2049	[T]_COG2365 Protein tyrosine/serine phosphatase
contig00001_orf01147	SP1551	[P]_COG0474 Cation transport ATPase
contig00001_orf01135	lin2106	[M]_COG2222 Predicted phosphosugar isomerases
contig00001_orf00127	TM1714	[M]_COG0812 UDP-N-acetylmuramate dehydrogenase
contig00001_orf01500	SP0007	[J]_COG1188 Ribosome-associated heat shock protein implicated in the recycling of the 50S subunit (S4 paralog)
contig00001_orf00322	SP2136	[R]_COG5263 FOG: Glucan-binding domain (YG repeat)
contig00001_orf00630	L61620	[R]_COG1744 Uncharacterized ABC-type transport system, periplasmic component/surface lipoprotein
contig00001_orf00869	CAC0285	[L]_COG0389 Nucleotidyltransferase/DNA polymerase involved in DNA repair
contig00001_orf00142	BS_hisS	[J]_COG0124 Histidyl-tRNA synthetase
contig00001_orf01334	lin2654	[U]_COG0653 Preprotein translocase subunit SecA (ATPase, RNA helicase)
contig00001_orf01141	CAC3499	[G]_COG1082 Sugar phosphate isomerases/epimerases
contig00001_orf01567	CAC3254	[E]_COG0014 Gamma-glutamyl phosphate reductase
contig00001_orf00621	BS_ywpH	[L]_COG0629 Single-stranded DNA-binding protein
contig00001_orf00716	SP2206	[J]_COG1544 Ribosome-associated protein Y (PSrp-1)
contig00001_orf01266	CC3135	[E]_COG1177 ABC-type spermidine/putrescine transport system, permease component II
contig00001_orf01918	BS_ymaA	[F]_COG1780 Protein involved in ribonucleotide reduction
contig00001_orf01609	SP1726	[I]_COG1257 Hydroxymethylglutaryl-CoA reductase
contig00001_orf01391	MTH760	[P]_COG0025 NhaP-type Na+/H+ and K+/H+ antiporters
contig00001_orf00548	SP1749	[R]_COG1161 Predicted GTPases
contig00001_orf00607	TM0194	[V]_COG1136 ABC-type antimicrobial peptide transport system, ATPase component
contig00001_orf01855	SPy1873	[R]_COG0456 Acetyltransferases
contig00001_orf01409	lin0587	[S]_COG2966 Uncharacterized conserved protein
contig00001_orf00170	BS_ykuE	[R]_COG1408 Predicted phosphohydrolases
contig00001_orf01437	CAC3725	[S]_COG4481 Uncharacterized protein conserved in bacteria
contig00001_orf00958	BH0561	[O]_COG0234 Co-chaperonin GroES (HSP10)
contig00001_orf00457	L147291	[K]_COG1737 Transcriptional regulators
contig00001_orf00551	BS_grlA	[L]_COG0188 Type IIA topoisomerase (DNA gyrase/topo II, topoisomerase IV), A subunit
contig00001_orf00963	BH2342	[L]_COG2963 Transposase and inactivated derivatives
contig00001_orf00030	lin1044	[C]_COG1071 Pyruvate/2-oxoglutarate dehydrogenase complex, dehydrogenase (E1) component, eukaryotic type, alpha subunit
contig00001_orf00606	STM0820	[LKJ]_COG0513 Superfamily II DNA and RNA helicases
contig00001_orf01741	MA3262	[M]_COG1346 Putative effector of murein hydrolase
contig00001_orf01944	lin0618	[P]_COG0607 Rhodanese-related sulfurtransferase
contig00001_orf00633	BH2245	[E]_COG2309 Leucyl aminopeptidase (aminopeptidase T)
contig00001_orf01282	BH3808	[J]_COG0018 Arginyl-tRNA synthetase
contig00001_orf01160	CAC3282	[V]_COG1132 ABC-type multidrug transport system, ATPase and permease components
contig00001_orf00741	SA1488	[J]_COG0525 Valyl-tRNA synthetase
contig00001_orf01597	SPy1736	[R]_COG2252 Permeases
contig00001_orf00025	aq_1990	[G]_COG0406 Fructose-2,6-bisphosphatase
contig00001_orf01868	BS_yvrG	[T]_COG0642 Signal transduction histidine kinase
contig00001_orf01894	SP2011	[J]_COG0564 Pseudouridylate synthases, 23S RNA-specific
contig00001_orf00385	PM1473	[V]_COG1132 ABC-type multidrug transport system, ATPase and permease components
contig00001_orf01375	BS_yacM	[I]_COG1211 4-diphosphocytidyl-2-methyl-D-erithritol synthase
contig00001_orf01079	SP2026_1	[C]_COG1012 NAD-dependent aldehyde dehydrogenases
contig00001_orf01626	slr1394	[S]_COG1963 Uncharacterized protein conserved in bacteria
contig00001_orf01629	YPO3785	[T]_COG2365 Protein tyrosine/serine phosphatase
contig00001_orf01795	lin0583	[G]_COG2723 Beta-glucosidase/6-phospho-beta-glucosidase/beta-galactosidase
contig00001_orf01241	BH1258	[S]_COG2364 Predicted membrane protein
contig00001_orf00109	BH3204	[E]_COG1104 Cysteine sulfinate desulfinase/cysteine desulfurase and related enzymes
contig00001_orf00396	CAC1624	[S]_COG1307 Uncharacterized protein conserved in bacteria
contig00001_orf00792	PA1428	[KR]_COG0454 Histone acetyltransferase HPA2 and related acetyltransferases
contig00001_orf01539	lin0649	[R]_COG2514 Predicted ring-cleavage extradiol dioxygenase
contig00001_orf01837	agaV	[G]_COG3444 Phosphotransferase system, mannose/fructose/N-acetylgalactosamine-specific component IIB
contig00001_orf00058	CAC0822	[V]_COG1136 ABC-type antimicrobial peptide transport system, ATPase component
contig00001_orf00902	SP0323	[G]_COG3444 Phosphotransferase system, mannose/fructose/N-acetylgalactosamine-specific component IIB
contig00001_orf00484	SP0600	[V]_COG1136 ABC-type antimicrobial peptide transport system, ATPase component
contig00001_orf01106	BH1028	[P]_COG4607 ABC-type enterochelin transport system, periplasmic component
contig00001_orf00578	all2443	[NU]_COG2805 Tfp pilus assembly protein, pilus retraction ATPase PilT
contig00001_orf00887	mll6236	[K]_COG4977 Transcriptional regulator containing an amidase domain and an AraC-type DNA-binding HTH domain
contig00001_orf00196	SA1082	[J]_COG0806 RimM protein, required for 16S rRNA processing
contig00001_orf00090	SP0267	[C]_COG2141 Coenzyme F420-dependent N5,N10-methylene tetrahydromethanopterin reductase and related flavin-dependent oxidoreductases
contig00001_orf00388	VC2508	[E]_COG0078 Ornithine carbamoyltransferase
contig00001_orf01532	BS_yhaQ	[R]_COG4152 ABC-type uncharacterized transport system, ATPase component
contig00001_orf00057	FN0243	[J]_COG0617 tRNA nucleotidyltransferase/poly(A) polymerase
contig00001_orf00111	TM1565	[U]_COG0541 Signal recognition particle GTPase
contig00001_orf00748	BS_tig	[O]_COG0544 FKBP-type peptidyl-prolyl cis-trans isomerase (trigger factor)
contig00001_orf00688	AF1164	[C]_COG1527 Archaeal/vacuolar-type H+-ATPase subunit C
contig00001_orf00734	VC1328	[G]_COG4211 ABC-type glucose/galactose transport system, permease component
contig00001_orf00713	TP0488	[NT]_COG0840 Methyl-accepting chemotaxis protein
contig00001_orf00780	Cgl1297	[H]_COG0669 Phosphopantetheine adenylyltransferase
contig00001_orf00366	sll0227	[O]_COG0652 Peptidyl-prolyl cis-trans isomerase (rotamase) - cyclophilin family
contig00001_orf01473	lin2926	[K]_COG1475 Predicted transcriptional regulators
contig00001_orf00894	MT0192	[I]_COG2267 Lysophospholipase
contig00001_orf00730	FN1707	[G]_COG2017 Galactose mutarotase and related enzymes
contig00001_orf00498	msr7470	[L]_COG1722 Exonuclease VII small subunit
contig00001_orf01953	SPy0508	[S]_COG3819 Predicted membrane protein
contig00001_orf00459	HI0754	[R]_COG2103 Predicted sugar phosphate isomerase
contig00001_orf00644	lin1599	[L]_COG0266 Formamidopyrimidine-DNA glycosylase
contig00001_orf00131	lin2146	[D]_COG4839 Protein required for the initiation of cell division
contig00001_orf00465	SA0148	[MG]_COG1086 Predicted nucleoside-diphosphate sugar epimerases
contig00001_orf00033	lin1047	[C]_COG1249 Pyruvate/2-oxoglutarate dehydrogenase complex, dihydrolipoamide dehydrogenase (E3) component, and related enzymes
contig00001_orf01709	SPy0839_2	[C]_COG0584 Glycerophosphoryl diester phosphodiesterase
contig00001_orf00541	MYPU_7140	[D]_COG1196 Chromosome segregation ATPases
contig00001_orf00066	L0343	[J]_COG0013 Alanyl-tRNA synthetase
contig00001_orf00626	CAC1780	[H]_COG1488 Nicotinic acid phosphoribosyltransferase
contig00001_orf00562	CAC2878	[P]_COG1108 ABC-type Mn2+/Zn2+ transport systems, permease components
contig00001_orf00106	lin1638	[J]_COG0522 Ribosomal protein S4 and related proteins
contig00001_orf00056	TM0374	[O]_COG0071 Molecular chaperone (small heat shock protein)
contig00001_orf00817	lin2758	[J]_COG0257 Ribosomal protein L36
contig00001_orf00776	MTH796	[R]_COG1878 Predicted metal-dependent hydrolase
contig00001_orf00424	SMa1570	[U]_COG3847 Flp pilus assembly protein, pilin Flp
contig00001_orf01157	lin1044	[C]_COG1071 Pyruvate/2-oxoglutarate dehydrogenase complex, dehydrogenase (E1) component, eukaryotic type, alpha subunit
contig00001_orf00924	SP1330	[G]_COG3010 Putative N-acetylmannosamine-6-phosphate epimerase
contig00001_orf00681	AF1166	[C]_COG1155 Archaeal/vacuolar-type H+-ATPase subunit A
contig00001_orf00677	BH2835	[R]_COG1418 Predicted HD superfamily hydrolase
contig00001_orf00524	BH2565	[M]_COG0707 UDP-N-acetylglucosamine:LPS N-acetylglucosamine transferase
contig00001_orf01180	BH0372	[TK]_COG0745 Response regulators consisting of a CheY-like receiver domain and a winged-helix DNA-binding domain
contig00001_orf00121	BH2465	[L]_COG4974 Site-specific recombinase XerD
contig00001_orf01764	L86424	[M]_COG3049 Penicillin V acylase and related amidases
contig00001_orf00931	lin2928	[KG]_COG1940 Transcriptional regulator/sugar kinase
contig00001_orf00041	TM0287	[V]_COG1132 ABC-type multidrug transport system, ATPase and permease components
contig00001_orf00703	SA1684	[J]_COG3557 Uncharacterized domain/protein associated with RNAses G and E
contig00001_orf00510	BS_glnQ	[E]_COG1126 ABC-type polar amino acid transport system, ATPase component
contig00001_orf01830	agaZ	[G]_COG4573 Predicted tagatose 6-phosphate kinase
contig00001_orf00570	BS_cmk	[F]_COG0283 Cytidylate kinase
contig00001_orf00654	BS_ftsA	[D]_COG0849 Actin-like ATPase involved in cell division
contig00001_orf00720	mgtA	[P]_COG0474 Cation transport ATPase
contig00001_orf00227	BS_ymdB	[S]_COG1692 Uncharacterized protein conserved in bacteria
contig00001_orf00103	BS_tyrS	[J]_COG0162 Tyrosyl-tRNA synthetase
contig00001_orf01753	MJ0915	[R]_COG1712 Predicted dinucleotide-utilizing enzyme
contig00001_orf00159	BS_ytoP	[G]_COG1363 Cellulase M and related proteins
contig00001_orf01278	SPy1286	[V]_COG1131 ABC-type multidrug transport system, ATPase component
contig00001_orf01137	STM4537	[G]_COG3715 Phosphotransferase system, mannose/fructose/N-acetylgalactosamine-specific component IIC
contig00001_orf01686	Rv0183	[I]_COG2267 Lysophospholipase
contig00001_orf01455	SA0450	[L]_COG1658 Small primase-like proteins (Toprim domain)
contig00001_orf01246	TM0103	[R]_COG3845 ABC-type uncharacterized transport systems, ATPase components
contig00001_orf01162	L0454	[L]_COG2826 Transposase and inactivated derivatives, IS30 family
contig00001_orf01007	AF1070	[H]_COG1541 Coenzyme F390 synthetase
contig00001_orf00513	BH2413	[J]_COG0532 Translation initiation factor 2 (IF-2; GTPase)
contig00001_orf00006	PAB1035	[R]_COG0595 Predicted hydrolase of the metallo-beta-lactamase superfamily
contig00001_orf01398	SA1920	[J]_COG0216 Protein chain release factor A
contig00001_orf00692	XF0274	[G]_COG0205 6-phosphofructokinase
contig00001_orf00666	UU213	[F]_COG0194 Guanylate kinase
contig00001_orf00857	CAC0227	[V]_COG0577 ABC-type antimicrobial peptide transport system, permease component
contig00001_orf00580	SAS042	[J]_COG0267 Ribosomal protein L33
contig00001_orf00833	SA2036	[J]_COG0198 Ribosomal protein L24
contig00001_orf01760	BH1153	[TK]_COG0745 Response regulators consisting of a CheY-like receiver domain and a winged-helix DNA-binding domain
contig00001_orf00573	UU298	[J]_COG0231 Translation elongation factor P (EF-P)/translation initiation factor 5A (eIF-5A)
contig00001_orf01687	BS_ybfP	[K]_COG2207 AraC-type DNA-binding domain-containing proteins
contig00001_orf01474	SA2499	[M]_COG0357 Predicted S-adenosylmethionine-dependent methyltransferase involved in bacterial cell division
contig00001_orf00445	CAC1610	[E]_COG1114 Branched-chain amino acid permeases
contig00001_orf00567	XF1190	[L]_COG0776 Bacterial nucleoid DNA-binding protein
contig00001_orf00489	SMb21274	[E]_COG1176 ABC-type spermidine/putrescine transport system, permease component I
contig00001_orf01581	CAC2751	[KR]_COG0454 Histone acetyltransferase HPA2 and related acetyltransferases
contig00001_orf00584	SPy0930	[R]_COG2384 Predicted SAM-dependent methyltransferase
contig00001_orf00495	CAC2077	[HI]_COG1154 Deoxyxylulose-5-phosphate synthase
contig00001_orf01798	CAC2918	[G]_COG1482 Phosphomannose isomerase
contig00001_orf01782	L127223	[G]_COG1653 ABC-type sugar transport system, periplasmic component
contig00001_orf00112	BH2478	[J]_COG0335 Ribosomal protein L19
contig00001_orf01247	mlr3148	[R]_COG1744 Uncharacterized ABC-type transport system, periplasmic component/surface lipoprotein
contig00001_orf00337	FN0319	[C]_COG3053 Citrate lyase synthetase
contig00001_orf00708	BH1409	[P]_COG0605 Superoxide dismutase
contig00001_orf00891	MA2951	[K]_COG1309 Transcriptional regulator
contig00001_orf01172	PAE2633	[O]_COG0425 Predicted redox protein, regulator of disulfide bond formation
contig00001_orf00837	BS_rpmC	[J]_COG0255 Ribosomal protein L29
contig00001_orf00600	MTH1727	[P]_COG0226 ABC-type phosphate transport system, periplasmic component
contig00001_orf00746	BS_lonA	[O]_COG0466 ATP-dependent Lon protease, bacterial type
contig00001_orf01038	CAC2941	[R]_COG0561 Predicted hydrolases of the HAD superfamily
contig00001_orf01680	SP0841	[J]_COG2813 16S RNA G1207 methylase RsmC
contig00001_orf00656	lin1931	[H]_COG1564 Thiamine pyrophosphokinase
contig00001_orf01536	BH3627	[S]_COG1307 Uncharacterized protein conserved in bacteria
contig00001_orf00528	SA1470	[R]_COG0536 Predicted GTPase
contig00001_orf00604	lin1504	[T]_COG1702 Phosphate starvation-inducible protein PhoH, predicted ATPase
contig00001_orf01083	MG454	[O]_COG1764 Predicted redox protein, regulator of disulfide bond formation
contig00001_orf00132	BS_pbpB	[M]_COG0768 Cell division protein FtsI/penicillin-binding protein 2
contig00001_orf01189	lin0484	[R]_COG0820 Predicted Fe-S-cluster redox enzyme
contig00001_orf01571	FN1086	[R]_COG1106 Predicted ATPases
contig00001_orf01557	TP0166	[P]_COG1108 ABC-type Mn2+/Zn2+ transport systems, permease components
contig00001_orf00053	mlr0493	[R]_COG0596 Predicted hydrolases or acyltransferases (alpha/beta hydrolase superfamily)
contig00001_orf00747	SP0400	[O]_COG0544 FKBP-type peptidyl-prolyl cis-trans isomerase (trigger factor)
contig00001_orf01202	BS_yveN	[M]_COG0438 Glycosyltransferase
contig00001_orf00851	BH0131	[J]_COG0480 Translation elongation factors (GTPases)
contig00001_orf00293	L66233	[R]_COG0656 Aldo/keto reductases, related to diketogulonate reductase
contig00001_orf00970	L0239	[T]_COG0664 cAMP-binding proteins - catabolite gene activator and regulatory subunit of cAMP-dependent protein kinases
contig00001_orf00177	BH1344	[K]_COG1420 Transcriptional regulator of heat shock gene
contig00001_orf01903	BH0667	[J]_COG0064 Asp-tRNAAsn/Glu-tRNAGln amidotransferase B subunit (PET112 homolog)
contig00001_orf01875	SA0294	[E]_COG1114 Branched-chain amino acid permeases
contig00001_orf00805	FN0733	[E]_COG2195 Di- and tripeptidases
contig00001_orf01628	MPN607	[O]_COG0225 Peptide methionine sulfoxide reductase
contig00001_orf00952	SP0830	[S]_COG3797 Uncharacterized protein conserved in bacteria
contig00001_orf01813	BBB29_1	[G]_COG1263 Phosphotransferase system IIC components, glucose/maltose/N-acetylglucosamine-specific
contig00001_orf01540	CAC0606	[P]_COG0053 Predicted Co/Zn/Cd cation transporters
contig00001_orf00647	lin1779	[P]_COG0803 ABC-type metal ion transport system, periplasmic component/surface adhesin
contig00001_orf01361	BH1106	[G]_COG1109 Phosphomannomutase
contig00001_orf01181	BH0754	[T]_COG0642 Signal transduction histidine kinase
contig00001_orf00712	BS_ileS	[J]_COG0060 Isoleucyl-tRNA synthetase
contig00001_orf01514	BH0004	[L]_COG1195 Recombinational DNA repair ATPase (RecF pathway)
contig00001_orf01720	Cgl1839_2	[S]_COG1357 Uncharacterized low-complexity proteins
contig00001_orf01016	BS_ydcL	[L]_COG0582 Integrase
contig00001_orf01145	MYPU_3640_1	[G]_COG1263 Phosphotransferase system IIC components, glucose/maltose/N-acetylglucosamine-specific
contig00001_orf00439	SP0844	[F]_COG0295 Cytidine deaminase
contig00001_orf00168	L141634	[QR]_COG0500 SAM-dependent methyltransferases
contig00001_orf00545	SPy0310	[S]_COG0799 Uncharacterized homolog of plant Iojap protein
contig00001_orf00512	BH2411	[J]_COG0858 Ribosome-binding factor A
contig00001_orf00007	CAC0429	[G]_COG1653 ABC-type sugar transport system, periplasmic component
contig00001_orf01122	SP0111	[V]_COG1136 ABC-type antimicrobial peptide transport system, ATPase component
contig00001_orf00221	L131245	[R]_COG3331 Penicillin-binding protein-related factor A, putative recombinase
contig00001_orf00701	lin2184	[R]_COG0802 Predicted ATPase or kinase
contig00001_orf00137	SA1462_1	[L]_COG0608 Single-stranded DNA-specific exonuclease
contig00001_orf00282	SMb21637	[R]_COG2151 Predicted metal-sulfur cluster biosynthetic enzyme
contig00001_orf01857	yjbC	[J]_COG1187 16S rRNA uridine-516 pseudouridylate synthase and related pseudouridylate synthases
contig00001_orf01458	CAC2413	[S]_COG4708 Predicted membrane protein
contig00001_orf01779	CC0447	[G]_COG3525 N-acetyl-beta-hexosaminidase
contig00001_orf01839	YPO1758_1	[G]_COG2893 Phosphotransferase system, mannose/fructose-specific component IIA
contig00001_orf00553	SP0852	[L]_COG0187 Type IIA topoisomerase (DNA gyrase/topo II, topoisomerase IV), B subunit
contig00001_orf01382	BS_yacC	[O]_COG1281 Disulfide bond chaperones of the HSP33 family
contig00001_orf01387	BH3739	[D]_COG1077 Actin-like ATPase involved in cell morphogenesis
contig00001_orf01331	BH3604	[S]_COG1284 Uncharacterized conserved protein
contig00001_orf01116	SMb20813	[V]_COG1132 ABC-type multidrug transport system, ATPase and permease components
contig00001_orf00572	MYPU_5130	[J]_COG0231 Translation elongation factor P (EF-P)/translation initiation factor 5A (eIF-5A)
contig00001_orf00507	ML1546	[J]_COG0130 Pseudouridine synthase
contig00001_orf01732	aq_1924	[K]_COG1521 Putative transcriptional regulator, homolog of Bvg accessory factor
contig00001_orf01290	SP1394	[ET]_COG0834 ABC-type amino acid transport/signal transduction systems, periplasmic component/domain
contig00001_orf00194	BS_rpsP	[J]_COG0228 Ribosomal protein S16
contig00001_orf01469	SPBC1683.06c	[F]_COG1957 Inosine-uridine nucleoside N-ribohydrolase
contig00001_orf01304	BS_sigH	[K]_COG1595 DNA-directed RNA polymerase specialized sigma subunit, sigma24 homolog
contig00001_orf00110	lin1634	[H]_COG0301 Thiamine biosynthesis ATP pyrophosphatase
contig00001_orf01793	L133416	[S]_COG3538 Uncharacterized conserved protein
contig00001_orf00786	BS_yxjI	[S]_COG4894 Uncharacterized conserved protein
contig00001_orf01840	SPy0716	[M]_COG2222 Predicted phosphosugar isomerases
contig00001_orf01397	SA1919	[J]_COG2890 Methylase of polypeptide chain release factors
contig00001_orf01916	lin2110	[G]_COG3444 Phosphotransferase system, mannose/fructose/N-acetylgalactosamine-specific component IIB
contig00001_orf01368	lin0047	[L]_COG0305 Replicative DNA helicase
contig00001_orf01294	BH3850	[L]_COG0692 Uracil DNA glycosylase
contig00001_orf00259	lin0750	[V]_COG1131 ABC-type multidrug transport system, ATPase component
contig00001_orf00697	SA1851	[R]_COG2344 AT-rich DNA-binding protein
contig00001_orf00556	CAC0268	[V]_COG1131 ABC-type multidrug transport system, ATPase component
contig00001_orf01063	L159396	[F]_COG0503 Adenine/guanine phosphoribosyltransferases and related PRPP-binding proteins
contig00001_orf00253	BH2343	[L]_COG2801 Transposase and inactivated derivatives
contig00001_orf01601	BH0931	[L]_COG1194 A/G-specific DNA glycosylase
contig00001_orf00760	SA1417	[F]_COG2131 Deoxycytidylate deaminase
contig00001_orf00070	SP1518	[R]_COG1559 Predicted periplasmic solute-binding protein
contig00001_orf00345	SPy1177	[C]_COG1883 Na+-transporting methylmalonyl-CoA/oxaloacetate decarboxylase, beta subunit
contig00001_orf00596	SPy1240	[P]_COG0704 Phosphate uptake regulator
contig00001_orf00764	SA1039	[MU]_COG0597 Lipoprotein signal peptidase
contig00001_orf01974	TM1400	[E]_COG0075 Serine-pyruvate aminotransferase/archaeal aspartate aminotransferase
contig00001_orf00468	PM1009	[M]_COG0381 UDP-N-acetylglucosamine 2-epimerase
contig00001_orf01968	SP1506	[G]_COG2706 3-carboxymuconate cyclase
contig00001_orf01933	MYPU_2720	[C]_COG0356 F0F1-type ATP synthase, subunit a
contig00001_orf00663	alr0820	[J]_COG0144 tRNA and rRNA cytosine-C5-methylases
contig00001_orf01035	sll0792	[K]_COG0640 Predicted transcriptional regulators
contig00001_orf00778	SP1282	[R]_COG0488 ATPase components of ABC transporters with duplicated ATPase domains
contig00001_orf01358	BH0119	[J]_COG0080 Ribosomal protein L11
contig00001_orf01285	HI0946.1	[E]_COG0076 Glutamate decarboxylase and related PLP-dependent proteins
contig00001_orf00671	MA3501	[R]_COG1451 Predicted metal-dependent hydrolase
contig00001_orf01896	AGc592	[R]_COG1092 Predicted SAM-dependent methyltransferases
contig00001_orf01751	SA2132	[R]_COG4152 ABC-type uncharacterized transport system, ATPase component
contig00001_orf01747	BH1140	[G]_COG3839 ABC-type sugar transport systems, ATPase components
contig00001_orf01461	L121289	[P]_COG1135 ABC-type metal ion transport system, ATPase component
contig00001_orf00690	AF1318	[J]_COG1431 Uncharacterized protein containing piwi/argonaute domain
contig00001_orf01204	NMA0639_1	[M]_COG2148 Sugar transferases involved in lipopolysaccharide synthesis
contig00001_orf00885	STM4289	[P]_COG2824 Uncharacterized Zn-ribbon-containing protein involved in phosphonate metabolism
contig00001_orf00038	TM0501	[EP]_COG0444 ABC-type dipeptide/oligopeptide/nickel transport system, ATPase component
contig00001_orf01136	lin2108	[G]_COG3716 Phosphotransferase system, mannose/fructose/N-acetylgalactosamine-specific component IID
contig00001_orf01832	RSc3089	[L]_COG2801 Transposase and inactivated derivatives
contig00001_orf00788	SP1282	[R]_COG0488 ATPase components of ABC transporters with duplicated ATPase domains
contig00001_orf00879	PA2498	[R]_COG0666 FOG: Ankyrin repeat
contig00001_orf00942	BH0837	[J]_COG1670 Acetyltransferases, including N-acetylases of ribosomal proteins
contig00001_orf01640	BH3553	[K]_COG0557 Exoribonuclease R
contig00001_orf01139	STM4535	[G]_COG2893 Phosphotransferase system, mannose/fructose-specific component IIA
contig00001_orf01910	BH2174	[R]_COG0400 Predicted esterase
contig00001_orf01052	BS_ylpA	[E]_COG1760 L-serine deaminase
contig00001_orf00842	BH0137	[J]_COG0090 Ribosomal protein L2
contig00001_orf00526	BS_ruvBm	[L]_COG2255 Holliday junction resolvasome, helicase subunit
contig00001_orf01190	lin0484	[R]_COG0820 Predicted Fe-S-cluster redox enzyme
contig00001_orf01105	SA0690	[P]_COG4604 ABC-type enterochelin transport system, ATPase component
contig00001_orf00934	SP1171	[R]_COG1011 Predicted hydrolase (HAD superfamily)
contig00001_orf01613	lin1565	[J]_COG0343 Queuine/archaeosine tRNA-ribosyltransferase
contig00001_orf01410	CAC0571	[K]_COG1695 Predicted transcriptional regulators
contig00001_orf01392	XF1341	[P]_COG3142 Uncharacterized protein involved in copper resistance
contig00001_orf00482	SP0604	[T]_COG0642 Signal transduction histidine kinase
contig00001_orf00084	BS_hemN	[H]_COG0635 Coproporphyrinogen III oxidase and related Fe-S oxidoreductases
contig00001_orf01435	lin2919	[J]_COG0012 Predicted GTPase, probable translation factor
contig00001_orf01849	CAC1401	[P]_COG1116 ABC-type nitrate/sulfonate/bicarbonate transport system, ATPase component
contig00001_orf01178	BH2982	[R]_COG2153 Predicted acyltransferase
contig00001_orf00753	SA0999	[R]_COG0622 Predicted phosphoesterase
contig00001_orf01936	XF1146	[C]_COG0712 F0F1-type ATP synthase, delta subunit (mitochondrial oligomycin sensitivity protein)
contig00001_orf01043	CAC0690	[G]_COG1363 Cellulase M and related proteins
contig00001_orf01921	BS_nrdF	[F]_COG0208 Ribonucleotide reductase, beta subunit
contig00001_orf00059	CAC0823	[V]_COG0577 ABC-type antimicrobial peptide transport system, permease component
contig00001_orf01570	L135991	[E]_COG0345 Pyrroline-5-carboxylate reductase
contig00001_orf01505	SPy0246	[J]_COG0594 RNase P protein component
contig00001_orf00387	SP2148	[E]_COG2235 Arginine deiminase
contig00001_orf01064	BH0608	[R]_COG2252 Permeases
contig00001_orf00757	BH3106	[L]_COG1193 Mismatch repair ATPase (MutS family)
contig00001_orf00271	BH2343	[L]_COG2801 Transposase and inactivated derivatives
contig00001_orf01805	yi5B	[L]_COG2801 Transposase and inactivated derivatives
contig00001_orf00696	CAC3260	[J]_COG0017 Aspartyl/asparaginyl-tRNA synthetases
contig00001_orf01045	STM2573	[H]_COG1893 Ketopantoate reductase
contig00001_orf00853	lin2805	[J]_COG0048 Ribosomal protein S12
contig00001_orf01941	BS_yubG	[P]_COG0168 Trk-type K+ transport systems, membrane components
contig00001_orf01699	SPy1834	[K]_COG1396 Predicted transcriptional regulators
contig00001_orf00115	BS_ylqF	[R]_COG1161 Predicted GTPases
contig00001_orf00710	L196779	[J]_COG0566 rRNA methylases
contig00001_orf00246	FN1277	[E]_COG2195 Di- and tripeptidases
contig00001_orf01884	SSO1934	[V]_COG1131 ABC-type multidrug transport system, ATPase component
contig00001_orf01258	CAC0527	[V]_COG0577 ABC-type antimicrobial peptide transport system, permease component
contig00001_orf01688	CAC0426_2	[S]_COG3708 Uncharacterized protein conserved in bacteria
contig00001_orf01652	SA1965	[G]_COG1109 Phosphomannomutase
contig00001_orf01085	BMEII0336	[P]_COG2011 ABC-type metal ion transport system, permease component
contig00001_orf00180	BS_dnaK	[O]_COG0443 Molecular chaperone
contig00001_orf00081	BS_lepA	[M]_COG0481 Membrane GTPase LepA
contig00001_orf01249	PA1949	[K]_COG1609 Transcriptional regulators
contig00001_orf00004	BH1865	[G]_COG1175 ABC-type sugar transport systems, permease components
contig00001_orf00811	L176316	[S]_COG3589 Uncharacterized conserved protein
contig00001_orf01262	CAC0524	[TK]_COG0745 Response regulators consisting of a CheY-like receiver domain and a winged-helix DNA-binding domain
contig00001_orf00658	DR1401_2	[G]_COG0036 Pentose-5-phosphate-3-epimerase
contig00001_orf01510	BH0827	[G]_COG1105 Fructose-1-phosphate kinase and related fructose-6-phosphate kinase (PfkB)
contig00001_orf01058	mll2179	[S]_COG3804 Uncharacterized conserved protein related to dihydrodipicolinate reductase
contig00001_orf00631	TP0319	[R]_COG1744 Uncharacterized ABC-type transport system, periplasmic component/surface lipoprotein
contig00001_orf01767	lin0823	[P]_COG1283 Na+/phosphate symporter
contig00001_orf00959	BH0562	[O]_COG0459 Chaperonin GroEL (HSP60 family)
contig00001_orf01542	PAB0724	[GEPR]_COG0477 Permeases of the major facilitator superfamily
contig00001_orf01103	BH1025	[P]_COG4606 ABC-type enterochelin transport system, permease component
contig00001_orf01538	CAC0951	[P]_COG0735 Fe2+/Zn2+ uptake regulation proteins
contig00001_orf00101	BH2276	[GEPR]_COG0477 Permeases of the major facilitator superfamily
contig00001_orf01792	SPy1602	[K]_COG1609 Transcriptional regulators
contig00001_orf00327	SA2357	[R]_COG3641 Predicted membrane protein, putative toxin regulator
contig00001_orf01485	BH1593	[G]_COG0406 Fructose-2,6-bisphosphatase
contig00001_orf01164	SPy1543	[S]_COG1288 Predicted membrane protein
contig00001_orf01811	CAC0569	[K]_COG3711 Transcriptional antiterminator
contig00001_orf00350	MTH644	[R]_COG0517 FOG: CBS domain
contig00001_orf00534	MYPU_3990	[L]_COG2826 Transposase and inactivated derivatives, IS30 family
contig00001_orf01363	SPy2215	[S]_COG1576 Uncharacterized conserved protein
contig00001_orf01706	SP1997_2	[S]_COG4696 Uncharacterized protein conserved in bacteria
contig00001_orf00893	CC1056	[S]_COG4805 Uncharacterized protein conserved in bacteria
contig00001_orf00732	CAC2959	[G]_COG0153 Galactokinase
contig00001_orf00078	BH2508	[J]_COG0223 Methionyl-tRNA formyltransferase
contig00001_orf00267	SA1622	[L]_COG2801 Transposase and inactivated derivatives
contig00001_orf00215	SPy0929	[L]_COG0177 Predicted EndoIII-related endonuclease
contig00001_orf01902	MYPU_2000	[J]_COG0154 Asp-tRNAAsn/Glu-tRNAGln amidotransferase A subunit and related amidases
contig00001_orf00299	BS_yulB	[KG]_COG1349 Transcriptional regulators of sugar metabolism
contig00001_orf01118	SA1574	[J]_COG1187 16S rRNA uridine-516 pseudouridylate synthase and related pseudouridylate synthases
contig00001_orf01384	lin0251_2	[F]_COG0634 Hypoxanthine-guanine phosphoribosyltransferase
contig00001_orf01197	PM0712	[R]_COG0679 Predicted permeases
contig00001_orf00265	YPCD1.83c	[L]_COG2963 Transposase and inactivated derivatives
contig00001_orf00009	lin0395	[K]_COG2378 Predicted transcriptional regulator
contig00001_orf00521	BS_yloV	[R]_COG1461 Predicted kinase related to dihydroxyacetone kinase
contig00001_orf00543	VC2379	[F]_COG0775 Nucleoside phosphorylase
contig00001_orf01353	FN1762	[S]_COG3022 Uncharacterized protein conserved in bacteria
contig00001_orf00590	SA1394	[J]_COG0423 Glycyl-tRNA synthetase (class II)
contig00001_orf01373	lin0097	[L]_COG0629 Single-stranded DNA-binding protein
contig00001_orf00514	BH2414	[J]_COG1358 Ribosomal protein HS6-type (S12/L30/L7a)
contig00001_orf01054	YPO0627	[J]_COG0251 Putative translation initiation inhibitor, yjgF family
contig00001_orf00910	lin2032	[R]_COG2081 Predicted flavoproteins
contig00001_orf00818	SA2026	[J]_COG0361 Translation initiation factor 1 (IF-1)
contig00001_orf01097	lin1540	[V]_COG1136 ABC-type antimicrobial peptide transport system, ATPase component
contig00001_orf00021	CAC2769	[O]_COG0652 Peptidyl-prolyl cis-trans isomerase (rotamase) - cyclophilin family
contig00001_orf00883	SA0656	[G]_COG1820 N-acetylglucosamine-6-phosphate deacetylase
contig00001_orf01492	SP0938	[R]_COG0313 Predicted methyltransferases
contig00001_orf01405	SPy2088	[E]_COG0531 Amino acid transporters
contig00001_orf01292	AF0680	[E]_COG1126 ABC-type polar amino acid transport system, ATPase component
contig00001_orf00772	MA1106	[V]_COG1131 ABC-type multidrug transport system, ATPase component
contig00001_orf01464	SMc03157	[P]_COG1464 ABC-type metal ion transport system, periplasmic component/surface antigen
contig00001_orf00002	mlr7224	[G]_COG3839 ABC-type sugar transport systems, ATPase components
contig00001_orf00158	BH3257	[G]_COG1363 Cellulase M and related proteins
contig00001_orf00162	SA1561	[M]_COG0773 UDP-N-acetylmuramate-alanine ligase
contig00001_orf01618	aq_1890	[J]_COG0566 rRNA methylases
contig00001_orf00140	BH1242	[TK]_COG0317 Guanosine polyphosphate pyrophosphohydrolases/synthetases
contig00001_orf00936	FN1469	[V]_COG0534 Na+-driven multidrug efflux pump
contig00001_orf00669	BS_yloA	[K]_COG1293 Predicted RNA-binding protein homologous to eukaryotic snRNP
contig00001_orf01242	STM0661	[F]_COG1957 Inosine-uridine nucleoside N-ribohydrolase
contig00001_orf01847	FN0237	[P]_COG0600 ABC-type nitrate/sulfonate/bicarbonate transport system, permease component
contig00001_orf00803	SPy2195	[P]_COG1122 ABC-type cobalt transport system, ATPase component
contig00001_orf01822	BH2103	[K]_COG1309 Transcriptional regulator
contig00001_orf01545	SP0701	[F]_COG0284 Orotidine-5'-phosphate decarboxylase
contig00001_orf00086	L81616	[I]_COG2084 3-hydroxyisobutyrate dehydrogenase and related beta-hydroxyacid dehydrogenases
contig00001_orf00325	CAC2687	[L]_COG0514 Superfamily II DNA helicase
contig00001_orf01503	BH4063	[R]_COG1847 Predicted RNA-binding protein
contig00001_orf01466	BS_yabD	[L]_COG0084 Mg-dependent DNase
contig00001_orf01872	BS_yrkQ	[T]_COG0642 Signal transduction histidine kinase
contig00001_orf00052	BMEII0772	[R]_COG3560 Predicted oxidoreductase related to nitroreductase
contig00001_orf00537	BH3169	[L]_COG0587 DNA polymerase III, alpha subunit
contig00001_orf01611	NMA1370	[T]_COG1217 Predicted membrane GTPase involved in stress response
contig00001_orf00830	SP0222	[J]_COG0199 Ribosomal protein S14
contig00001_orf00926	SPy0254	[G]_COG1175 ABC-type sugar transport systems, permease components
contig00001_orf00238	BH3812	[M]_COG0744 Membrane carboxypeptidase (penicillin-binding protein)
contig00001_orf00172	BS_ykrB	[J]_COG0242 N-formylmethionyl-tRNA deformylase
contig00001_orf01349	L189090	[M]_COG0438 Glycosyltransferase
contig00001_orf00442	BH0720	[R]_COG1033 Predicted exporters of the RND superfamily
contig00001_orf00155	mlr6115	[H]_COG0192 S-adenosylmethionine synthetase
contig00001_orf01444	lin1894	[L]_COG0708 Exonuclease III
contig00001_orf00828	BS_rpsH	[J]_COG0096 Ribosomal protein S8
contig00001_orf01176	CAC0836	[G]_COG2731 Beta-galactosidase, beta subunit
contig00001_orf00453	BS_ywbA	[G]_COG1455 Phosphotransferase system cellobiose-specific component IIC
contig00001_orf01702	lin1863	[J]_COG2265 SAM-dependent methyltransferases related to tRNA (uracil-5-)-methyltransferase
contig00001_orf01344	CAC2227	[E]_COG0560 Phosphoserine phosphatase
contig00001_orf01775	SA0233_1	[G]_COG1263 Phosphotransferase system IIC components, glucose/maltose/N-acetylglucosamine-specific
contig00001_orf01323	lin1965	[M]_COG0793 Periplasmic protease
contig00001_orf00477	lin0537	[T]_COG3830 ACT domain-containing protein
contig00001_orf01671	BH0192	[GT]_COG1762 Phosphotransferase system mannitol/fructose-specific IIA domain (Ntr-type)
contig00001_orf00945	BMEII0400	[S]_COG3760 Uncharacterized conserved protein
contig00001_orf01851	BS_deaD	[LKJ]_COG0513 Superfamily II DNA and RNA helicases
contig00001_orf01423	BH3792	[F]_COG0504 CTP synthase (UTP-ammonia lyase)
contig00001_orf00597	MA0890	[P]_COG1117 ABC-type phosphate transport system, ATPase component
contig00001_orf00013	L99798	[F]_COG0737 5'-nucleotidase/2',3'-cyclic phosphodiesterase and related esterases
contig00001_orf00182	lin2309	[O]_COG0542 ATPases with chaperone activity, ATP-binding subunit
contig00001_orf01051	CAC0556	[S]_COG2013 Uncharacterized conserved protein
contig00001_orf01415	BS_murZ	[M]_COG0766 UDP-N-acetylglucosamine enolpyruvyl transferase
contig00001_orf01983	FN2081	[R]_COG2984 ABC-type uncharacterized transport system, periplasmic component
contig00001_orf01395	BH3767	[G]_COG0698 Ribose 5-phosphate isomerase RpiB
contig00001_orf01642	SA0736	[O]_COG0691 tmRNA-binding protein
contig00001_orf00179	SP0517	[O]_COG0443 Molecular chaperone
contig00001_orf01829	SP1286	[F]_COG2233 Xanthine/uracil permeases
contig00001_orf01682	BH0127	[K]_COG0086 DNA-directed RNA polymerase, beta' subunit/160 kD subunit
contig00001_orf01151	CAC3075	[C]_COG3426 Butyrate kinase
contig00001_orf00531	BH3011	[J]_COG0261 Ribosomal protein L21
contig00001_orf01976	STM2082	[M]_COG2148 Sugar transferases involved in lipopolysaccharide synthesis
contig00001_orf00174	SP1067	[D]_COG0772 Bacterial cell division membrane protein
contig00001_orf00719	BMEI1634	[R]_COG0546 Predicted phosphatases
contig00001_orf01555	BS_ytgC	[P]_COG1108 ABC-type Mn2+/Zn2+ transport systems, permease components
contig00001_orf00505	lin1366	[H]_COG0196 FAD synthase
contig00001_orf00841	BS_rpsS	[J]_COG0185 Ribosomal protein S19
contig00001_orf00147	CAC3579	[K]_COG1846 Transcriptional regulators
contig00001_orf01784	L121071	[S]_COG5578 Predicted integral membrane protein
contig00001_orf01761	BS_yrkQ	[T]_COG0642 Signal transduction histidine kinase
contig00001_orf01454	BS_ksgA	[J]_COG0030 Dimethyladenosine transferase (rRNA methylation)
contig00001_orf00347	RSc1436	[L]_COG2801 Transposase and inactivated derivatives
contig00001_orf01589	SA0658	[R]_COG0656 Aldo/keto reductases, related to diketogulonate reductase
contig00001_orf00130	L87561	[M]_COG0275 Predicted S-adenosylmethionine-dependent methyltransferase involved in cell envelope biogenesis
contig00001_orf01390	MTH760	[P]_COG0025 NhaP-type Na+/H+ and K+/H+ antiporters
contig00001_orf00389	SA1013	[E]_COG0549 Carbamate kinase
contig00001_orf01712	L0454	[L]_COG2826 Transposase and inactivated derivatives, IS30 family
contig00001_orf01658	MJ0539	[J]_COG1384 Lysyl-tRNA synthetase (class I)
contig00001_orf01662	L167675	[H]_COG0452 Phosphopantothenoylcysteine synthetase/decarboxylase
contig00001_orf01554	TP0165	[P]_COG1108 ABC-type Mn2+/Zn2+ transport systems, permease components
contig00001_orf00051	TP0168	[G]_COG0588 Phosphoglycerate mutase 1
contig00001_orf01325	L0447	[L]_COG2826 Transposase and inactivated derivatives, IS30 family
contig00001_orf01963	SP1915	[KT]_COG3279 Response regulator of the LytR/AlgR family
contig00001_orf01518	PH0710	[J]_COG0172 Seryl-tRNA synthetase
contig00001_orf00862	CAC0227	[V]_COG0577 ABC-type antimicrobial peptide transport system, permease component
contig00001_orf00499	BS_yqiB	[L]_COG1570 Exonuclease VII, large subunit
contig00001_orf00721	ECs5219	[P]_COG0474 Cation transport ATPase
contig00001_orf00921	STM4287	[KR]_COG0454 Histone acetyltransferase HPA2 and related acetyltransferases
contig00001_orf01566	CAC3253	[E]_COG0263 Glutamate 5-kinase
contig00001_orf00028	SA0884	[H]_COG0095 Lipoate-protein ligase A
contig00001_orf00791	BH1407	[P]_COG1283 Na+/phosphate symporter
contig00001_orf00576	BH2827	[U]_COG4537 Competence protein ComGC
contig00001_orf00755	lin1197	[L]_COG0322 Nuclease subunit of the excinuclease complex
contig00001_orf00365	CAC1537	[S]_COG2013 Uncharacterized conserved protein
contig00001_orf00592	lin1499	[R]_COG1159 GTPase
contig00001_orf00998	Ta0134	[K]_COG1378 Predicted transcriptional regulators
contig00001_orf00222	BH1769	[D]_COG3599 Cell division initiation protein
contig00001_orf00608	TM0193	[R]_COG0390 ABC-type uncharacterized transport system, permease component
contig00001_orf01078	SP2026_2	[C]_COG1454 Alcohol dehydrogenase, class IV
contig00001_orf01814	SA1255	[G]_COG2190 Phosphotransferase system IIA components
contig00001_orf01920	BS_nrdE	[F]_COG0209 Ribonucleotide reductase, alpha subunit
contig00001_orf00449	all2910	[P]_COG0288 Carbonic anhydrase
contig00001_orf00324	BS_yfjN	[J]_COG0042 tRNA-dihydrouridine synthase
contig00001_orf00886	CAP0066_1	[G]_COG2893 Phosphotransferase system, mannose/fructose-specific component IIA
contig00001_orf01568	STM4541	[M]_COG1368 Phosphoglycerol transferase and related proteins, alkaline phosphatase superfamily
contig00001_orf00800	SA2019	[P]_COG0619 ABC-type cobalt transport system, permease component CbiQ and related transporters
contig00001_orf00073	YPO3152	[L]_COG1555 DNA uptake protein and related DNA-binding proteins
contig00001_orf00875	Cgl1126_2	[KL]_COG1061 DNA or RNA helicases of superfamily II
contig00001_orf01056	PM1577	[K]_COG1737 Transcriptional regulators
contig00001_orf01324	BS_yvdD	[R]_COG1611 Predicted Rossmann fold nucleotide-binding protein
contig00001_orf01790	L135972	[G]_COG3537 Putative alpha-1,2-mannosidase
contig00001_orf00386	MYPU_0950_2	[L]_COG0350 Methylated DNA-protein cysteine methyltransferase
contig00001_orf00651	BH3032	[L]_COG2003 DNA repair proteins
contig00001_orf00704	BS_yuaJ	[S]_COG3859 Predicted membrane protein
contig00001_orf01443	BH2384	[LKJ]_COG0513 Superfamily II DNA and RNA helicases
contig00001_orf01550	SP1638	[K]_COG1321 Mn-dependent transcriptional regulator
contig00001_orf00742	BH0837	[J]_COG1670 Acetyltransferases, including N-acetylases of ribosomal proteins
contig00001_orf01986	FN2079	[R]_COG1101 ABC-type uncharacterized transport system, ATPase component
contig00001_orf01451	BH0065	[M]_COG1207 N-acetylglucosamine-1-phosphate uridyltransferase (contains nucleotidyltransferase and I-patch acetyltransferase domains)
contig00001_orf01544	BH2541	[F]_COG2065 Pyrimidine operon attenuation protein/uracil phosphoribosyltransferase
contig00001_orf00359	FN0752	[R]_COG0596 Predicted hydrolases or acyltransferases (alpha/beta hydrolase superfamily)
contig00001_orf00906	CAC2607	[IQR]_COG1028 Dehydrogenases with different specificities (related to short-chain alcohol dehydrogenases)
contig00001_orf00668	lin1943	[K]_COG1293 Predicted RNA-binding protein homologous to eukaryotic snRNP
contig00001_orf01087	XF0873	[P]_COG1464 ABC-type metal ion transport system, periplasmic component/surface antigen
contig00001_orf01823	SP0500	[S]_COG4129 Predicted membrane protein
contig00001_orf01125	lin2180	[R]_COG1073 Hydrolases of the alpha/beta superfamily
contig00001_orf01403	SP0256	[KR]_COG0454 Histone acetyltransferase HPA2 and related acetyltransferases
contig00001_orf00549	TM0848	[R]_COG1161 Predicted GTPases
contig00001_orf01420	CAC2850	[E]_COG1125 ABC-type proline/glycine betaine transport systems, ATPase components
contig00001_orf01417	CAC2849_2	[M]_COG1732 Periplasmic glycine betaine/choline-binding (lipo)protein of an ABC-type transport system (osmoprotectant binding protein)
contig00001_orf01511	BS_fruB	[G]_COG1105 Fructose-1-phosphate kinase and related fructose-6-phosphate kinase (PfkB)
contig00001_orf01907	lin2292	[E]_COG1164 Oligoendopeptidase F
contig00001_orf00226	lin1436	[R]_COG1418 Predicted HD superfamily hydrolase
contig00001_orf00082	BH1342	[M]_COG0481 Membrane GTPase LepA
contig00001_orf00067	BH1268	[S]_COG4472 Uncharacterized protein conserved in bacteria
contig00001_orf00813	BH0163	[J]_COG0203 Ribosomal protein L17
contig00001_orf00636	BH3163_1	[G]_COG0469 Pyruvate kinase
contig00001_orf01154	lin1047	[C]_COG1249 Pyruvate/2-oxoglutarate dehydrogenase complex, dihydrolipoamide dehydrogenase (E3) component, and related enzymes
contig00001_orf01165	SP2153	[E]_COG0624 Acetylornithine deacetylase/Succinyl-diaminopimelate desuccinylase and related deacylases
contig00001_orf01585	lin0639	[R]_COG1011 Predicted hydrolase (HAD superfamily)
contig00001_orf00738	BH2227	[K]_COG1609 Transcriptional regulators
contig00001_orf01243	AGc207	[R]_COG1079 Uncharacterized ABC-type transport system, permease component
contig00001_orf01498	BS_yxeI	[M]_COG3049 Penicillin V acylase and related amidases
contig00001_orf01089	FN1980	[S]_COG5438 Predicted multitransmembrane protein
contig00001_orf00653	BH2558	[D]_COG0206 Cell division GTPase
contig00001_orf00406	MTH1328	[K]_COG1476 Predicted transcriptional regulators
contig00001_orf00476	PA1491	[E]_COG3192 Ethanolamine utilization protein
contig00001_orf00665	BH2509	[L]_COG1198 Primosomal protein N' (replication factor Y) - superfamily II helicase
contig00001_orf00628	TM0104	[R]_COG4603 ABC-type uncharacterized transport system, permease component
contig00001_orf01033	PAB0626	[P]_COG2217 Cation transport ATPase
contig00001_orf00047	FN1824	[C]_COG1227 Inorganic pyrophosphatase/exopolyphosphatase
contig00001_orf01006	FN2074	[L]_COG0863 DNA modification methylase
contig00001_orf00954	MJ1508	[V]_COG1136 ABC-type antimicrobial peptide transport system, ATPase component
contig00001_orf01156	lin1045	[C]_COG0022 Pyruvate/2-oxoglutarate dehydrogenase complex, dehydrogenase (E1) component, eukaryotic type, beta subunit
contig00001_orf01786	SPy1587	[T]_COG4753 Response regulator containing CheY-like receiver domain and AraC-type DNA-binding domain
contig00001_orf00861	CAC1519	[V]_COG0577 ABC-type antimicrobial peptide transport system, permease component
contig00001_orf00563	BH1394	[P]_COG1121 ABC-type Mn/Zn transport systems, ATPase component
contig00001_orf00149	SPy0362	[F]_COG0127 Xanthosine triphosphate pyrophosphatase
contig00001_orf00046	lin0487	[R]_COG2329 Uncharacterized enzyme involved in biosynthesis of extracellular polysaccharides
contig00001_orf00520	L0262	[LK]_COG1200 RecG-like helicase
contig00001_orf00310	jhp1245	[C]_COG0114 Fumarase
contig00001_orf00854	BS_ytvI	[R]_COG0628 Predicted permease
contig00001_orf01408	lin0586	[S]_COG3610 Uncharacterized conserved protein
contig00001_orf01537	RSc3277	[S]_COG1739 Uncharacterized conserved protein
contig00001_orf01383	BH0085	[O]_COG0465 ATP-dependent Zn proteases
contig00001_orf00616	BS_ypuG	[S]_COG1354 Uncharacterized conserved protein
contig00001_orf01481	BS_gidA	[D]_COG0445 NAD/FAD-utilizing enzyme apparently involved in cell division
contig00001_orf01937	FN0360	[C]_COG0056 F0F1-type ATP synthase, alpha subunit
contig00001_orf01698	BS_ywrA	[P]_COG2059 Chromate transport protein ChrA
contig00001_orf00589	lin1492	[L]_COG0358 DNA primase (bacterial type)
contig00001_orf01138	STM4536	[G]_COG3444 Phosphotransferase system, mannose/fructose/N-acetylgalactosamine-specific component IIB
contig00001_orf01746	SP0593	[TQ]_COG2508 Regulator of polyketide synthase expression
contig00001_orf00566	TM1511	[R]_COG2738 Predicted Zn-dependent protease
contig00001_orf00481	SP2193	[TK]_COG0745 Response regulators consisting of a CheY-like receiver domain and a winged-helix DNA-binding domain
contig00001_orf00768	FN1653	[V]_COG0534 Na+-driven multidrug efflux pump
contig00001_orf01312	SA0722	[S]_COG1481 Uncharacterized protein conserved in bacteria
contig00001_orf01317	BH3571	[O]_COG0492 Thioredoxin reductase
contig00001_orf01757	MA1027	[IQ]_COG0236 Acyl carrier protein
contig00001_orf00492	SA1328	[L]_COG4974 Site-specific recombinase XerD
contig00001_orf01432	SA0032	[E]_COG0346 Lactoylglutathione lyase and related lyases
contig00001_orf00079	PH1832	[S]_COG4720 Predicted membrane protein
contig00001_orf01660	FN0761	[K]_COG1521 Putative transcriptional regulator, homolog of Bvg accessory factor
contig00001_orf01547	RSc1436	[L]_COG2801 Transposase and inactivated derivatives
contig00001_orf00003	VNG6281G	[G]_COG3839 ABC-type sugar transport systems, ATPase components
contig00001_orf00063	CAC2235	[E]_COG0031 Cysteine synthase
contig00001_orf00302	SP2038	[S]_COG3037 Uncharacterized protein conserved in bacteria
contig00001_orf00774	BH3979	[V]_COG1131 ABC-type multidrug transport system, ATPase component
contig00001_orf01691	lin0935	[C]_COG0778 Nitroreductase
contig00001_orf00617	CAC1546	[F]_COG0213 Thymidine phosphorylase
contig00001_orf00154	BH2916	[S]_COG1284 Uncharacterized conserved protein
contig00001_orf01766	SPy1695	[P]_COG1283 Na+/phosphate symporter
contig00001_orf01234	L0463	[L]_COG2801 Transposase and inactivated derivatives
contig00001_orf00015	BS_yknU	[V]_COG1132 ABC-type multidrug transport system, ATPase and permease components
contig00001_orf01552	FN0668	[P]_COG0803 ABC-type metal ion transport system, periplasmic component/surface adhesin
contig00001_orf01431	YPO0323	[S]_COG2315 Uncharacterized protein conserved in bacteria
contig00001_orf00796	BS_rpsI	[J]_COG0103 Ribosomal protein S9
contig00001_orf01429	CAP0078	[I]_COG0183 Acetyl-CoA acetyltransferase
contig00001_orf00381	BH2542	[J]_COG0564 Pseudouridylate synthases, 23S RNA-specific
contig00001_orf01559	MTH798	[I]_COG0671 Membrane-associated phospholipid phosphatase
contig00001_orf01735	L108503	[K]_COG1695 Predicted transcriptional regulators
contig00001_orf01468	ML1511	[K]_COG0846 NAD-dependent protein deacetylases, SIR2 family
contig00001_orf01969	lin0540	[G]_COG1486 Alpha-galactosidases/6-phospho-beta-glucosidases, family 4 of glycosyl hydrolases
contig00001_orf00895	lin2818	[S]_COG4905 Predicted membrane protein
contig00001_orf00440	BS_yvdT	[K]_COG1309 Transcriptional regulator
contig00001_orf00011	CAC0687	[E]_COG1045 Serine acetyltransferase
contig00001_orf01587	XF0413	[S]_COG1322 Uncharacterized protein conserved in bacteria
contig00001_orf01756	AGc3079	[E]_COG0019 Diaminopimelate decarboxylase
contig00001_orf01677	AGl2985	[K]_COG1396 Predicted transcriptional regulators
contig00001_orf00661	lin1935	[T]_COG0631 Serine/threonine protein phosphatase
contig00001_orf01299	SA0549	[I]_COG1577 Mevalonate kinase
contig00001_orf01923	SPy1353	[S]_COG1295 Predicted membrane protein
contig00001_orf01307	BH0111	[J]_COG0215 Cysteinyl-tRNA synthetase
contig00001_orf01501	BS_mfd	[LK]_COG1197 Transcription-repair coupling factor (superfamily II helicase)
contig00001_orf01561	lin2878	[R]_COG0546 Predicted phosphatases
contig00001_orf01091	lin0191	[P]_COG0803 ABC-type metal ion transport system, periplasmic component/surface adhesin
contig00001_orf01267	CAC0839	[E]_COG1176 ABC-type spermidine/putrescine transport system, permease component I
contig00001_orf01196	FN0487	[CHR]_COG1052 Lactate dehydrogenase and related dehydrogenases
contig00001_orf01293	BS_folC	[H]_COG0285 Folylpolyglutamate synthase
contig00001_orf01742	CAC0612	[R]_COG1380 Putative effector of murein hydrolase LrgA
contig00001_orf01381	SA0475	[J]_COG1190 Lysyl-tRNA synthetase (class II)
contig00001_orf00306	sgbU	[G]_COG3623 Putative L-xylulose-5-phosphate 3-epimerase
contig00001_orf00991	XF0935	[L]_COG0338 Site-specific DNA methylase
contig00001_orf01853	lin1770	[R]_COG1242 Predicted Fe-S oxidoreductase
contig00001_orf01352	lin2520	[P]_COG1393 Arsenate reductase and related proteins, glutaredoxin family
contig00001_orf01526	SA0865	[G]_COG0061 Predicted sugar kinase
contig00001_orf00176	SPy1538	[L]_COG0742 N6-adenine-specific methylase
contig00001_orf00307	VCA0244	[G]_COG0235 Ribulose-5-phosphate 4-epimerase and related epimerases and aldolases
contig00001_orf00360	yidA	[R]_COG0561 Predicted hydrolases of the HAD superfamily
contig00001_orf00411	lin2856	[G]_COG1455 Phosphotransferase system cellobiose-specific component IIC
contig00001_orf01922	L0054	[EH]_COG0147 Anthranilate/para-aminobenzoate synthases component I
contig00001_orf00733	FN2107	[G]_COG0153 Galactokinase
contig00001_orf00645	SP0970	[L]_COG0266 Formamidopyrimidine-DNA glycosylase
contig00001_orf00105	BS_rpsD	[J]_COG0522 Ribosomal protein S4 and related proteins
contig00001_orf00034	SA0850	[E]_COG0747 ABC-type dipeptide transport system, periplasmic component
contig00001_orf01796	L118696	[KG]_COG1940 Transcriptional regulator/sugar kinase
contig00001_orf00497	BH2781	[H]_COG0142 Geranylgeranyl pyrophosphate synthase
contig00001_orf00397	SPy0752	[IR]_COG1597 Sphingosine kinase and enzymes related to eukaryotic diacylglycerol kinase
contig00001_orf00435	MJ1496	[S]_COG1430 Uncharacterized conserved protein
contig00001_orf01240	Cgl1329	[F]_COG1957 Inosine-uridine nucleoside N-ribohydrolase
contig00001_orf00478	CAC0479	[S]_COG2848 Uncharacterized conserved protein
contig00001_orf00781	ECs4509	[H]_COG0669 Phosphopantetheine adenylyltransferase
contig00001_orf01191	BS_yloN	[R]_COG0820 Predicted Fe-S-cluster redox enzyme
contig00001_orf00378	SA0546	[H]_COG0095 Lipoate-protein ligase A
contig00001_orf01978	DR2055	[E]_COG1164 Oligoendopeptidase F
contig00001_orf01898	SA1720	[L]_COG0272 NAD-dependent DNA ligase (contains BRCT domain type II)
contig00001_orf01812	SP1685	[G]_COG3010 Putative N-acetylmannosamine-6-phosphate epimerase
contig00001_orf01401	TP0255	[J]_COG0254 Ribosomal protein L31
contig00001_orf01836	agaC	[G]_COG3715 Phosphotransferase system, mannose/fructose/N-acetylgalactosamine-specific component IIC
contig00001_orf00254	YPCD1.83c	[L]_COG2963 Transposase and inactivated derivatives
contig00001_orf00911	CAC2970	[E]_COG1168 Bifunctional PLP-dependent enzyme with beta-cystathionase and maltose regulon repressor activities
contig00001_orf01696	SP0353	[M]_COG0438 Glycosyltransferase
contig00001_orf01887	BS_cspD	[K]_COG1278 Cold shock proteins
contig00001_orf01252	MPN532	[M]_COG0510 Predicted choline kinase involved in LPS biosynthesis
contig00001_orf01113	alr7295	[V]_COG2274 ABC-type bacteriocin/lantibiotic exporters, contain an N-terminal double-glycine peptidase domain
contig00001_orf01419	lin1466	[E]_COG1174 ABC-type proline/glycine betaine transport systems, permease component
contig00001_orf00363	DR0656	[C]_COG1301 Na+/H+-dicarboxylate symporters
contig00001_orf00501	SPy1820	[S]_COG1302 Uncharacterized protein conserved in bacteria
contig00001_orf01980	AGc4844	[R]_COG2984 ABC-type uncharacterized transport system, periplasmic component
contig00001_orf00065	SA1446	[J]_COG0013 Alanyl-tRNA synthetase
contig00001_orf01186	ML2603	[I]_COG2267 Lysophospholipase
contig00001_orf00593	BH1366	[F]_COG0295 Cytidine deaminase
contig00001_orf01347	SP1157	[P]_COG0038 Chloride channel protein EriC
contig00001_orf00304	SP2035	[G]_COG0269 3-hexulose-6-phosphate synthase and related proteins
contig00001_orf00098	SA0777	[C]_COG0822 NifU homolog involved in Fe-S cluster formation
contig00001_orf01187	FN0868	[D]_COG0037 Predicted ATPase of the PP-loop superfamily implicated in cell cycle control
contig00001_orf00561	BS_pheS	[J]_COG0016 Phenylalanyl-tRNA synthetase alpha subunit
contig00001_orf01345	aq_932	[L]_COG0847 DNA polymerase III, epsilon subunit and related 3'-5' exonucleases
contig00001_orf00093	lin2322	[O]_COG0760 Parvulin-like peptidyl-prolyl isomerase
contig00001_orf00134	BS_murD	[M]_COG0771 UDP-N-acetylmuramoylalanine-D-glutamate ligase
contig00001_orf00487	AGl887	[E]_COG3842 ABC-type spermidine/putrescine transport systems, ATPase components
contig00001_orf00655	BH2500	[J]_COG0227 Ribosomal protein L28
contig00001_orf00793	CC2265	[KR]_COG0454 Histone acetyltransferase HPA2 and related acetyltransferases
contig00001_orf00535	CAC2434	[T]_COG0642 Signal transduction histidine kinase
contig00001_orf01158	lin1044	[C]_COG1071 Pyruvate/2-oxoglutarate dehydrogenase complex, dehydrogenase (E1) component, eukaryotic type, alpha subunit
contig00001_orf00483	SP0601	[V]_COG0577 ABC-type antimicrobial peptide transport system, permease component
contig00001_orf00901	SP0324	[G]_COG3715 Phosphotransferase system, mannose/fructose/N-acetylgalactosamine-specific component IIC
contig00001_orf00930	lin2927	[K]_COG1737 Transcriptional regulators
contig00001_orf01669	SA0238	[G]_COG3775 Phosphotransferase system, galactitol-specific IIC component
contig00001_orf00519	BH2489	[K]_COG0571 dsRNA-specific ribonuclease
contig00001_orf00680	TP0528	[C]_COG1156 Archaeal/vacuolar-type H+-ATPase subunit B
contig00001_orf00055	TP0112	[E]_COG3579 Aminopeptidase C
contig00001_orf00691	XF0274	[G]_COG0205 6-phosphofructokinase
contig00001_orf00897	SP0330	[K]_COG1609 Transcriptional regulators
contig00001_orf01380	FN0713	[P]_COG2059 Chromate transport protein ChrA
contig00001_orf01359	yiaC	[KR]_COG0454 Histone acetyltransferase HPA2 and related acetyltransferases
contig00001_orf00623	BMEII1036	[R]_COG0612 Predicted Zn-dependent peptidases
contig00001_orf01472	BS_soj	[D]_COG1192 ATPases involved in chromosome partitioning
contig00001_orf01516	BS_gyrA	[L]_COG0188 Type IIA topoisomerase (DNA gyrase/topo II, topoisomerase IV), A subunit
contig00001_orf00224	lin1433	[I]_COG0558 Phosphatidylglycerophosphate synthase
contig00001_orf00005	CAC0428	[G]_COG0395 ABC-type sugar transport system, permease component
contig00001_orf00727	lin1686	[L]_COG0419 ATPase involved in DNA repair
contig00001_orf01870	CAC0830	[TK]_COG0745 Response regulators consisting of a CheY-like receiver domain and a winged-helix DNA-binding domain
contig00001_orf00832	L0403	[J]_COG0094 Ribosomal protein L5
contig00001_orf01168	STM3642	[L]_COG2818 3-methyladenine DNA glycosylase
contig00001_orf01780	L129753	[G]_COG4209 ABC-type polysaccharide transport system, permease component
contig00001_orf00072	MG282	[K]_COG0782 Transcription elongation factor
contig00001_orf01491	BS_yumD	[F]_COG0516 IMP dehydrogenase/GMP reductase
contig00001_orf00579	SA1375	[R]_COG0491 Zn-dependent hydrolases, including glyoxylases
contig00001_orf01509	BS_fruR	[KG]_COG1349 Transcriptional regulators of sugar metabolism
contig00001_orf00525	BS_ruvBm	[L]_COG2255 Holliday junction resolvasome, helicase subunit
contig00001_orf01068	Cgl3020	[P]_COG2608 Copper chaperone
contig00001_orf00540	SA1078	[U]_COG0552 Signal recognition particle GTPase
contig00001_orf00736	mglA	[G]_COG1129 ABC-type sugar transport system, ATPase component
contig00001_orf00877	SPy0932	[E]_COG0665 Glycine/D-amino acid oxidases (deaminating)
contig00001_orf01270	SA0992	[OC]_COG0526 Thiol-disulfide isomerase and thioredoxins
contig00001_orf01245	lin1426	[R]_COG3845 ABC-type uncharacterized transport systems, ATPase components
contig00001_orf00339	FN1379	[G]_COG2301 Citrate lyase beta subunit
contig00001_orf00040	mlr8230	[K]_COG1846 Transcriptional regulators
contig00001_orf01614	L16514	[J]_COG0809 S-adenosylmethionine:tRNA-ribosyltransferase-isomerase (queuine synthetase)
contig00001_orf00485	MTH866	[F]_COG1001 Adenine deaminase
contig00001_orf01531	CAC1835	[J]_COG0324 tRNA delta(2)-isopentenylpyrophosphate transferase
contig00001_orf01685	BS_yktC	[G]_COG0483 Archaeal fructose-1,6-bisphosphatase and related enzymes of inositol monophosphatase family
contig00001_orf00964	pli0076	[L]_COG2801 Transposase and inactivated derivatives
contig00001_orf00709	DR2355	[KR]_COG0454 Histone acetyltransferase HPA2 and related acetyltransferases
contig00001_orf00834	SA2037	[J]_COG0093 Ribosomal protein L14
contig00001_orf01549	BH3178	[R]_COG2220 Predicted Zn-dependent hydrolases of the beta-lactamase fold
contig00001_orf01220	L132038	[V]_COG1136 ABC-type antimicrobial peptide transport system, ATPase component
contig00001_orf00814	BH0162	[K]_COG0202 DNA-directed RNA polymerase, alpha subunit/40 kD subunit
contig00001_orf01788	lin2916	[GEPR]_COG0477 Permeases of the major facilitator superfamily
contig00001_orf01441	BH1257	[L]_COG2256 ATPase related to the helicase subunit of the Holliday junction resolvase
contig00001_orf01606	BS_ykvE	[K]_COG1846 Transcriptional regulators
contig00001_orf00118	BS_topA_1	[L]_COG0550 Topoisomerase IA
contig00001_orf01305	BS_yacO	[J]_COG0566 rRNA methylases
contig00001_orf01580	CAC2751	[KR]_COG0454 Histone acetyltransferase HPA2 and related acetyltransferases
contig00001_orf00203	lin1350	[F]_COG0528 Uridylate kinase
contig00001_orf00151	MYPU_3030	[J]_COG0219 Predicted rRNA methylase (SpoU class)
contig00001_orf00619	CAC3004	[H]_COG0262 Dihydrofolate reductase
contig00001_orf00017	BH3132	[G]_COG1363 Cellulase M and related proteins
contig00001_orf00341	STM0057	[C]_COG3493 Na+/citrate symporter
contig00001_orf01319	BH3590	[T]_COG1493 Serine kinase of the HPr protein, regulates carbohydrate metabolism
contig00001_orf00402	lin0044	[KT]_COG3279 Response regulator of the LytR/AlgR family
contig00001_orf01071	FN1803	[K]_COG1309 Transcriptional regulator
contig00001_orf00699	lin2182	[R]_COG0456 Acetyltransferases
contig00001_orf01283	MYPU_3590	[S]_COG1307 Uncharacterized protein conserved in bacteria
contig00001_orf00311	CAC0274	[E]_COG1027 Aspartate ammonia-lyase
contig00001_orf00217	STM0380	[M]_COG1181 D-alanine-D-alanine ligase and related ATP-grasp enzymes
contig00001_orf01952	SP0859	[S]_COG3817 Predicted membrane protein
contig00001_orf01146	BS_licT	[K]_COG3711 Transcriptional antiterminator
contig00001_orf01723	BH3281	[J]_COG0495 Leucyl-tRNA synthetase
contig00001_orf00979	HP1472	[V]_COG0286 Type I restriction-modification system methyltransferase subunit
contig00001_orf01264	CAC0837	[E]_COG0687 Spermidine/putrescine-binding periplasmic protein
contig00001_orf01360	CAC1348	[G]_COG0021 Transketolase
contig00001_orf00779	BMEI1805	[R]_COG0728 Uncharacterized membrane protein, putative virulence factor
contig00001_orf00878	SP1623	[P]_COG0474 Cation transport ATPase
contig00001_orf00797	SA2017	[J]_COG0102 Ribosomal protein L13
contig00001_orf01314	BS_yvcK	[S]_COG0391 Uncharacterized conserved protein
contig00001_orf00143	BH1252	[J]_COG0173 Aspartyl-tRNA synthetase
contig00001_orf00678	SA0935	[G]_COG1080 Phosphoenolpyruvate-protein kinase (PTS system EI component in bacteria)
contig00001_orf01385	BS_yacA	[D]_COG0037 Predicted ATPase of the PP-loop superfamily implicated in cell cycle control
contig00001_orf01483	BS_ytrB	[V]_COG1131 ABC-type multidrug transport system, ATPase component
contig00001_orf01426	pepP	[E]_COG0006 Xaa-Pro aminopeptidase
contig00001_orf00139	FN1483	[F]_COG0503 Adenine/guanine phosphoribosyltransferases and related PRPP-binding proteins
contig00001_orf01608	BS_ywrF	[R]_COG1853 Conserved protein/domain typically associated with flavoprotein oxygenases, DIM6/NTAB family
contig00001_orf01716	Cgl2053	[K]_COG1309 Transcriptional regulator
contig00001_orf00300	ZyjfR	[R]_COG2220 Predicted Zn-dependent hydrolases of the beta-lactamase fold
contig00001_orf01925	BS_yjdI	[S]_COG2606 Uncharacterized conserved protein
contig00001_orf00550	BS_purB	[F]_COG0015 Adenylosuccinate lyase
contig00001_orf00962	BH3444	[L]_COG2801 Transposase and inactivated derivatives
contig00001_orf00871	CAC1581	[KT]_COG3279 Response regulator of the LytR/AlgR family
contig00001_orf01333	BS_prfB	[J]_COG1186 Protein chain release factor B
contig00001_orf01967	lin1443	[C]_COG1882 Pyruvate-formate lyase
contig00001_orf01061	XF1123	[S]_COG2968 Uncharacterized conserved protein
contig00001_orf01039	MJ1536	[O]_COG0492 Thioredoxin reductase
contig00001_orf01572	FN1128	[E]_COG1506 Dipeptidyl aminopeptidases/acylaminoacyl-peptidases
contig00001_orf00260	CAC3282	[V]_COG1132 ABC-type multidrug transport system, ATPase and permease components
contig00001_orf00458	CAC0191	[K]_COG1737 Transcriptional regulators
contig00001_orf01365	lin0319	[R]_COG1235 Metal-dependent hydrolases of the beta-lactamase superfamily I
contig00001_orf01093	L87497	[T]_COG2365 Protein tyrosine/serine phosphatase
contig00001_orf01579	BS_yitT	[S]_COG1284 Uncharacterized conserved protein
contig00001_orf01320	SA0714	[L]_COG0178 Excinuclease ATPase subunit
contig00001_orf01577	BS_yneR	[S]_COG4841 Uncharacterized protein conserved in bacteria
contig00001_orf00438	CAC2658	[R]_COG3968 Uncharacterized protein related to glutamine synthetase
contig00001_orf01438	HI0609	[H]_COG0190 5,10-methylene-tetrahydrofolate dehydrogenase/Methenyl tetrahydrofolate cyclohydrolase
contig00001_orf01879	SP1237	[J]_COG1670 Acetyltransferases, including N-acetylases of ribosomal proteins
contig00001_orf00884	lin0956	[G]_COG0363 6-phosphogluconolactonase/Glucosamine-6-phosphate isomerase/deaminase
contig00001_orf01771	BS_licC	[G]_COG1455 Phosphotransferase system cellobiose-specific component IIC
contig00001_orf01943	DR0944	[OC]_COG0526 Thiol-disulfide isomerase and thioredoxins
contig00001_orf00026	PM0634	[G]_COG0406 Fructose-2,6-bisphosphatase
contig00001_orf00117	TM0250	[LU]_COG0758 Predicted Rossmann fold nucleotide-binding protein involved in DNA uptake
contig00001_orf01717	MJ0736	[O]_COG0450 Peroxiredoxin
contig00001_orf00868	CC1902	[KT]_COG1974 SOS-response transcriptional repressors (RecA-mediated autopeptidases)
contig00001_orf00450	CAC2948	[R]_COG0488 ATPase components of ABC transporters with duplicated ATPase domains
contig00001_orf01737	CT194	[P]_COG2239 Mg/Co/Ni transporter MgtE (contains CBS domain)
contig00001_orf00235	MYPU_1460	[S]_COG3763 Uncharacterized protein conserved in bacteria
contig00001_orf01332	BS_prfB	[J]_COG1186 Protein chain release factor B
contig00001_orf01861	SA0541	[E]_COG0531 Amino acid transporters
contig00001_orf01463	L122401	[P]_COG2011 ABC-type metal ion transport system, permease component
contig00001_orf01960	L36841	[S]_COG3382 Uncharacterized conserved protein
contig00001_orf01034	BH0557	[P]_COG2217 Cation transport ATPase
contig00001_orf00309	SA1524	[C]_COG0281 Malic enzyme
contig00001_orf01198	lin1076	[MI]_COG0615 Cytidylyltransferase
contig00001_orf00358	SP1273	[M]_COG3475 LPS biosynthesis protein
contig00001_orf00100	CAC1090	[H]_COG0212 5-formyltetrahydrofolate cyclo-ligase
contig00001_orf00664	Cgl1561	[J]_COG0144 tRNA and rRNA cytosine-C5-methylases
contig00001_orf00157	BS_ytmQ	[R]_COG0220 Predicted S-adenosylmethionine-dependent methyltransferase
contig00001_orf01893	CAC2424	[R]_COG4667 Predicted esterase of the alpha-beta hydrolase superfamily
contig00001_orf00622	SA1122	[R]_COG0612 Predicted Zn-dependent peptidases
contig00001_orf00060	CAC0460	[R]_COG1253 Hemolysins and related proteins containing CBS domains
contig00001_orf01376	ECs3049	[K]_COG0583 Transcriptional regulator
contig00001_orf00403	SPy1729	[V]_COG1131 ABC-type multidrug transport system, ATPase component
contig00001_orf00225	lin1435	[L]_COG0468 RecA/RadA recombinase
contig00001_orf01096	BS_yclI	[V]_COG0577 ABC-type antimicrobial peptide transport system, permease component
contig00001_orf00804	MYPU_3860	[P]_COG1122 ABC-type cobalt transport system, ATPase component
contig00001_orf00754	HP0549	[M]_COG0796 Glutamate racemase
contig00001_orf00197	BS_trmD	[J]_COG0336 tRNA-(guanine-N1)-methyltransferase
contig00001_orf01490	SA1329	[P]_COG0735 Fe2+/Zn2+ uptake regulation proteins
contig00001_orf01291	lin2352_2	[E]_COG0765 ABC-type amino acid transport system, permease component
contig00001_orf01703	ykgC	[C]_COG1249 Pyruvate/2-oxoglutarate dehydrogenase complex, dihydrolipoamide dehydrogenase (E3) component, and related enzymes
contig00001_orf00820	SA2027	[F]_COG0563 Adenylate kinase and related kinases
contig00001_orf01026	MA3252	[E]_COG2423 Predicted ornithine cyclodeaminase, mu-crystallin homolog
contig00001_orf01560	SPy1850	[V]_COG1680 Beta-lactamase class C and other penicillin binding proteins
contig00001_orf01527	BH3275	[D]_COG0772 Bacterial cell division membrane protein
contig00001_orf01862	VC0680	[R]_COG0728 Uncharacterized membrane protein, putative virulence factor
contig00001_orf00976	L0434	[L]_COG2801 Transposase and inactivated derivatives
contig00001_orf01787	lin2916	[GEPR]_COG0477 Permeases of the major facilitator superfamily
contig00001_orf01810	lin1821	[J]_COG0024 Methionine aminopeptidase
contig00001_orf01797	BH0797	[KG]_COG1940 Transcriptional regulator/sugar kinase
contig00001_orf01049	ECs3261	[KT]_COG3279 Response regulator of the LytR/AlgR family
contig00001_orf01743	FN1839	[C]_COG0554 Glycerol kinase
contig00001_orf01396	MA4554	[J]_COG0009 Putative translation factor (SUA5)
contig00001_orf01306	SPy1940	[S]_COG1939 Uncharacterized protein conserved in bacteria
contig00001_orf00657	MJ0680	[G]_COG0036 Pentose-5-phosphate-3-epimerase
contig00001_orf01752	BH1167	[CP]_COG1668 ABC-type Na+ efflux pump, permease component
contig00001_orf01357	SA0496	[J]_COG0081 Ribosomal protein L1
contig00001_orf01602	PA3141	[MG]_COG1086 Predicted nucleoside-diphosphate sugar epimerases
contig00001_orf01971	lin2846	[K]_COG1737 Transcriptional regulators
contig00001_orf00941	BMEII0400	[S]_COG3760 Uncharacterized conserved protein
contig00001_orf01482	lin1836	[K]_COG1725 Predicted transcriptional regulators
contig00001_orf00471	L15884	[M]_COG3475 LPS biosynthesis protein
contig00001_orf00183	SP1104	[S]_COG3619 Predicted membrane protein
contig00001_orf01303	alr4877	[R]_COG2319 FOG: WD40 repeat
contig00001_orf01447	CAC2262	[L]_COG1074 ATP-dependent exoDNAse (exonuclease V) beta subunit (contains helicase and exonuclease domains)
contig00001_orf00718	VC1905	[E]_COG0686 Alanine dehydrogenase
contig00001_orf00759	BS_ysgB	[L]_COG1039 Ribonuclease HIII
contig00001_orf01221	SA0296	[V]_COG0577 ABC-type antimicrobial peptide transport system, permease component
contig00001_orf00932	FN1475	[EM]_COG0329 Dihydrodipicolinate synthase/N-acetylneuraminate lyase
contig00001_orf00785	lin2908	[G]_COG1447 Phosphotransferase system cellobiose-specific component IIA
contig00001_orf00095	SA0774	[O]_COG0396 ABC-type transport system involved in Fe-S cluster assembly, ATPase component
contig00001_orf01848	SP2197	[P]_COG0715 ABC-type nitrate/sulfonate/bicarbonate transport systems, periplasmic components
contig00001_orf00042	TM0288	[V]_COG1132 ABC-type multidrug transport system, ATPase and permease components
contig00001_orf00816	SPy0077	[J]_COG0099 Ribosomal protein S13
contig00001_orf00390	SPy1543	[S]_COG1288 Predicted membrane protein
contig00001_orf00845	BH0134	[J]_COG0087 Ribosomal protein L3
contig00001_orf01927	SMc02728	[F]_COG2759 Formyltetrahydrofolate synthetase
contig00001_orf01340	SP2208	[L]_COG4098 Superfamily II DNA/RNA helicase required for DNA uptake (late competence protein)
contig00001_orf01506	BH0001	[L]_COG0593 ATPase involved in DNA replication initiation
contig00001_orf01674	DR0472	[GEPR]_COG0477 Permeases of the major facilitator superfamily
contig00001_orf01707	BH3632	[K]_COG1595 DNA-directed RNA polymerase specialized sigma subunit, sigma24 homolog
contig00001_orf00585	BS_sigA	[K]_COG0568 DNA-directed RNA polymerase, sigma subunit (sigma70/sigma32)
contig00001_orf00333	VC0801	[H]_COG1767 Triphosphoribosyl-dephospho-CoA synthetase
contig00001_orf00822	lin2761	[U]_COG0201 Preprotein translocase subunit SecY
contig00001_orf01450	BS_prs	[FE]_COG0462 Phosphoribosylpyrophosphate synthetase
contig00001_orf00787	ECs3799	[R]_COG1661 Predicted DNA-binding protein with PD1-like DNA-binding motif
contig00001_orf00670	all4374	[K]_COG1293 Predicted RNA-binding protein homologous to eukaryotic snRNP
contig00001_orf01077	TVN1348	[S]_COG0599 Uncharacterized homolog of gamma-carboxymuconolactone decarboxylase subunit
contig00001_orf01203	CAC2189	[EF]_COG0458 Carbamoylphosphate synthase large subunit (split gene in MJ)
contig00001_orf01316	SA0720	[R]_COG1660 Predicted P-loop-containing kinase
contig00001_orf01881	SA1748	[K]_COG1725 Predicted transcriptional regulators
contig00001_orf01801	SA1209	[R]_COG0561 Predicted hydrolases of the HAD superfamily
contig00001_orf01330	SPy0644	[D]_COG2884 Predicted ATPase involved in cell division
contig00001_orf00486	SMb21273	[E]_COG0687 Spermidine/putrescine-binding periplasmic protein
contig00001_orf01515	BS_gyrB	[L]_COG0187 Type IIA topoisomerase (DNA gyrase/topo II, topoisomerase IV), B subunit
contig00001_orf00554	BS_yneS	[S]_COG0344 Predicted membrane protein
contig00001_orf01694	CAC0847	[V]_COG0534 Na+-driven multidrug efflux pump
contig00001_orf00219	CAC0492	[M]_COG0787 Alanine racemase
contig00001_orf00416	BS_yvoA	[K]_COG2188 Transcriptional regulators
contig00001_orf00569	BS_yphC	[R]_COG1160 Predicted GTPases
contig00001_orf00205	BS_yluA	[I]_COG0020 Undecaprenyl pyrophosphate synthase
contig00001_orf01979	BH0871	[E]_COG1164 Oligoendopeptidase F
contig00001_orf01799	lin0565	[G]_COG0406 Fructose-2,6-bisphosphatase
contig00001_orf00292	SP0707	[V]_COG1131 ABC-type multidrug transport system, ATPase component
contig00001_orf00035	CAC0177	[EP]_COG0601 ABC-type dipeptide/oligopeptide/nickel transport systems, permease components
contig00001_orf00092	MJ0866	[FGR]_COG0537 Diadenosine tetraphosphate (Ap4A) hydrolase and other HIT family hydrolases
contig00001_orf01497	BS_yqkG	[LR]_COG0494 NTP pyrophosphohydrolases including oxidative damage repair enzymes
contig00001_orf00530	SA1472	[J]_COG2868 Predicted ribosomal protein
contig00001_orf01582	lin2556	[E]_COG2355 Zn-dependent dipeptidase, microsomal dipeptidase homolog
contig00001_orf01655	slr1870	[S]_COG1432 Uncharacterized conserved protein
contig00001_orf00843	aq_012	[J]_COG0089 Ribosomal protein L23
contig00001_orf01647	CAC2393	[V]_COG1132 ABC-type multidrug transport system, ATPase and permease components
contig00001_orf00313	SP0111	[V]_COG1136 ABC-type antimicrobial peptide transport system, ATPase component
contig00001_orf00866	SP1633	[TK]_COG0745 Response regulators consisting of a CheY-like receiver domain and a winged-helix DNA-binding domain
contig00001_orf01152	CAC3076	[C]_COG0280 Phosphotransacetylase
contig00001_orf01721	HP1080	[V]_COG1787 Predicted endonuclease distantly related to archaeal Holliday junction resolvase and Mrr-like restriction enzymes
contig00001_orf01719	rrmA	[QR]_COG0500 SAM-dependent methyltransferases
contig00001_orf00303	SP2037	[G]_COG3414 Phosphotransferase system, galactitol-specific IIB component
contig00001_orf00020	BS_yydK	[K]_COG2188 Transcriptional regulators
contig00001_orf01065	BS_eno	[G]_COG0148 Enolase
contig00001_orf00610	CAC2129	[M]_COG0769 UDP-N-acetylmuramyl tripeptide synthase
contig00001_orf00338	VC0797	[C]_COG3052 Citrate lyase, gamma subunit
contig00001_orf01418	FN2009_1	[E]_COG1174 ABC-type proline/glycine betaine transport systems, permease component
contig00001_orf01369	CAC3717	[J]_COG0359 Ribosomal protein L9
contig00001_orf00464	TM0631	[M]_COG0438 Glycosyltransferase
contig00001_orf00527	BH1224	[L]_COG0632 Holliday junction resolvasome, DNA-binding subunit
contig00001_orf00340	SPy1189	[C]_COG3051 Citrate lyase, alpha subunit
contig00001_orf00836	BS_rpsQ	[J]_COG0186 Ribosomal protein S17
contig00001_orf01080	SP2026_1	[C]_COG1012 NAD-dependent aldehyde dehydrogenases
contig00001_orf00613	L107724	[J]_COG1187 16S rRNA uridine-516 pseudouridylate synthase and related pseudouridylate synthases
contig00001_orf00865	all3587	[T]_COG0642 Signal transduction histidine kinase
contig00001_orf00971	L134080	[P]_COG2608 Copper chaperone
contig00001_orf01059	BS_mta	[K]_COG0789 Predicted transcriptional regulators
contig00001_orf00547	SPy0307	[J]_COG1534 Predicted RNA-binding protein containing KH domain, possibly ribosomal protein
contig00001_orf00054	aq_301	[M]_COG0449 Glucosamine 6-phosphate synthetase, contains amidotransferase and phosphosugar isomerase domains
contig00001_orf00165	BS_ccpA	[K]_COG1609 Transcriptional regulators
contig00001_orf00907	SPy0637	[G]_COG0698 Ribose 5-phosphate isomerase RpiB
contig00001_orf01150	SA2330	[K]_COG0583 Transcriptional regulator
contig00001_orf00559	VCA0006	[S]_COG0217 Uncharacterized conserved protein
contig00001_orf01169	aq_638	[K]_COG0583 Transcriptional regulator
contig00001_orf00128	CAC3047	[R]_COG0728 Uncharacterized membrane protein, putative virulence factor
contig00001_orf01633	yi5B	[L]_COG2801 Transposase and inactivated derivatives
contig00001_orf01917	ECs4671	[M]_COG0449 Glucosamine 6-phosphate synthetase, contains amidotransferase and phosphosugar isomerase domains
contig00001_orf00711	lin2127	[J]_COG0060 Isoleucyl-tRNA synthetase
contig00001_orf01945	SA0081	[S]_COG1937 Uncharacterized protein conserved in bacteria
contig00001_orf00326	VC0196	[L]_COG0514 Superfamily II DNA helicase
contig00001_orf00552	L0290	[L]_COG0187 Type IIA topoisomerase (DNA gyrase/topo II, topoisomerase IV), B subunit
contig00001_orf00634	BH0797	[KG]_COG1940 Transcriptional regulator/sugar kinase
contig00001_orf00242	MYPU_5580	[J]_COG0482 Predicted tRNA(5-methylaminomethyl-2-thiouridylate) methyltransferase, contains the PP-loop ATPase domain
contig00001_orf01590	lin0644	[P]_COG2217 Cation transport ATPase
contig00001_orf00043	FN1387	[R]_COG2220 Predicted Zn-dependent hydrolases of the beta-lactamase fold
contig00001_orf01638	lin1448	[K]_COG3655 Predicted transcriptional regulator
contig00001_orf00496	CAC2077	[HI]_COG1154 Deoxyxylulose-5-phosphate synthase
contig00001_orf00062	FN1216	[K]_COG1959 Predicted transcriptional regulator
contig00001_orf00195	aq_124a	[R]_COG1837 Predicted RNA-binding protein (contains KH domain)
contig00001_orf00925	SPy0255	[G]_COG0395 ABC-type sugar transport system, permease component
contig00001_orf01859	Cj1500	[R]_COG2391 Predicted transporter component
contig00001_orf01846	CAC1398	[S]_COG0011 Uncharacterized conserved protein
contig00001_orf00156	CAC1741	[R]_COG1323 Predicted nucleotidyltransferase
contig00001_orf00859	lin2220	[V]_COG0577 ABC-type antimicrobial peptide transport system, permease component
contig00001_orf01970	STM3831	[R]_COG0561 Predicted hydrolases of the HAD superfamily
contig00001_orf00763	BH2542	[J]_COG0564 Pseudouridylate synthases, 23S RNA-specific
contig00001_orf01495	BS_tmk	[F]_COG0125 Thymidylate kinase
contig00001_orf01023	SP1538_1	[R]_COG0561 Predicted hydrolases of the HAD superfamily
contig00001_orf00802	CAC3101	[P]_COG1122 ABC-type cobalt transport system, ATPase component
contig00001_orf00012	SPy0160	[F]_COG0104 Adenylosuccinate synthase
contig00001_orf00401	lin0043	[T]_COG2972 Predicted signal transduction protein with a C-terminal ATPase domain
contig00001_orf01679	BH0122	[J]_COG0222 Ribosomal protein L7/L12
contig00001_orf01295	SA0538	[L]_COG0692 Uracil DNA glycosylase
contig00001_orf01966	lin2358	[R]_COG0693 Putative intracellular protease/amidase
contig00001_orf00469	wcaC	[M]_COG0438 Glycosyltransferase
contig00001_orf01230	Rv3191c	[L]_COG2826 Transposase and inactivated derivatives, IS30 family
contig00001_orf00935	BS_yfnB	[R]_COG1011 Predicted hydrolase (HAD superfamily)
contig00001_orf00045	BB0676	[R]_COG0546 Predicted phosphatases
contig00001_orf01929	lin0897	[K]_COG2183 Transcriptional accessory protein
contig00001_orf00880	SA1216	[E]_COG1164 Oligoendopeptidase F
contig00001_orf00126	YPO3760	[M]_COG0812 UDP-N-acetylmuramate dehydrogenase
contig00001_orf00900	SP0325	[G]_COG3716 Phosphotransferase system, mannose/fructose/N-acetylgalactosamine-specific component IID
contig00001_orf01504	BH1169	[U]_COG0706 Preprotein translocase subunit YidC
contig00001_orf00819	BH0156	[J]_COG0024 Methionine aminopeptidase
contig00001_orf01163	BH2121	[J]_COG1670 Acetyltransferases, including N-acetylases of ribosomal proteins
contig00001_orf01072	RSc3089	[L]_COG2801 Transposase and inactivated derivatives
contig00001_orf01460	SA1935	[R]_COG1473 Metal-dependent amidase/aminoacylase/carboxypeptidase
contig00001_orf01546	lin1945	[F]_COG0461 Orotate phosphoribosyltransferase
contig00001_orf00515	BS_ylxR	[K]_COG2740 Predicted nucleic-acid-binding protein implicated in transcription termination
contig00001_orf00428	CC2946	[U]_COG3745 Flp pilus assembly protein CpaB
contig00001_orf01984	FN2080	[R]_COG4120 ABC-type uncharacterized transport system, permease component
contig00001_orf00765	SA0610	[I]_COG0657 Esterase/lipase
contig00001_orf00171	FN1210	[R]_COG0595 Predicted hydrolase of the metallo-beta-lactamase superfamily
contig00001_orf00239	BS_trpS	[J]_COG0180 Tryptophanyl-tRNA synthetase
contig00001_orf01159	CAC3281	[V]_COG1132 ABC-type multidrug transport system, ATPase and permease components
contig00001_orf00522	SA1068	[S]_COG1302 Uncharacterized protein conserved in bacteria
contig00001_orf00384	PM1474	[CO]_COG4988 ABC-type transport system involved in cytochrome bd biosynthesis, ATPase and permease components
contig00001_orf01478	BS_ylaG	[T]_COG1217 Predicted membrane GTPase involved in stress response
contig00001_orf01301	lin0010	[I]_COG1577 Mevalonate kinase
contig00001_orf00840	SPy0055	[J]_COG0091 Ribosomal protein L22
contig00001_orf01828	RSc1436	[L]_COG2801 Transposase and inactivated derivatives
contig00001_orf00615	BS_ypuH	[K]_COG1386 Predicted transcriptional regulator containing the HTH domain
contig00001_orf01284	CAC0023	[K]_COG0583 Transcriptional regulator
contig00001_orf00838	SA2040	[J]_COG0197 Ribosomal protein L16/L10E
contig00001_orf00454	L143292	[S]_COG3589 Uncharacterized conserved protein
contig00001_orf00089	BS_pnpA	[J]_COG1185 Polyribonucleotide nucleotidyltransferase (polynucleotide phosphorylase)
contig00001_orf01873	SPy1056	[S]_COG2855 Predicted membrane protein
contig00001_orf00120	BS_gid	[J]_COG1206 NAD(FAD)-utilizing enzyme possibly involved in translation
contig00001_orf01280	BS_argS	[J]_COG0018 Arginyl-tRNA synthetase
contig00001_orf01394	SA1915	[E]_COG0112 Glycine/serine hydroxymethyltransferase
contig00001_orf01414	CAC0981	[O]_COG1180 Pyruvate-formate lyase-activating enzyme
contig00001_orf00850	BH0132	[J]_COG0050 GTPases - translation elongation factors
contig00001_orf01701	BS_ytgI	[O]_COG2077 Peroxiredoxin
contig00001_orf01874	aq_638	[K]_COG0583 Transcriptional regulator
contig00001_orf01659	CAC0331	[S]_COG4684 Predicted membrane protein
contig00001_orf00603	BS_phoP	[TK]_COG0745 Response regulators consisting of a CheY-like receiver domain and a winged-helix DNA-binding domain
contig00001_orf00207	SA1105	[M]_COG0750 Predicted membrane-associated Zn-dependent proteases 1
contig00001_orf00581	BS_pbpA	[M]_COG0768 Cell division protein FtsI/penicillin-binding protein 2
contig00001_orf01274	CAC2749	[R]_COG0622 Predicted phosphoesterase
contig00001_orf00672	SP1538_1	[R]_COG0561 Predicted hydrolases of the HAD superfamily
contig00001_orf00181	lin1509	[O]_COG0484 DnaJ-class molecular chaperone with C-terminal Zn finger domain
contig00001_orf01449	DR0550	[F]_COG1051 ADP-ribose pyrophosphatase
contig00001_orf00279	BH0280	[S]_COG4652 Uncharacterized protein conserved in bacteria
contig00001_orf01956	ylaD	[R]_COG0110 Acetyltransferase (isoleucine patch superfamily)
contig00001_orf01341	FN1549	[O]_COG0330 Membrane protease subunits, stomatin/prohibitin homologs
contig00001_orf01269	CAC0841	[K]_COG1396 Predicted transcriptional regulators
contig00001_orf01422	CAC0827	[G]_COG0191 Fructose/tagatose bisphosphate aldolase
contig00001_orf01205	Cj1121c	[M]_COG0399 Predicted pyridoxal phosphate-dependent enzyme apparently involved in regulation of cell wall biogenesis
contig00001_orf01781	L128777	[G]_COG0395 ABC-type sugar transport system, permease component
contig00001_orf00745	SA1497	[R]_COG0218 Predicted GTPase
contig00001_orf00612	BH1350	[S]_COG1385 Uncharacterized protein conserved in bacteria
contig00001_orf01053	L43452	[E]_COG1760 L-serine deaminase
contig00001_orf01619	YPO2912_1	[R]_COG0388 Predicted amidohydrolase
contig00001_orf01588	PA3339_1	[R]_COG1752 Predicted esterase of the alpha-beta hydrolase superfamily
contig00001_orf01755	Cj1307	[Q]_COG1020 Non-ribosomal peptide synthetase modules and related proteins
contig00001_orf01525	SP1096	[S]_COG4116 Uncharacterized protein conserved in bacteria
contig00001_orf01692	CAC3447	[Q]_COG2761 Predicted dithiol-disulfide isomerase involved in polyketide biosynthesis
contig00001_orf00723	PA3601	[J]_COG0254 Ribosomal protein L31
contig00001_orf00097	BS_yurW	[E]_COG0520 Selenocysteine lyase
contig00001_orf01939	MYPU_2660	[C]_COG0055 F0F1-type ATP synthase, beta subunit
contig00001_orf00783	CAC0384	[G]_COG1440 Phosphotransferase system cellobiose-specific component IIB
contig00001_orf01082	lin1322	[G]_COG2017 Galactose mutarotase and related enzymes
contig00001_orf00648	BS_yueF	[R]_COG0628 Predicted permease
contig00001_orf01322	lin2632	[L]_COG0556 Helicase subunit of the DNA excision repair complex
contig00001_orf00146	lin1895	[J]_COG0292 Ribosomal protein L20
contig00001_orf01028	BS_yrhO	[K]_COG1378 Predicted transcriptional regulators
contig00001_orf00116	lin1312	[L]_COG0164 Ribonuclease HII
contig00001_orf00448	CAC3586_1	[R]_COG1058 Predicted nucleotide-utilizing enzyme related to molybdopterin-biosynthesis enzyme MoeA
contig00001_orf01206	BS_yvfE	[M]_COG0399 Predicted pyridoxal phosphate-dependent enzyme apparently involved in regulation of cell wall biogenesis
contig00001_orf01899	BH0650	[R]_COG4851 Protein involved in sex pheromone biosynthesis
contig00001_orf01883	CAP0090	[V]_COG1131 ABC-type multidrug transport system, ATPase component
contig00001_orf00756	lin1195	[L]_COG1193 Mismatch repair ATPase (MutS family)
contig00001_orf00568	lin2050	[C]_COG0240 Glycerol-3-phosphate dehydrogenase
contig00001_orf00852	BH0130	[J]_COG0049 Ribosomal protein S7
contig00001_orf00684	TP0531	[C]_COG1436 Archaeal/vacuolar-type H+-ATPase subunit F
contig00001_orf00529	BS_rpmA	[J]_COG0211 Ribosomal protein L27
contig00001_orf01535	BH3627	[S]_COG1307 Uncharacterized protein conserved in bacteria
contig00001_orf00637	VC2689	[G]_COG0205 6-phosphofructokinase
contig00001_orf00214	BH1697	[L]_COG3935 Putative primosome component and related proteins
contig00001_orf01434	lin2840	[S]_COG3870 Uncharacterized protein conserved in bacteria
contig00001_orf01104	BS_yclO	[P]_COG4605 ABC-type enterochelin transport system, permease component
contig00001_orf01372	BH4048	[J]_COG0238 Ribosomal protein S18
contig00001_orf01576	CAC3340	[S]_COG2357 Uncharacterized protein conserved in bacteria
contig00001_orf01817	SA2494	[K]_COG1278 Cold shock proteins
contig00001_orf00077	ssl2233	[J]_COG0268 Ribosomal protein S20
contig00001_orf00031	lin1045	[C]_COG0022 Pyruvate/2-oxoglutarate dehydrogenase complex, dehydrogenase (E1) component, eukaryotic type, beta subunit
contig00001_orf00707	FN0061	[E]_COG2317 Zn-dependent carboxypeptidase
contig00001_orf00629	lin1426	[R]_COG3845 ABC-type uncharacterized transport systems, ATPase components
contig00001_orf01636	SP0205	[O]_COG0602 Organic radical activating enzymes
contig00001_orf00336	SPy1190	[HI]_COG3697 Phosphoribosyl-dephospho-CoA transferase (holo-ACP synthetase)
contig00001_orf00314	pli0067	[L]_COG0389 Nucleotidyltransferase/DNA polymerase involved in DNA repair
contig00001_orf01057	SPy2050	[G]_COG1455 Phosphotransferase system cellobiose-specific component IIC
contig00001_orf00795	SA1941	[P]_COG0783 DNA-binding ferritin-like protein (oxidative damage protectant)
contig00001_orf01819	CAC0501	[V]_COG1968 Uncharacterized bacitracin resistance protein
contig00001_orf00294	MA1344	[S]_COG4895 Uncharacterized conserved protein
contig00001_orf00810	CAC0183	[G]_COG2971 Predicted N-acetylglucosamine kinase
contig00001_orf01886	lin1957	[J]_COG0564 Pseudouridylate synthases, 23S RNA-specific
contig00001_orf01170	BS_yrrL	[R]_COG1559 Predicted periplasmic solute-binding protein
contig00001_orf01067	lin2552	[G]_COG0126 3-phosphoglycerate kinase
contig00001_orf01821	BS_ywjB	[H]_COG0262 Dihydrofolate reductase
contig00001_orf00641	BH3145	[L]_COG3611 Replication initiation/membrane attachment protein
contig00001_orf00609	SP0843	[F]_COG0274 Deoxyribose-phosphate aldolase
contig00001_orf01329	lin2649	[D]_COG2177 Cell division protein
contig00001_orf01199	MTH365	[M]_COG1887 Putative glycosyl/glycerophosphate transferases involved in teichoic acid biosynthesis TagF/TagB/EpsJ/RodC
contig00001_orf01930	lin0897	[K]_COG2183 Transcriptional accessory protein
contig00001_orf00244	BS_yrrC	[L]_COG0507 ATP-dependent exoDNAse (exonuclease V), alpha subunit - helicase superfamily I member
contig00001_orf01362	BH3074	[G]_COG1925 Phosphotransferase system, HPr-related proteins
contig00001_orf01934	MYPU_2710	[C]_COG0636 F0F1-type ATP synthase, subunit c/Archaeal/vacuolar-type H+-ATPase, subunit K
contig00001_orf00533	MYPU_4000	[L]_COG2826 Transposase and inactivated derivatives, IS30 family
contig00001_orf01513	Cgl0147	[S]_COG2501 Uncharacterized conserved protein
contig00001_orf00544	SA1419	[QR]_COG0500 SAM-dependent methyltransferases
contig00001_orf00829	SPy0065	[J]_COG0096 Ribosomal protein S8
contig00001_orf00328	SA2312	[CHR]_COG1052 Lactate dehydrogenase and related dehydrogenases
contig00001_orf01584	BS_dal	[M]_COG0787 Alanine racemase
contig00001_orf00698	BS_ydiE	[O]_COG0533 Metal-dependent proteases with possible chaperone activity
contig00001_orf01350	SPy1427	[R]_COG1827 Predicted small molecule binding protein (contains 3H domain)
contig00001_orf00595	L94534	[R]_COG0319 Predicted metal-dependent hydrolase
contig00001_orf01248	SMc01103	[G]_COG0524 Sugar kinases, ribokinase family
contig00001_orf01915	STM4537	[G]_COG3715 Phosphotransferase system, mannose/fructose/N-acetylgalactosamine-specific component IIC
contig00001_orf01529	lin1440	[L]_COG0249 Mismatch repair ATPase (MutS family)
contig00001_orf01794	L130682	[G]_COG0383 Alpha-mannosidase
contig00001_orf01653	BS_yvqA	[TK]_COG0745 Response regulators consisting of a CheY-like receiver domain and a winged-helix DNA-binding domain
contig00001_orf01625	RP667	[O]_COG0694 Thioredoxin-like proteins and domains
contig00001_orf01115	sll1725	[V]_COG1132 ABC-type multidrug transport system, ATPase and permease components
contig00001_orf00494	SA1350	[L]_COG0497 ATPase involved in DNA repair
contig00001_orf00193	BS_yhaM	[R]_COG3481 Predicted HD-superfamily hydrolase
contig00001_orf00266	BH3417	[L]_COG2801 Transposase and inactivated derivatives
contig00001_orf01776	BBB29_1	[G]_COG1263 Phosphotransferase system IIC components, glucose/maltose/N-acetylglucosamine-specific
contig00001_orf00488	AGl888	[E]_COG1177 ABC-type spermidine/putrescine transport system, permease component II
contig00001_orf00973	L63697	[P]_COG2217 Cation transport ATPase
contig00001_orf00319	lin2268	[T]_COG0664 cAMP-binding proteins - catabolite gene activator and regulatory subunit of cAMP-dependent protein kinases
contig00001_orf01374	BS_rpsF	[J]_COG0360 Ribosomal protein S6
contig00001_orf00700	L91807	[O]_COG1214 Inactive homolog of metal-dependent proteases, putative molecular chaperone
contig00001_orf00362	SA0324	[S]_COG4815 Uncharacterized protein conserved in bacteria
contig00001_orf01914	FN0629	[G]_COG3716 Phosphotransferase system, mannose/fructose/N-acetylgalactosamine-specific component IID
contig00001_orf01758	NMB1273	[M]_COG1696 Predicted membrane protein involved in D-alanine export
contig00001_orf00905	TM0067	[G]_COG0524 Sugar kinases, ribokinase family
contig00001_orf01260	CAC2732	[V]_COG1136 ABC-type antimicrobial peptide transport system, ATPase component
contig00001_orf00431	RSc0652	[U]_COG4962 Flp pilus assembly protein, ATPase CpaF
contig00001_orf00200	BS_patA	[E]_COG0436 Aspartate/tyrosine/aromatic aminotransferase
