# Supplementary material for: Complete genome assembly and characterization of an outbreak strain of the causative agent of swine erysipelas – Erysipelothrix rhusiopathiae SY1027
Source: BMC Microbiol. 2014 Jul 2;14:176. doi: 10.1186/1471-2180-14-176 (PMC4105556; doi:10.1186/1471-2180-14-176)
Supplement: Additional file 7 — VFDB-annotated genes between E. rhusiopathiae strain SY1027 genome. The list of VFDB-annotated genes in strain SY1027 genome, classified by COG classes. Genes shared between strains SY1027, Fujisawa and ATCC19414 were shaded in light gray while those shared between strains SY1027 and Fujisawa were highlighted in dark gray. [file 1471-2180-14-176-S7.xlsx]

## Sheet: 工作表1
#	Locus tag	VFDB hit, accession no. and description
[C] Energy production and conversion
1	contig00001_orf00031	R012547 (gi:15829234) pdhB (MYPU_7630) - PYRUVATE DEHYDROGENASE E1 COMPONENT, BETA SUBUNIT [Mycoplasma pulmonis str. UAB CTIP]
2	contig00001_orf01078	R004166 (gi:116873066) lap (lwe1650) - aldehyde-alcohol dehydrogenase protein [Listeria welshimeri str. SLCC5334 (serovar 6b)]
3	contig00001_orf01079	R015686 (gi:226224235) lap (Lm4b_01645) - alcohol-acetaldehyde dehydrogenase [Listeria monocytogenes str. Clip81459 (serotype 4b)]
4	contig00001_orf01080	R004165 (gi:16800743) lap (lin1675) - hypothetical protein [Listeria innocua str. Clip11262 (serovar 6a)]
5	contig00001_orf01156	R012544 (gi:47459418) pdhB (MMOB5830) - pyruvate dehydrogenase E1 component beta subunit [Mycoplasma mobile str. 163K]
[E] Amino acid transport and metabolism
1	contig00001_orf00388	R011947 (gi:71735587) argK (PSPPH_4319) - phaseolotoxin-insensitive ornithine carbamoyltransferase [Pseudomonas syringae str. 1448A (pv. phaseolicola)]
2	contig00001_orf00487	R009910 (gi:113460924) hitC (HS_0781) - iron(III) ABC transporter, ATP-binding protein [Haemophilus somnus str. 129PT]
[G] Carbohydrate transport and metabolism
1	contig00001_orf01065	R003028 (gi:15903080) eno (spr1036) - phosphopyruvate hydratase [Streptococcus pneumoniae str. R6]
2	contig00001_orf01308	R002804 (gi:15901835) plr/gapA (SP_2012) - glyceraldehyde-3-phosphate dehydrogenase [Streptococcus pneumoniae str. TIGR4 (serotype 4)]
3	contig00001_orf01652	R009851 (gi:148826007) mrsA/glmM (CGSHiEE_04920) - predicted phosphomannomutase [Haemophilus influenzae str. PittEE (nontypeable)]
[G] Carbohydrate transport and metabolism + [M] Cell wall/membrane/ envelope biogenesis
1	contig00001_orf00465	R013774 (gi:156978483) capE (SAHV_0152) - capsular polysaccharide synthesis enzyme Cap8E [Staphylococcus aureus str. Mu3]
2	contig00001_orf00467	R002472 (gi:87161545) cap5F (SAUSA300_0157) - capsular polysaccharide biosynthesis protein Cap5F [Staphylococcus aureus str. USA300]
3	contig00001_orf01207	R012442 (gi:42784440) BCE_5395 - caspsular polysaccharide biosynthesis protein [Bacillus cereus str. ATCC 10987]
[H] Coenzyme transport and metabolism
1	contig00001_orf00029	R015702 (gi:226223550) lplA1 (Lm4b_00950) - lipoate protein ligase A [Listeria monocytogenes str. Clip81459 (serotype 4b)]
[I] Lipid transport and metabolism
1	contig00001_orf00205	R012870 (gi:29376987) cpsA (EF2495) - undecaprenyl diphosphate synthase [Enterococcus faecalis str. V583]
[J] Translation, ribosomal structure and biogenesis
1	contig00001_orf00850	R012533 (gi:26553484) tuf (MYPE320) - elongation factor Tu [Mycoplasma penetrans str. HF-2]
[K] Transcription
1	contig00001_orf00406	R012856 (gi:29375148) cylR2 (EF0524) - transcriptional regulator, Cro/CI family [Enterococcus faecalis str. V583]
2	contig00001_orf00670	R008518 (gi:125973100) fbp (Cthe_0581) - Fibronectin-binding A-like protein [Clostridium thermocellum str. ATCC 27405]
[K] Transcription + [T] Signal transduction mechanisms
1	contig00001_orf00140	R019319 (gi:333991010) relA (JDM601_2370) - GTP pyrophosphokinase RelA [Mycobacterium sp. str. JDM601]
2	contig00001_orf00536	R019267 (gi:169628053) prrA (MAB_0956c) - transcriptional regulatory protein PrrA [Mycobacterium abscessus str. ATCC 19977]
3	contig00001_orf00866	R004232 (gi:16803785) virR (lmo1745) - hypothetical protein [Listeria monocytogenes str. EGD-e (serovar 1/2a)]
[L] Replication, recombination and repair
1	contig00001_orf00855	R002163 (gi:88194577) nuc (SAOUHSC_00818) - thermonuclease precursor [Staphylococcus aureus str. NCTC 8325]
[M] Cell wall/membrane/ envelope biogenesis
1	contig00001_orf00468	R010450 (gi:152987913) PSPA7_1982 - UDP-N-acetylglucosamine 2-epimerase [Pseudomonas aeruginosa str. PA7]
2	contig00001_orf01101	R012428 (gi:42784426) galE (BCE_5381) - UDP-glucose 4-epimerase [Bacillus cereus str. ATCC 10987]
3	contig00001_orf01204	R005056 (gi:37678545) wcaJ (VV0361) - putative UDP-galactose phosphate transferase [Vibrio vulnificus str. YJ016 chromosome I]
4	contig00001_orf01206	R012441 (gi:42784439) BCE_5394 - aminotransferase family protein [Bacillus cereus str. ATCC 10987]
5	contig00001_orf01976	R003437 (gi:25011293) cpsE (gbs1243) - hypothetical protein [Streptococcus agalactiae str. NEM316 (serotype III)]
[O] Posttranslational modification, protein turnover, chaperones
1	contig00001_orf00747	R002994 (gi:25010179) tig/ropA (gbs0104) - trigger factor [Streptococcus agalactiae str. NEM316 (serotype III)]
2	contig00001_orf00959	R008501 (gi:118444628) groEL (NT01CX_0462) - chaperonin GroEL [Clostridium novyi str. NT]
[P] Inorganic ion transport and metabolism
1	contig00001_orf00708	R019193 (gi:169627223) sodA (MAB_0118c) - superoxide dismutase (Mn) [Mycobacterium abscessus str. ATCC 19977]
2	contig00001_orf00720	R017397 (gi:205354641) mgtB (SG3666) - Magnesium transport ATPase, P-type 2 [Salmonella enterica str. 287/91 (serovar Gallinarum)]
3	contig00001_orf00721	R014452 (gi:161505694) mgtB (SARI_03870) - hypothetical protein [Salmonella enterica str. RSK2980 (subsp. arizonae serovar 62:z4,z23:--)]
4	contig00001_orf01103	R004660 (gi:147672165) vctD (VC0395_1000) - vibriobactin and enterobactin ABC transporter, permease protein [Vibrio cholerae str. O395 chromosome I]
5	contig00001_orf01553	R008980 (gi:26247467) sitB (c1599) - SitB protein [Escherichia coli str. CFT073 (UPEC)]
[R] General function prediction only
1	contig00001_orf00060	R015497 (gi:170755148) CLD_1633 - transporter, HlyC/CorC family [Clostridium botulinum str. Okra (serotype B1)]
2	contig00001_orf00322	R002758 (gi:116515876) pspA (SPD_0126) - pneumococcal surface protein A [Streptococcus pneumoniae str. D39 (serotype 2)]
[V] Defense mechanisms
1	contig00001_orf01113	R004439 (gi:27366916) rtxB (VV2_0482) - ABC-type bacteriocin/lantibiotic exporter [Vibrio vulnificus str. CMCP6 chromosome II]
