# Supplementary material for: Complete genome assembly and characterization of an outbreak strain of the causative agent of swine erysipelas – Erysipelothrix rhusiopathiae SY1027
Source: BMC Microbiol. 2014 Jul 2;14:176. doi: 10.1186/1471-2180-14-176 (PMC4105556; doi:10.1186/1471-2180-14-176)
Supplement: Additional file 11 — KEGG database-annotated genes in E. rhusiopathiae strain SY1027 genome. Full list of KEGG database-annotated genes in strain SY1027 genome. [file 1471-2180-14-176-S11.xlsx]

## Sheet: 工作表1
Predicted ORF	Best hit on COG database	COG class and description
ko01100 Metabolic pathways (195)
contig00001_orf00086	K00020 E1.1.1.31	3-hydroxyisobutyrate dehydrogenase [EC:1.1.1.31]
contig00001_orf00050	K00033 E1.1.1.44	6-phosphogluconate dehydrogenase [EC:1.1.1.44]
contig00001_orf00048	K00036 G6PD	glucose-6-phosphate 1-dehydrogenase [EC:1.1.1.49]
contig00001_orf00127	K00075 murB	UDP-N-acetylmuramate dehydrogenase [EC:1.1.1.158]
contig00001_orf00030	K00161 PDHA	pyruvate dehydrogenase E1 component subunit alpha [EC:1.2.4.1]
contig00001_orf00031	K00162 PDHB	pyruvate dehydrogenase E1 component subunit beta [EC:1.2.4.1]
contig00001_orf00033	K00382 DLD	dihydrolipoamide dehydrogenase [EC:1.8.1.4]
contig00001_orf00388	K00611 OTC	ornithine carbamoyltransferase [EC:2.1.3.3]
contig00001_orf00032	K00627 DLAT	pyruvate dehydrogenase E2 component (dihydrolipoamide acetyltransferase) [EC:2.3.1.12]
contig00001_orf00011	K00640 cysE	serine O-acetyltransferase [EC:2.3.1.30]
contig00001_orf00139	K00759 E2.4.2.7	adenine phosphoribosyltransferase [EC:2.4.2.7]
contig00001_orf00155	K00789 metK	S-adenosylmethionine synthetase [EC:2.5.1.6]
contig00001_orf00200	K00812 E2.6.1.1A	aspartate aminotransferase [EC:2.6.1.1]
contig00001_orf00054	K00820 E2.6.1.16	glucosamine--fructose-6-phosphate aminotransferase (isomerizing) [EC:2.6.1.16]
contig00001_orf00071	K00876 E2.7.1.48	uridine kinase [EC:2.7.1.48]
contig00001_orf00206	K00981 E2.7.7.41	phosphatidate cytidylyltransferase [EC:2.7.7.41]
contig00001_orf00224	K00995 E2.7.8.5	CDP-diacylglycerol--glycerol-3-phosphate 3-phosphatidyltransferase [EC:2.7.8.5]
contig00001_orf00133	K01000 mraY	phospho-N-acetylmuramoyl-pentapeptide-transferase [EC:2.7.8.13]
contig00001_orf00045	K01091 E3.1.3.18	phosphoglycolate phosphatase [EC:3.1.3.18]
contig00001_orf00017	K01179 E3.2.1.4	endoglucanase [EC:3.2.1.4]
contig00001_orf00368	K01190 lacZ	beta-galactosidase [EC:3.2.1.23]
contig00001_orf00246	K01270 K01270, pepD	dipeptidase D [EC:3.4.13.-]
contig00001_orf00387	K01478 E3.5.3.6	arginine deiminase [EC:3.5.3.6]
contig00001_orf00345	K01572 E4.1.1.3B	oxaloacetate decarboxylase, beta subunit [EC:4.1.1.3]
contig00001_orf00310	K01679 E4.2.1.2B	fumarate hydratase, class II [EC:4.2.1.2]
contig00001_orf00063	K01738 cysK	cysteine synthase A [EC:2.5.1.47]
contig00001_orf00311	K01744 aspA	aspartate ammonia-lyase [EC:4.3.1.1]
contig00001_orf00219	K01775 alr	alanine racemase [EC:5.1.1.1]
contig00001_orf00307	K01786 araD	L-ribulose-5-phosphate 4-epimerase [EC:5.1.3.4]
contig00001_orf00468	K01791 wecB	UDP-N-acetylglucosamine 2-epimerase [EC:5.1.3.14]
contig00001_orf00051	K01834 gpmA	2,3-bisphosphoglycerate-dependent phosphoglycerate mutase [EC:5.4.2.1]
contig00001_orf00438	K01915 glnA	glutamine synthetase [EC:6.3.1.2]
contig00001_orf00217	K01921 ddl	D-alanine-D-alanine ligase [EC:6.3.2.4]
contig00001_orf00162	K01924 murC	UDP-N-acetylmuramate--alanine ligase [EC:6.3.2.8]
contig00001_orf00134	K01925 murD	UDP-N-acetylmuramoylalanine--D-glutamate ligase [EC:6.3.2.9]
contig00001_orf00216	K01929 murF	UDP-N-acetylmuramoyl-tripeptide--D-alanyl-D-alanine ligase [EC:6.3.2.10]
contig00001_orf00100	K01934 E6.3.3.2	5-formyltetrahydrofolate cyclo-ligase [EC:6.3.3.2]
contig00001_orf00012	K01939 E6.3.4.4	adenylosuccinate synthase [EC:6.3.4.4]
contig00001_orf00342	K01960 E6.4.1.1B	pyruvate carboxylase subunit B [EC:6.4.1.1]
contig00001_orf00076	K02340 DPO3D1	DNA polymerase III subunit delta [EC:2.7.7.7]
contig00001_orf00149	K02428 rdgB	dITP/XTP pyrophosphatase [EC:3.6.1.19]
contig00001_orf00084	K02495 hemN	oxygen-independent coproporphyrinogen III oxidase [EC:1.3.99.22]
contig00001_orf00301	K02821 PTS-Ula-EIIA	PTS system, ascorbate-specific IIA component [EC:2.7.1.69]
contig00001_orf00303	K02822 PTS-Ula-EIIB	PTS system, ascorbate-specific IIB component [EC:2.7.1.69]
contig00001_orf00191	K02825 pyrR	pyrimidine operon attenuation protein / uracil phosphoribosyltransferase [EC:2.4.2.9]
contig00001_orf00110	K03151 thiI	thiamine biosynthesis protein ThiI
contig00001_orf00192	K03429 ugtP	1,2-diacylglycerol 3-glucosyltransferase [EC:2.4.1.157]
contig00001_orf00302	K03475 PTS-Ula-EIIC	PTS system, ascorbate-specific IIC component
contig00001_orf00300	K03476 ulaG	L-ascorbate 6-phosphate lactonase [EC:3.1.1.-]
contig00001_orf00335	K03524 birA	BirA family transcriptional regulator, biotin operon repressor / biotin-[acetyl-CoA-carboxylase] ligase [EC:6.3.4.15]
contig00001_orf00029	K03800 lplA	lipoate-protein ligase A [EC:2.7.7.63]
contig00001_orf00220	K05366 mrcA	penicillin-binding protein 1A [EC:2.4.1.- 3.4.-.-]
contig00001_orf00198	K07258 dacC	D-alanyl-D-alanine carboxypeptidase (penicillin-binding protein 5/6) [EC:3.4.16.4]
contig00001_orf00203	K09903 pyrH	uridylate kinase [EC:2.7.4.22]
contig00001_orf00097	K11717 sufS	cysteine desulfurase / selenocysteine lyase [EC:2.8.1.7 4.4.1.16]
contig00001_orf00318	K12373 HEXA_B	hexosaminidase [EC:3.2.1.52]
contig00001_orf00026	K15634 gpmB	probable phosphoglycerate mutase [EC:5.4.2.1]
ko01110 Biosynthesis of secondary metabolites (78)
contig00001_orf00050	K00033 E1.1.1.44	6-phosphogluconate dehydrogenase [EC:1.1.1.44]
contig00001_orf00048	K00036 G6PD	glucose-6-phosphate 1-dehydrogenase [EC:1.1.1.49]
contig00001_orf00030	K00161 PDHA	pyruvate dehydrogenase E1 component subunit alpha [EC:1.2.4.1]
contig00001_orf00031	K00162 PDHB	pyruvate dehydrogenase E1 component subunit beta [EC:1.2.4.1]
contig00001_orf00033	K00382 DLD	dihydrolipoamide dehydrogenase [EC:1.8.1.4]
contig00001_orf00388	K00611 OTC	ornithine carbamoyltransferase [EC:2.1.3.3]
contig00001_orf00032	K00627 DLAT	pyruvate dehydrogenase E2 component (dihydrolipoamide acetyltransferase) [EC:2.3.1.12]
contig00001_orf00155	K00789 metK	S-adenosylmethionine synthetase [EC:2.5.1.6]
contig00001_orf00205	K00806 uppS	undecaprenyl diphosphate synthase [EC:2.5.1.31]
contig00001_orf00200	K00812 E2.6.1.1A	aspartate aminotransferase [EC:2.6.1.1]
contig00001_orf00054	K00820 E2.6.1.16	glucosamine--fructose-6-phosphate aminotransferase (isomerizing) [EC:2.6.1.16]
contig00001_orf00045	K01091 E3.1.3.18	phosphoglycolate phosphatase [EC:3.1.3.18]
contig00001_orf00387	K01478 E3.5.3.6	arginine deiminase [EC:3.5.3.6]
contig00001_orf00340	K01643 citF	citrate lyase subunit alpha / citrate CoA-transferase [EC:4.1.3.6 2.8.3.10]
contig00001_orf00339	K01644 citE	citrate lyase subunit beta / citryl-CoA lyase [EC:4.1.3.6 4.1.3.34]
contig00001_orf00338	K01646 citD	citrate lyase subunit gamma [EC:4.1.3.6]
contig00001_orf00310	K01679 E4.2.1.2B	fumarate hydratase, class II [EC:4.2.1.2]
contig00001_orf00468	K01791 wecB	UDP-N-acetylglucosamine 2-epimerase [EC:5.1.3.14]
contig00001_orf00051	K01834 gpmA	2,3-bisphosphoglycerate-dependent phosphoglycerate mutase [EC:5.4.2.1]
contig00001_orf00084	K02495 hemN	oxygen-independent coproporphyrinogen III oxidase [EC:1.3.99.22]
contig00001_orf00318	K12373 HEXA_B	hexosaminidase [EC:3.2.1.52]
contig00001_orf00026	K15634 gpmB	probable phosphoglycerate mutase [EC:5.4.2.1]
ko01120 Microbial metabolism in diverse environments (52)
contig00001_orf00050	K00033 E1.1.1.44	6-phosphogluconate dehydrogenase [EC:1.1.1.44]
contig00001_orf00048	K00036 G6PD	glucose-6-phosphate 1-dehydrogenase [EC:1.1.1.49]
contig00001_orf00030	K00161 PDHA	pyruvate dehydrogenase E1 component subunit alpha [EC:1.2.4.1]
contig00001_orf00031	K00162 PDHB	pyruvate dehydrogenase E1 component subunit beta [EC:1.2.4.1]
contig00001_orf00033	K00382 DLD	dihydrolipoamide dehydrogenase [EC:1.8.1.4]
contig00001_orf00032	K00627 DLAT	pyruvate dehydrogenase E2 component (dihydrolipoamide acetyltransferase) [EC:2.3.1.12]
contig00001_orf00011	K00640 cysE	serine O-acetyltransferase [EC:2.3.1.30]
contig00001_orf00200	K00812 E2.6.1.1A	aspartate aminotransferase [EC:2.6.1.1]
contig00001_orf00389	K00926 arcC	carbamate kinase [EC:2.7.2.2]
contig00001_orf00310	K01679 E4.2.1.2B	fumarate hydratase, class II [EC:4.2.1.2]
contig00001_orf00063	K01738 cysK	cysteine synthase A [EC:2.5.1.47]
contig00001_orf00051	K01834 gpmA	2,3-bisphosphoglycerate-dependent phosphoglycerate mutase [EC:5.4.2.1]
contig00001_orf00438	K01915 glnA	glutamine synthetase [EC:6.3.1.2]
contig00001_orf00342	K01960 E6.4.1.1B	pyruvate carboxylase subunit B [EC:6.4.1.1]
contig00001_orf00301	K02821 PTS-Ula-EIIA	PTS system, ascorbate-specific IIA component [EC:2.7.1.69]
contig00001_orf00303	K02822 PTS-Ula-EIIB	PTS system, ascorbate-specific IIB component [EC:2.7.1.69]
contig00001_orf00302	K03475 PTS-Ula-EIIC	PTS system, ascorbate-specific IIC component
contig00001_orf00300	K03476 ulaG	L-ascorbate 6-phosphate lactonase [EC:3.1.1.-]
contig00001_orf00026	K15634 gpmB	probable phosphoglycerate mutase [EC:5.4.2.1]
ko00010 Glycolysis / Gluconeogenesis (24)
contig00001_orf00030	K00161 PDHA	pyruvate dehydrogenase E1 component subunit alpha [EC:1.2.4.1]
contig00001_orf00031	K00162 PDHB	pyruvate dehydrogenase E1 component subunit beta [EC:1.2.4.1]
contig00001_orf00033	K00382 DLD	dihydrolipoamide dehydrogenase [EC:1.8.1.4]
contig00001_orf00032	K00627 DLAT	pyruvate dehydrogenase E2 component (dihydrolipoamide acetyltransferase) [EC:2.3.1.12]
contig00001_orf00051	K01834 gpmA	2,3-bisphosphoglycerate-dependent phosphoglycerate mutase [EC:5.4.2.1]
contig00001_orf00247	K02777 PTS-Glc-EIIA	PTS system, glucose-specific IIA component [EC:2.7.1.69]
contig00001_orf00026	K15634 gpmB	probable phosphoglycerate mutase [EC:5.4.2.1]
ko00020 Citrate cycle (TCA cycle) (10)
contig00001_orf00030	K00161 PDHA	pyruvate dehydrogenase E1 component subunit alpha [EC:1.2.4.1]
contig00001_orf00031	K00162 PDHB	pyruvate dehydrogenase E1 component subunit beta [EC:1.2.4.1]
contig00001_orf00033	K00382 DLD	dihydrolipoamide dehydrogenase [EC:1.8.1.4]
contig00001_orf00032	K00627 DLAT	pyruvate dehydrogenase E2 component (dihydrolipoamide acetyltransferase) [EC:2.3.1.12]
contig00001_orf00340	K01643 citF	citrate lyase subunit alpha / citrate CoA-transferase [EC:4.1.3.6 2.8.3.10]
contig00001_orf00339	K01644 citE	citrate lyase subunit beta / citryl-CoA lyase [EC:4.1.3.6 4.1.3.34]
contig00001_orf00338	K01646 citD	citrate lyase subunit gamma [EC:4.1.3.6]
contig00001_orf00310	K01679 E4.2.1.2B	fumarate hydratase, class II [EC:4.2.1.2]
contig00001_orf00342	K01960 E6.4.1.1B	pyruvate carboxylase subunit B [EC:6.4.1.1]
ko00030 Pentose phosphate pathway (16)
contig00001_orf00050	K00033 E1.1.1.44	6-phosphogluconate dehydrogenase [EC:1.1.1.44]
contig00001_orf00048	K00036 G6PD	glucose-6-phosphate 1-dehydrogenase [EC:1.1.1.49]
ko00040 Pentose and glucuronate interconversions (7)
contig00001_orf00307	K01786 araD	L-ribulose-5-phosphate 4-epimerase [EC:5.1.3.4]
contig00001_orf00304	K03081 sgbH	3-dehydro-L-gulonate-6-phosphate decarboxylase [EC:4.1.1.85]
contig00001_orf00306	K03082 sgbU	hexulose-6-phosphate isomerase [EC:5.-.-.-]
ko00051 Fructose and mannose metabolism (9)
ko00052 Galactose metabolism (13)
contig00001_orf00368	K01190 lacZ	beta-galactosidase [EC:3.2.1.23]
ko00053 Ascorbate and aldarate metabolism (5)
contig00001_orf00301	K02821 PTS-Ula-EIIA	PTS system, ascorbate-specific IIA component [EC:2.7.1.69]
contig00001_orf00303	K02822 PTS-Ula-EIIB	PTS system, ascorbate-specific IIB component [EC:2.7.1.69]
contig00001_orf00302	K03475 PTS-Ula-EIIC	PTS system, ascorbate-specific IIC component
contig00001_orf00300	K03476 ulaG	L-ascorbate 6-phosphate lactonase [EC:3.1.1.-]
ko00500 Starch and sucrose metabolism (5)
contig00001_orf00017	K01179 E3.2.1.4	endoglucanase [EC:3.2.1.4]
contig00001_orf00247	K02777 PTS-Glc-EIIA	PTS system, glucose-specific IIA component [EC:2.7.1.69]
ko00520 Amino sugar and nucleotide sugar metabolism (25)
contig00001_orf00127	K00075 murB	UDP-N-acetylmuramate dehydrogenase [EC:1.1.1.158]
contig00001_orf00054	K00820 E2.6.1.16	glucosamine--fructose-6-phosphate aminotransferase (isomerizing) [EC:2.6.1.16]
contig00001_orf00468	K01791 wecB	UDP-N-acetylglucosamine 2-epimerase [EC:5.1.3.14]
contig00001_orf00247	K02777 PTS-Glc-EIIA	PTS system, glucose-specific IIA component [EC:2.7.1.69]
contig00001_orf00459	K07106 murQ	N-acetylmuramic acid 6-phosphate etherase [EC:4.2.1.126]
contig00001_orf00318	K12373 HEXA_B	hexosaminidase [EC:3.2.1.52]
ko00620 Pyruvate metabolism (17)
contig00001_orf00309	K00027 E1.1.1.38	malate dehydrogenase (oxaloacetate-decarboxylating) [EC:1.1.1.38]
contig00001_orf00030	K00161 PDHA	pyruvate dehydrogenase E1 component subunit alpha [EC:1.2.4.1]
contig00001_orf00031	K00162 PDHB	pyruvate dehydrogenase E1 component subunit beta [EC:1.2.4.1]
contig00001_orf00033	K00382 DLD	dihydrolipoamide dehydrogenase [EC:1.8.1.4]
contig00001_orf00032	K00627 DLAT	pyruvate dehydrogenase E2 component (dihydrolipoamide acetyltransferase) [EC:2.3.1.12]
contig00001_orf00345	K01572 E4.1.1.3B	oxaloacetate decarboxylase, beta subunit [EC:4.1.1.3]
contig00001_orf00342	K01960 E6.4.1.1B	pyruvate carboxylase subunit B [EC:6.4.1.1]
contig00001_orf00328	K03778 ldhA	D-lactate dehydrogenase [EC:1.1.1.28]
ko00630 Glyoxylate and dicarboxylate metabolism (5)
contig00001_orf00045	K01091 E3.1.3.18	phosphoglycolate phosphatase [EC:3.1.3.18]
contig00001_orf00438	K01915 glnA	glutamine synthetase [EC:6.3.1.2]
ko00640 Propanoate metabolism (6)
ko00650 Butanoate metabolism (8)
contig00001_orf00030	K00161 PDHA	pyruvate dehydrogenase E1 component subunit alpha [EC:1.2.4.1]
contig00001_orf00031	K00162 PDHB	pyruvate dehydrogenase E1 component subunit beta [EC:1.2.4.1]
ko00562 Inositol phosphate metabolism (2)
ko00190 Oxidative phosphorylation (11)
contig00001_orf00047	K15986 ppaC	manganese-dependent inorganic pyrophosphatase [EC:3.6.1.1]
ko00195 Photosynthesis (6)
ko00710 Carbon fixation in photosynthetic organisms (8)
ko00720 Carbon fixation pathways in prokaryotes (7)
contig00001_orf00310	K01679 E4.2.1.2B	fumarate hydratase, class II [EC:4.2.1.2]
contig00001_orf00342	K01960 E6.4.1.1B	pyruvate carboxylase subunit B [EC:6.4.1.1]
ko00680 Methane metabolism (12)
contig00001_orf00051	K01834 gpmA	2,3-bisphosphoglycerate-dependent phosphoglycerate mutase [EC:5.4.2.1]
contig00001_orf00026	K15634 gpmB	probable phosphoglycerate mutase [EC:5.4.2.1]
ko00910 Nitrogen metabolism (5)
contig00001_orf00389	K00926 arcC	carbamate kinase [EC:2.7.2.2]
contig00001_orf00449	K01673 cynT	carbonic anhydrase [EC:4.2.1.1]
contig00001_orf00311	K01744 aspA	aspartate ammonia-lyase [EC:4.3.1.1]
contig00001_orf00438	K01915 glnA	glutamine synthetase [EC:6.3.1.2]
ko00920 Sulfur metabolism (3)
contig00001_orf00011	K00640 cysE	serine O-acetyltransferase [EC:2.3.1.30]
contig00001_orf00063	K01738 cysK	cysteine synthase A [EC:2.5.1.47]
ko00071 Fatty acid metabolism (3)
ko00072 Synthesis and degradation of ketone bodies (2)
ko00120 Primary bile acid biosynthesis (1)
ko00121 Secondary bile acid biosynthesis (1)
ko00561 Glycerolipid metabolism (5)
contig00001_orf00192	K03429 ugtP	1,2-diacylglycerol 3-glucosyltransferase [EC:2.4.1.157]
ko00564 Glycerophospholipid metabolism (7)
contig00001_orf00206	K00981 E2.7.7.41	phosphatidate cytidylyltransferase [EC:2.7.7.41]
contig00001_orf00224	K00995 E2.7.8.5	CDP-diacylglycerol--glycerol-3-phosphate 3-phosphatidyltransferase [EC:2.7.8.5]
ko00600 Sphingolipid metabolism (2)
contig00001_orf00368	K01190 lacZ	beta-galactosidase [EC:3.2.1.23]
ko00230 Purine metabolism (35)
contig00001_orf00139	K00759 E2.4.2.7	adenine phosphoribosyltransferase [EC:2.4.2.7]
contig00001_orf00389	K00926 arcC	carbamate kinase [EC:2.7.2.2]
contig00001_orf00140	K00951 relA	GTP pyrophosphokinase [EC:2.7.6.5]
contig00001_orf00089	K00962 pnp	polyribonucleotide nucleotidyltransferase [EC:2.7.7.8]
contig00001_orf00012	K01939 E6.3.4.4	adenylosuccinate synthase [EC:6.3.4.4]
contig00001_orf00076	K02340 DPO3D1	DNA polymerase III subunit delta [EC:2.7.7.7]
contig00001_orf00149	K02428 rdgB	dITP/XTP pyrophosphatase [EC:3.6.1.19]
ko00240 Pyrimidine metabolism (33)
contig00001_orf00071	K00876 E2.7.1.48	uridine kinase [EC:2.7.1.48]
contig00001_orf00089	K00962 pnp	polyribonucleotide nucleotidyltransferase [EC:2.7.7.8]
contig00001_orf00076	K02340 DPO3D1	DNA polymerase III subunit delta [EC:2.7.7.7]
contig00001_orf00149	K02428 rdgB	dITP/XTP pyrophosphatase [EC:3.6.1.19]
contig00001_orf00191	K02825 pyrR	pyrimidine operon attenuation protein / uracil phosphoribosyltransferase [EC:2.4.2.9]
contig00001_orf00203	K09903 pyrH	uridylate kinase [EC:2.7.4.22]
ko00250 Alanine, aspartate and glutamate metabolism (9)
contig00001_orf00200	K00812 E2.6.1.1A	aspartate aminotransferase [EC:2.6.1.1]
contig00001_orf00054	K00820 E2.6.1.16	glucosamine--fructose-6-phosphate aminotransferase (isomerizing) [EC:2.6.1.16]
contig00001_orf00311	K01744 aspA	aspartate ammonia-lyase [EC:4.3.1.1]
contig00001_orf00438	K01915 glnA	glutamine synthetase [EC:6.3.1.2]
contig00001_orf00012	K01939 E6.3.4.4	adenylosuccinate synthase [EC:6.3.4.4]
ko00260 Glycine, serine and threonine metabolism (6)
contig00001_orf00033	K00382 DLD	dihydrolipoamide dehydrogenase [EC:1.8.1.4]
contig00001_orf00051	K01834 gpmA	2,3-bisphosphoglycerate-dependent phosphoglycerate mutase [EC:5.4.2.1]
contig00001_orf00026	K15634 gpmB	probable phosphoglycerate mutase [EC:5.4.2.1]
ko00270 Cysteine and methionine metabolism (8)
contig00001_orf00011	K00640 cysE	serine O-acetyltransferase [EC:2.3.1.30]
contig00001_orf00155	K00789 metK	S-adenosylmethionine synthetase [EC:2.5.1.6]
contig00001_orf00200	K00812 E2.6.1.1A	aspartate aminotransferase [EC:2.6.1.1]
contig00001_orf00063	K01738 cysK	cysteine synthase A [EC:2.5.1.47]
ko00280 Valine, leucine and isoleucine degradation (6)
contig00001_orf00086	K00020 E1.1.1.31	3-hydroxyisobutyrate dehydrogenase [EC:1.1.1.31]
contig00001_orf00033	K00382 DLD	dihydrolipoamide dehydrogenase [EC:1.8.1.4]
ko00300 Lysine biosynthesis (3)
contig00001_orf00216	K01929 murF	UDP-N-acetylmuramoyl-tripeptide--D-alanyl-D-alanine ligase [EC:6.3.2.10]
ko00310 Lysine degradation (3)
ko00330 Arginine and proline metabolism (13)
contig00001_orf00388	K00611 OTC	ornithine carbamoyltransferase [EC:2.1.3.3]
contig00001_orf00200	K00812 E2.6.1.1A	aspartate aminotransferase [EC:2.6.1.1]
contig00001_orf00389	K00926 arcC	carbamate kinase [EC:2.7.2.2]
contig00001_orf00359	K01259 pip	proline iminopeptidase [EC:3.4.11.5]
contig00001_orf00387	K01478 E3.5.3.6	arginine deiminase [EC:3.5.3.6]
contig00001_orf00345	K01572 E4.1.1.3B	oxaloacetate decarboxylase, beta subunit [EC:4.1.1.3]
contig00001_orf00438	K01915 glnA	glutamine synthetase [EC:6.3.1.2]
ko00340 Histidine metabolism (1)
ko00350 Tyrosine metabolism (2)
contig00001_orf00200	K00812 E2.6.1.1A	aspartate aminotransferase [EC:2.6.1.1]
ko00360 Phenylalanine metabolism (1)
contig00001_orf00200	K00812 E2.6.1.1A	aspartate aminotransferase [EC:2.6.1.1]
ko00380 Tryptophan metabolism (2)
ko00400 Phenylalanine, tyrosine and tryptophan biosynthesis (1)
contig00001_orf00200	K00812 E2.6.1.1A	aspartate aminotransferase [EC:2.6.1.1]
ko00410 beta-Alanine metabolism (1)
ko00430 Taurine and hypotaurine metabolism (3)
ko00440 Phosphonate and phosphinate metabolism (1)
ko00450 Selenocompound metabolism (4)
contig00001_orf00097	K11717 sufS	cysteine desulfurase / selenocysteine lyase [EC:2.8.1.7 4.4.1.16]
ko00460 Cyanoamino acid metabolism (2)
ko00471 D-Glutamine and D-glutamate metabolism (3)
contig00001_orf00162	K01924 murC	UDP-N-acetylmuramate--alanine ligase [EC:6.3.2.8]
contig00001_orf00134	K01925 murD	UDP-N-acetylmuramoylalanine--D-glutamate ligase [EC:6.3.2.9]
ko00473 D-Alanine metabolism (2)
contig00001_orf00219	K01775 alr	alanine racemase [EC:5.1.1.1]
contig00001_orf00217	K01921 ddl	D-alanine-D-alanine ligase [EC:6.3.2.4]
ko00480 Glutathione metabolism (3)
contig00001_orf00050	K00033 E1.1.1.44	6-phosphogluconate dehydrogenase [EC:1.1.1.44]
contig00001_orf00048	K00036 G6PD	glucose-6-phosphate 1-dehydrogenase [EC:1.1.1.49]
contig00001_orf00246	K01270 K01270, pepD	dipeptidase D [EC:3.4.13.-]
ko00531 Glycosaminoglycan degradation (1)
contig00001_orf00318	K12373 HEXA_B	hexosaminidase [EC:3.2.1.52]
ko00603 Glycosphingolipid biosynthesis - globo series (1)
contig00001_orf00318	K12373 HEXA_B	hexosaminidase [EC:3.2.1.52]
ko00604 Glycosphingolipid biosynthesis - ganglio series (1)
contig00001_orf00318	K12373 HEXA_B	hexosaminidase [EC:3.2.1.52]
ko00550 Peptidoglycan biosynthesis (15)
contig00001_orf00127	K00075 murB	UDP-N-acetylmuramate dehydrogenase [EC:1.1.1.158]
contig00001_orf00133	K01000 mraY	phospho-N-acetylmuramoyl-pentapeptide-transferase [EC:2.7.8.13]
contig00001_orf00217	K01921 ddl	D-alanine-D-alanine ligase [EC:6.3.2.4]
contig00001_orf00162	K01924 murC	UDP-N-acetylmuramate--alanine ligase [EC:6.3.2.8]
contig00001_orf00134	K01925 murD	UDP-N-acetylmuramoylalanine--D-glutamate ligase [EC:6.3.2.9]
contig00001_orf00216	K01929 murF	UDP-N-acetylmuramoyl-tripeptide--D-alanyl-D-alanine ligase [EC:6.3.2.10]
contig00001_orf00238	K03814 mtgA	monofunctional biosynthetic peptidoglycan transglycosylase [EC:2.4.1.-]
contig00001_orf00220	K05366 mrcA	penicillin-binding protein 1A [EC:2.4.1.- 3.4.-.-]
contig00001_orf00198	K07258 dacC	D-alanyl-D-alanine carboxypeptidase (penicillin-binding protein 5/6) [EC:3.4.16.4]
contig00001_orf00132	K08724 pbpB	penicillin-binding protein 2B
ko00511 Other glycan degradation (4)
contig00001_orf00368	K01190 lacZ	beta-galactosidase [EC:3.2.1.23]
contig00001_orf00318	K12373 HEXA_B	hexosaminidase [EC:3.2.1.52]
ko00730 Thiamine metabolism (4)
contig00001_orf00110	K03151 thiI	thiamine biosynthesis protein ThiI
contig00001_orf00108	K04487 iscS	cysteine desulfurase [EC:2.8.1.7]
contig00001_orf00097	K11717 sufS	cysteine desulfurase / selenocysteine lyase [EC:2.8.1.7 4.4.1.16]
ko00740 Riboflavin metabolism (2)
ko00760 Nicotinate and nicotinamide metabolism (6)
ko00770 Pantothenate and CoA biosynthesis (5)
ko00780 Biotin metabolism (1)
contig00001_orf00335	K03524 birA	BirA family transcriptional regulator, biotin operon repressor / biotin-[acetyl-CoA-carboxylase] ligase [EC:6.3.4.15]
ko00785 Lipoic acid metabolism (1)
contig00001_orf00029	K03800 lplA	lipoate-protein ligase A [EC:2.7.7.63]
ko00790 Folate biosynthesis (2)
ko00670 One carbon pool by folate (7)
contig00001_orf00078	K00604 MTFMT	methionyl-tRNA formyltransferase [EC:2.1.2.9]
contig00001_orf00100	K01934 E6.3.3.2	5-formyltetrahydrofolate cyclo-ligase [EC:6.3.3.2]
ko00860 Porphyrin and chlorophyll metabolism (3)
contig00001_orf00084	K02495 hemN	oxygen-independent coproporphyrinogen III oxidase [EC:1.3.99.22]
ko00900 Terpenoid backbone biosynthesis (12)
contig00001_orf00205	K00806 uppS	undecaprenyl diphosphate synthase [EC:2.5.1.31]
ko00908 Zeatin biosynthesis (1)
ko00903 Limonene and pinene degradation (1)
ko01051 Biosynthesis of ansamycins (1)
ko01054 Nonribosomal peptide structures (1)
ko00950 Isoquinoline alkaloid biosynthesis (1)
contig00001_orf00200	K00812 E2.6.1.1A	aspartate aminotransferase [EC:2.6.1.1]
ko00960 Tropane, piperidine and pyridine alkaloid biosynthesis (1)
contig00001_orf00200	K00812 E2.6.1.1A	aspartate aminotransferase [EC:2.6.1.1]
ko00312 beta-Lactam resistance (1)
ko00521 Streptomycin biosynthesis (3)
ko00524 Butirosin and neomycin biosynthesis (1)
ko00401 Novobiocin biosynthesis (1)
contig00001_orf00200	K00812 E2.6.1.1A	aspartate aminotransferase [EC:2.6.1.1]
ko00362 Benzoate degradation (2)
ko00625 Chloroalkane and chloroalkene degradation (3)
ko00361 Chlorocyclohexane and chlorobenzene degradation (1)
ko00622 Xylene degradation (1)
ko00621 Dioxin degradation (1)
ko00626 Naphthalene degradation (1)
ko00983 Drug metabolism - other enzymes (6)
contig00001_orf00071	K00876 E2.7.1.48	uridine kinase [EC:2.7.1.48]
ko01210 2-Oxocarboxylic acid metabolism (1)
contig00001_orf00200	K00812 E2.6.1.1A	aspartate aminotransferase [EC:2.6.1.1]
ko03020 RNA polymerase (3)
ko03010 Ribosome (47)
contig00001_orf00112	K02884 RP-L19	large subunit ribosomal protein L19
contig00001_orf00146	K02887 RP-L20	large subunit ribosomal protein L20
contig00001_orf00145	K02916 RP-L35	large subunit ribosomal protein L35
contig00001_orf00088	K02956 RP-S15	small subunit ribosomal protein S15
contig00001_orf00194	K02959 RP-S16	small subunit ribosomal protein S16
contig00001_orf00201	K02967 RP-S2	small subunit ribosomal protein S2
contig00001_orf00106	K02986 RP-S4	small subunit ribosomal protein S4
ko00970 Aminoacyl-tRNA biosynthesis (23)
contig00001_orf00078	K00604 MTFMT	methionyl-tRNA formyltransferase [EC:2.1.2.9]
contig00001_orf00103	K01866 YARS	tyrosyl-tRNA synthetase [EC:6.1.1.1]
contig00001_orf00239	K01867 WARS	tryptophanyl-tRNA synthetase [EC:6.1.1.2]
contig00001_orf00066	K01872 AARS	alanyl-tRNA synthetase [EC:6.1.1.7]
contig00001_orf00143	K01876 DARS	aspartyl-tRNA synthetase [EC:6.1.1.12]
contig00001_orf00234	K01881 PARS	prolyl-tRNA synthetase [EC:6.1.1.15]
contig00001_orf00142	K01892 HARS	histidyl-tRNA synthetase [EC:6.1.1.21]
ko03008 Ribosome biogenesis in eukaryotes (1)
ko03060 Protein export (7)
contig00001_orf00113	K03100 lepB	signal peptidase I [EC:3.4.21.89]
contig00001_orf00111	K03106 SRP54	signal recognition particle subunit SRP54
ko04141 Protein processing in endoplasmic reticulum (1)
ko04122 Sulfur relay system (3)
contig00001_orf00242	K00566 mnmA	tRNA-specific 2-thiouridylase [EC:2.8.1.-]
contig00001_orf00110	K03151 thiI	thiamine biosynthesis protein ThiI
contig00001_orf00108	K04487 iscS	cysteine desulfurase [EC:2.8.1.7]
ko03018 RNA degradation (10)
contig00001_orf00089	K00962 pnp	polyribonucleotide nucleotidyltransferase [EC:2.7.7.8]
contig00001_orf00057	K00970 pcnB	poly(A) polymerase [EC:2.7.7.19]
contig00001_orf00325	K03654 recQ	ATP-dependent DNA helicase RecQ [EC:3.6.4.12]
contig00001_orf00179	K04043 dnaK	molecular chaperone DnaK
contig00001_orf00171	K12574 rnj	ribonuclease J [EC:3.1.-.-]
ko03030 DNA replication (14)
contig00001_orf00076	K02340 DPO3D1	DNA polymerase III subunit delta [EC:2.7.7.7]
contig00001_orf00116	K03470 rnhB	ribonuclease HII [EC:3.1.26.4]
ko03410 Base excision repair (10)
contig00001_orf00137	K07462 recJ	single-stranded-DNA-specific exonuclease [EC:3.1.-.-]
contig00001_orf00215	K10773 NTH	endonuclease III [EC:4.2.99.18]
ko03420 Nucleotide excision repair (7)
ko03430 Mismatch repair (16)
contig00001_orf00076	K02340 DPO3D1	DNA polymerase III subunit delta [EC:2.7.7.7]
contig00001_orf00137	K07462 recJ	single-stranded-DNA-specific exonuclease [EC:3.1.-.-]
ko03440 Homologous recombination (18)
contig00001_orf00076	K02340 DPO3D1	DNA polymerase III subunit delta [EC:2.7.7.7]
contig00001_orf00225	K03553 recA	recombination protein RecA
contig00001_orf00244	K03581 recD	exodeoxyribonuclease V alpha subunit [EC:3.1.11.5]
contig00001_orf00137	K07462 recJ	single-stranded-DNA-specific exonuclease [EC:3.1.-.-]
ko02010 ABC transporters (38)
contig00001_orf00007	K05813 ugpB	sn-glycerol 3-phosphate transport system substrate-binding protein
contig00001_orf00005	K05815 ugpE	sn-glycerol 3-phosphate transport system permease protein
contig00001_orf00384	K06148 ABCC-BAC	ATP-binding cassette, subfamily C, bacterial
contig00001_orf00259	K09687 ABC-2.AB.A	antibiotic transport system ATP-binding protein
contig00001_orf00037	K10823 oppF	oligopeptide transport system ATP-binding protein
contig00001_orf00038	K15583 oppD	oligopeptide transport system ATP-binding protein
ko02060 Phosphotransferase system (PTS) (20)
contig00001_orf00411	K02761 PTS-Cel-EIIC	PTS system, cellobiose-specific IIC component
contig00001_orf00247	K02777 PTS-Glc-EIIA	PTS system, glucose-specific IIA component [EC:2.7.1.69]
contig00001_orf00301	K02821 PTS-Ula-EIIA	PTS system, ascorbate-specific IIA component [EC:2.7.1.69]
contig00001_orf00303	K02822 PTS-Ula-EIIB	PTS system, ascorbate-specific IIB component [EC:2.7.1.69]
contig00001_orf00302	K03475 PTS-Ula-EIIC	PTS system, ascorbate-specific IIC component
ko03070 Bacterial secretion system (6)
contig00001_orf00111	K03106 SRP54	signal recognition particle subunit SRP54
ko02020 Two-component system (22)
contig00001_orf00309	K00027 E1.1.1.38	malate dehydrogenase (oxaloacetate-decarboxylating) [EC:1.1.1.38]
contig00001_orf00340	K01643 citF	citrate lyase subunit alpha / citrate CoA-transferase [EC:4.1.3.6 2.8.3.10]
contig00001_orf00339	K01644 citE	citrate lyase subunit beta / citryl-CoA lyase [EC:4.1.3.6 4.1.3.34]
contig00001_orf00338	K01646 citD	citrate lyase subunit gamma [EC:4.1.3.6]
contig00001_orf00337	K01910 citC	[citrate (pro-3S)-lyase] ligase [EC:6.2.1.22]
contig00001_orf00438	K01915 glnA	glutamine synthetase [EC:6.3.1.2]
contig00001_orf00336	K05964 citX	holo-ACP synthase [EC:2.7.7.61]
contig00001_orf00333	K05966 citG	triphosphoribosyl-dephospho-CoA synthase [EC:2.7.8.25]
contig00001_orf00401	K07706 agrC	two-component system, AgrA family, sensor histidine kinase AgrC [EC:2.7.13.-]
contig00001_orf00402	K07707 agrA	two-component system, AgrA family, response regulator AgrA
ko04066 HIF-1 signaling pathway (4)
contig00001_orf00030	K00161 PDHA	pyruvate dehydrogenase E1 component subunit alpha [EC:1.2.4.1]
contig00001_orf00031	K00162 PDHB	pyruvate dehydrogenase E1 component subunit beta [EC:1.2.4.1]
ko04070 Phosphatidylinositol signaling system (2)
contig00001_orf00206	K00981 E2.7.7.41	phosphatidate cytidylyltransferase [EC:2.7.7.41]
ko04151 PI3K-Akt signaling pathway (1)
ko04142 Lysosome (3)
contig00001_orf00318	K12373 HEXA_B	hexosaminidase [EC:3.2.1.52]
ko04146 Peroxisome (2)
ko02030 Bacterial chemotaxis (1)
ko04112 Cell cycle - Caulobacter (8)
contig00001_orf00174	K03588 ftsW	cell division protein FtsW
contig00001_orf00207	K11749 rseP	regulator of sigma E protease [EC:3.4.24.-]
ko04621 NOD-like receptor signaling pathway (1)
ko04612 Antigen processing and presentation (1)
ko03320 PPAR signaling pathway (1)
ko04914 Progesterone-mediated oocyte maturation (1)
ko04724 Glutamatergic synapse (1)
contig00001_orf00438	K01915 glnA	glutamine synthetase [EC:6.3.1.2]
ko04727 GABAergic synapse (1)
contig00001_orf00438	K01915 glnA	glutamine synthetase [EC:6.3.1.2]
ko04626 Plant-pathogen interaction (3)
ko05200 Pathways in cancer (2)
contig00001_orf00310	K01679 E4.2.1.2B	fumarate hydratase, class II [EC:4.2.1.2]
ko05203 Viral carcinogenesis (1)
ko05211 Renal cell carcinoma (1)
contig00001_orf00310	K01679 E4.2.1.2B	fumarate hydratase, class II [EC:4.2.1.2]
ko05215 Prostate cancer (1)
ko05340 Primary immunodeficiency (1)
ko05010 Alzheimer's disease (1)
ko05016 Huntington's disease (1)
ko04940 Type I diabetes mellitus (1)
ko04930 Type II diabetes mellitus (1)
ko05134 Legionellosis (2)
contig00001_orf00081	K03596 lepA	GTP-binding protein LepA
ko05150 Staphylococcus aureus infection (1)
ko05152 Tuberculosis (2)
contig00001_orf00179	K04043 dnaK	molecular chaperone DnaK
